# Supplementary material for: Long-term effects of prior diets, dietary transition and pregnancy on adipose gene expression in dairy heifers
Source: PLoS One. 2019 Jul 3;14(7):e0218723. doi: 10.1371/journal.pone.0218723 (PMC6609222; doi:10.1371/journal.pone.0218723)
Supplement: S1 Table — All differentially expressed genes (DEG) from energy treatment comparisons at month 7 of pregnancy. (XLSX) [file pone.0218723.s001.xlsx]

## Sheet: DEG LPHE-LPLE PREG
Gene Symbol	Ensembl Gene ID	Description	logFC	FDR
AACS	ENSBTAG00000005678	acetoacetyl-CoA synthetase	-2.67961	0.00306214
ACACA	ENSBTAG00000017567	acetyl-CoA carboxylase alpha	-2.36859	0.0209023
ACAT2	ENSBTAG00000002827	acetyl-CoA acetyltransferase 2	-1.80535	0.0291576
ACLY	ENSBTAG00000016740	ATP citrate lyase	-2.67093	0.0010591
ACSS2	ENSBTAG00000013303	acyl-CoA synthetase short-chain family member 2	-2.72735	0.0101235
ADAMTS16	ENSBTAG00000018460	ADAM metallopeptidase with thrombospondin type 1 motif, 16	-3.12996	0.020605
ATP12A	ENSBTAG00000014486	ATPase, H+/K+ transporting, nongastric, alpha polypeptide	-5.22153	0.00306214
BDH1	ENSBTAG00000000448	3-hydroxybutyrate dehydrogenase, type 1	-7.27062	3.75382e-06
C10orf10	ENSBTAG00000002670	chromosome 10 open reading frame 10	2.20724	0.020461
C19orf80	ENSBTAG00000009570	chromosome 19 open reading frame 80	-4.78394	0.0157512
CHRNA1	ENSBTAG00000018253	cholinergic receptor, nicotinic, alpha 1 (muscle)	3.0466	0.0247165
CKB	ENSBTAG00000035998	Creatine kinase B-type	-2.42521	0.00503292
COX1	ENSBTAG00000043561	cytochrome c oxidase subunit I (mitochondrion)	-1.40972	0.0133213
CPT1A	ENSBTAG00000021999	carnitine palmitoyltransferase 1A (liver)	1.5508	0.0379455
CYP17A1	ENSBTAG00000014335	cytochrome P450, family 17, subfamily A, polypeptide 1	-5.00993	0.0323154
CYP1A1	ENSBTAG00000001021	cytochrome P450, family 1, subfamily A, polypeptide 1	-6.19168	0.0026423
CYP51A1	ENSBTAG00000001992	cytochrome P450, family 51, subfamily A, polypeptide 1	-1.76248	0.0291576
DHCR24	ENSBTAG00000004688	24-dehydrocholesterol reductase	-2.06846	0.0118499
DHCR7	ENSBTAG00000016465	7-dehydrocholesterol reductase	-1.67138	0.0379851
DLK1	ENSBTAG00000037899	delta-like 1 homolog (Drosophila)	-8.24217	0.0313369
DMBT1	ENSBTAG00000022715	deleted in malignant brain tumors 1	6.3862	0.0012277
DNAJB5	ENSBTAG00000018318	DnaJ (Hsp40) homolog, subfamily B, member 5	-1.67325	0.0291576
EPCAM	ENSBTAG00000006474	epithelial cell adhesion molecule	1.98226	0.0104715
FASN	ENSBTAG00000015980	fatty acid synthase	-3.13377	0.000637515
G6PD	ENSBTAG00000019512	glucose-6-phosphate dehydrogenase	-1.87312	0.00670253
GCAT	ENSBTAG00000008434	glycine C-acetyltransferase	-2.92044	0.00442888
GLYAT	ENSBTAG00000038323	glycine N-acyltransferase	-1.99262	0.0389977
GPI	ENSBTAG00000006396	glucose-6-phosphate isomerase	-1.19876	0.0437404
GPT2	ENSBTAG00000002980	glutamic pyruvate transaminase (alanine aminotransferase) 2	-2.87387	0.0211187
HAGH	ENSBTAG00000019998	Hydroxyacylglutathione hydrolase, mitochondrial	-1.40819	0.0133213
HMGCS1	ENSBTAG00000011839	3-hydroxy-3-methylglutaryl-CoA synthase 1 (soluble)	-3.21642	0.000199432
IDI1	ENSBTAG00000004075	isopentenyl-diphosphate delta isomerase 1	-2.95053	0.00157269
INSIG1	ENSBTAG00000001592	insulin induced gene 1	-3.70441	0.000637515
KLF11	ENSBTAG00000046218	Kruppel-like factor 11	2.11432	3.75382e-06
LDLR	ENSBTAG00000012314	low density lipoprotein receptor	-2.04251	0.0233402
LPIN1	ENSBTAG00000007689	lipin 1	-2.77772	0.0287187
LSS	ENSBTAG00000018936	lanosterol synthase (2,3-oxidosqualene-lanosterol cyclase)	-2.67283	0.0012277
MAMDC2	ENSBTAG00000017369	MAM domain containing 2	1.5336	0.0321636
MERTK	ENSBTAG00000005828	tyrosine-protein kinase Mer precursor	1.49975	0.0379851
MID1IP1	ENSBTAG00000011463	MID1 interacting protein 1	-2.6635	0.00200238
MVD	ENSBTAG00000012059	mevalonate (diphospho) decarboxylase	-2.68568	0.000223369
ND6	ENSBTAG00000043546	NADH-ubiquinone oxidoreductase chain 6	-1.24461	0.0164576
OCLN	ENSBTAG00000000561	occludin	1.65083	0.0157512
PCYT2	ENSBTAG00000001868	phosphate cytidylyltransferase 2, ethanolamine	-2.99247	0.000300935
PDK4	ENSBTAG00000014069	pyruvate dehydrogenase kinase, isozyme 4	2.02642	0.0247165
PKD2L1	ENSBTAG00000010742	polycystic kidney disease 2-like 1	-3.82345	7.39425e-05
PRUNE2	ENSBTAG00000012991	prune homolog 2 (Drosophila)	-2.77249	0.0116058
S1PR3	ENSBTAG00000011374	sphingosine-1-phosphate receptor 3	2.07684	0.0104715
SCN3B	ENSBTAG00000016768	sodium channel, voltage gated, type III beta subunit	3.62138	0.0139997
SLC16A7	ENSBTAG00000021287	solute carrier family 16 (monocarboxylate transporter), member 7	-1.83794	0.024668
SLC25A1	ENSBTAG00000008528	solute carrier family 25 (mitochondrial carrier; citrate transporter), member 1	-3.22935	3.4168e-05
SLC25A4	ENSBTAG00000013208	solute carrier family 25 (mitochondrial carrier; adenine nucleotide translocator), member 4	-2.40122	0.000550339
SLC4A11	ENSBTAG00000027409	solute carrier family 4, sodium borate transporter, member 11	3.00339	2.65266e-05
SLC6A4	ENSBTAG00000019349	sodium-dependent serotonin transporter	1.79686	0.024668
SOST	ENSBTAG00000013134	sclerostin	-5.09853	0.00918899
SQLE	ENSBTAG00000005498	squalene epoxidase	-2.69658	0.0104715
TC2N	ENSBTAG00000003375	tandem C2 domains, nuclear	1.70089	0.0313369
TKT	ENSBTAG00000003758	transketolase	-1.80292	0.0247165
TM7SF2	ENSBTAG00000005069	transmembrane 7 superfamily member 2	-2.47784	0.0040143
TMEM140	ENSBTAG00000001576	transmembrane protein 140	1.25287	0.0339613
TMEM182	ENSBTAG00000038462	transmembrane protein 182	-4.39103	0.00484204
TMEM266	ENSBTAG00000012489	transmembrane protein 266	-3.61463	0.000637515
TP53INP2	ENSBTAG00000005504	tumor protein p53 inducible nuclear protein 2	-2.46468	0.0181164
TXNIP	ENSBTAG00000020060	thioredoxin interacting protein	1.44278	0.0365021
UCP2	ENSBTAG00000003692	uncoupling protein 2 (mitochondrial, proton carrier)	1.23636	0.0473701
XRCC3	ENSBTAG00000009966	X-ray repair complementing defective repair in Chinese hamster cells 3	-1.86636	0.0100665
ZC3H6	ENSBTAG00000020646	zinc finger CCCH-type containing 6	1.31309	0.0181164
ZNF791	ENSBTAG00000016721	zinc finger protein 791	-2.63436	0.0104715
	ENSBTAG00000008587	Glutathione S-transferase, theta 3; Uncharacterized protein	-4.6335	0.0126875
	ENSBTAG00000003367	Uncharacterized protein	-3.74855	0.0103854
	ENSBTAG00000020157	Uncharacterized protein	-3.63287	0.0157512
	ENSBTAG00000047609	Uncharacterized protein	-2.90027	0.0158486
	ENSBTAG00000045728	acyl-CoA desaturase	-2.73122	0.0437323
	ENSBTAG00000046753	Uncharacterized protein	-1.92659	0.0104715
	ENSBTAG00000005762	Ly-6/neurotoxin-like protein 1	-1.87409	0.0209023
	ENSBTAG00000023823	Cytochrome c	-1.80816	0.0338208
	ENSBTAG00000047229	Cysteine-rich protein 1	-1.35111	0.020461
	ENSBTAG00000008793	Ribonuclease pancreatic	2.50706	0.0104715
	ENSBTAG00000007075	major histocompatibility complex, class I, A-like precursor	3.5768	0.00498544

## Sheet: DEG HPHE-HPLE PREG
Gene Symbol	Ensembl Gene ID	Description	logFC	FDR
ACACA	ENSBTAG00000017567	acetyl-CoA carboxylase alpha	-2.69551	0.00390592
ACSS2	ENSBTAG00000013303	acyl-CoA synthetase short-chain family member 2	-3.00751	0.00184127
AGPAT2	ENSBTAG00000025161	1-acyl-sn-glycerol-3-phosphate acyltransferase beta precursor	-2.49497	0.039022
ANGPTL4	ENSBTAG00000002473	angiopoietin-like 4	2.71815	0.000575505
ATP10A	ENSBTAG00000027081	ATPase phospholipid transporting 10A	2.03419	0.000157022
ATP12A	ENSBTAG00000014486	ATPase, H+/K+ transporting, nongastric, alpha polypeptide	-6.34387	9.8512e-05
BDH1	ENSBTAG00000000448	3-hydroxybutyrate dehydrogenase, type 1	-7.43216	2.03614e-06
C19orf80	ENSBTAG00000009570	chromosome 19 open reading frame 80	-6.37448	0.000227992
C2orf40	ENSBTAG00000012637	chromosome 2 open reading frame 40	2.14213	0.00575403
CA4	ENSBTAG00000017969	carbonic anhydrase IV	2.41381	0.0161688
COLEC12	ENSBTAG00000007705	collectin sub-family member 12	1.31661	0.0169249
CPT1A	ENSBTAG00000021999	carnitine palmitoyltransferase 1A (liver)	2.42166	3.19915e-05
CYP17A1	ENSBTAG00000014335	cytochrome P450, family 17, subfamily A, polypeptide 1	-7.04217	0.000433755
CYP1A1	ENSBTAG00000001021	cytochrome P450, family 1, subfamily A, polypeptide 1	-5.43083	0.0137266
DBI	ENSBTAG00000009517	diazepam binding inhibitor (GABA receptor modulator, acyl-CoA binding protein)	-1.57811	0.0405723
DGAT2	ENSBTAG00000001154	diacylglycerol O-acyltransferase 2	-2.21328	0.00889409
EBP	ENSBTAG00000009287	emopamil binding protein (sterol isomerase)	-2.4278	0.015978
FASN	ENSBTAG00000015980	fatty acid synthase	-3.41322	9.8512e-05
FBLN5	ENSBTAG00000018123	fibulin 5	1.28908	0.0173888
GCAT	ENSBTAG00000008434	glycine C-acetyltransferase	-2.5866	0.0179786
GLYAT	ENSBTAG00000038323	glycine N-acyltransferase	-2.47065	0.00268328
GPAM	ENSBTAG00000011917	glycerol-3-phosphate acyltransferase, mitochondrial	-2.88753	0.0106975
GPT	ENSBTAG00000007835	glutamic-pyruvate transaminase (alanine aminotransferase)	-2.18091	0.00972414
IDI1	ENSBTAG00000004075	isopentenyl-diphosphate delta isomerase 1	-2.73725	0.00399422
INSIG1	ENSBTAG00000001592	insulin induced gene 1	-3.11821	0.00782375
IQCA1L	ENSBTAG00000018838	IQ motif containing with AAA domain 1 like	-2.80923	0.00399422
KLF11	ENSBTAG00000046218	Kruppel-like factor 11	2.4699	4.85557e-09
KRT10	ENSBTAG00000020824	keratin, type I cytoskeletal 10	-5.04545	0.00630612
LGALS12	ENSBTAG00000007108	lectin, galactoside-binding, soluble, 12	-4.77553	3.19915e-05
LMO7	ENSBTAG00000010693	LIM domain 7	1.4179	0.0459941
MGST1	ENSBTAG00000008541	microsomal glutathione S-transferase 1	-2.09462	0.0169249
MID1IP1	ENSBTAG00000011463	MID1 interacting protein 1	-2.87771	0.000433755
MVD	ENSBTAG00000012059	mevalonate (diphospho) decarboxylase	-1.88644	0.0419472
PCYT2	ENSBTAG00000001868	phosphate cytidylyltransferase 2, ethanolamine	-2.88765	0.000442706
PDE1B	ENSBTAG00000004337	phosphodiesterase 1B, calmodulin-dependent	1.95558	0.00213214
PDK4	ENSBTAG00000014069	pyruvate dehydrogenase kinase, isozyme 4	3.22154	6.47626e-06
PI16	ENSBTAG00000002092	peptidase inhibitor 16	2.89211	0.00268328
PKD2L1	ENSBTAG00000010742	polycystic kidney disease 2-like 1	-3.21526	0.0018012
PRUNE2	ENSBTAG00000012991	prune homolog 2 (Drosophila)	-2.78136	0.0106644
RASL11B	ENSBTAG00000020647	RAS-like, family 11, member B	1.54969	0.01083
SLC25A1	ENSBTAG00000008528	solute carrier family 25 (mitochondrial carrier; citrate transporter), member 1	-2.64728	0.00154648
SLC25A4	ENSBTAG00000013208	solute carrier family 25 (mitochondrial carrier; adenine nucleotide translocator), member 4	-2.19986	0.00184127
SPP2	ENSBTAG00000002030	secreted phosphoprotein 2, 24kDa	3.87255	0.00126978
TECTB	ENSBTAG00000006689	tectorin beta	-6.45092	0.00214024
TMEM140	ENSBTAG00000001576	transmembrane protein 140	1.23891	0.0497896
TXNIP	ENSBTAG00000020060	thioredoxin interacting protein	1.6838	0.00579269
UCP2	ENSBTAG00000003692	uncoupling protein 2 (mitochondrial, proton carrier)	1.59174	0.00184127
	ENSBTAG00000003408	Uncharacterized protein	-11.1214	0.00102933
	ENSBTAG00000001219	Uncharacterized protein	-8.18571	0.000227992
	ENSBTAG00000048049	IGHM	-6.07794	0.00382493
	ENSBTAG00000003367	Uncharacterized protein	-4.27382	0.00149761
	ENSBTAG00000045728	acyl-CoA desaturase	-3.07828	0.0129948
	ENSBTAG00000047957		-3.00856	0.0161688
	ENSBTAG00000047609	Uncharacterized protein	-2.71238	0.039022
	ENSBTAG00000046753	Uncharacterized protein	-1.80195	0.023405
	ENSBTAG00000048246		2.93464	0.00437444
	ENSBTAG00000015330	Uncharacterized protein	3.1228	9.8512e-05

## Sheet: DEG LPLE-HPLE PREG
Gene symbol	Ensembl gene ID	Gene description	logFC	FDR
PI16	ENSBTAG00000002092	Peptidase inhibitor 16	-3.237	0.00544
FNDC1	ENSBTAG00000003938	Fibronectin type III domain containing 1	-3.186	0.02942
WNT2B	ENSBTAG00000014291	Wingless-type MMTV integration site family, member 2B	-2.405	0.04623
ATP10A	ENSBTAG00000027081	Phospholipid-transporting ATPase (IFH)	-1.717	0.02942
CD248	ENSBTAG00000044073	CD248 molecule, endosialin	-2.101	0.01331
