# Supplementary material for: Long-term effects of prior diets, dietary transition and pregnancy on adipose gene expression in dairy heifers
Source: PLoS One. 2019 Jul 3;14(7):e0218723. doi: 10.1371/journal.pone.0218723 (PMC6609222; doi:10.1371/journal.pone.0218723)
Supplement: S2 Table — (XLSX) [file pone.0218723.s002.xlsx]

## Sheet: Pathways LPHE-LPLE PREG
Ingenuity Canonical Pathways	-log(p-value)	Ratio	Molecules
Superpathway of Cholesterol Biosynthesis	1,76E01	3,57E-01	MVD,SQLE,NSDHL,ACAT2,IDI1,MSMO1,TM7SF2,FDFT1,DHCR7,DHCR24,LSS,HMGCR,HMGCS1,CYP51A1
Cholesterol Biosynthesis I	1,15E01	4,62E-01	FDFT1,SQLE,DHCR7,NSDHL,DHCR24,MSMO1,LSS,TM7SF2,CYP51A1
Cholesterol Biosynthesis II (via 24,25-dihydrolanosterol)	1,15E01	4,62E-01	FDFT1,SQLE,DHCR7,NSDHL,DHCR24,MSMO1,LSS,TM7SF2,CYP51A1
Cholesterol Biosynthesis III (via Desmosterol)	1,15E01	4,62E-01	FDFT1,SQLE,DHCR7,NSDHL,DHCR24,MSMO1,LSS,TM7SF2,CYP51A1
Mevalonate Pathway I	6,97E00	3,08E-01	MVD,ACAT2,IDI1,HMGCR,HMGCS1
Superpathway of Geranylgeranyldiphosphate Biosynthesis I (via Mevalonate)	6,46E00	2,35E-01	MVD,ACAT2,IDI1,HMGCR,HMGCS1
Ketogenesis	5,28E00	0.3	BDH1,ACAT2,HMGCS1
LXR/RXR Activation	4,13E00	4,13E-02	FDFT1,SCD,LDLR,FASN,ACACA,HMGCR,CYP51A1
Zymosterol Biosynthesis	3,72E00	3,33E-01	NSDHL,MSMO1,TM7SF2,CYP51A1
TR/RXR Activation	3,61E00	4,71E-02	LDLR,UCP2,FASN,ACACA
Ketolysis	3,35E00	2,22E-01	BDH1,ACAT2
Pentose Phosphate Pathway	3,25E00	0.2	TKT,G6PD
Mitochondrial Dysfunction	2,48E00	2,34E-02	MT-CO1,MT-ND6,UCP2,CPT1A,ACO2,MT-ND4,MT-CO2,MT-ND5,MT-CYB,CYC1,NDUFA10,MT-CO3,UQCRFS1
Acetyl-CoA Biosynthesis III (from Citrate)	2,45E00	1	ACLY
Lanosterol Biosynthesis	2,45E00	1	LSS
Bupropion Degradation	2,44E00	0.08	CYP1A1,CYP51A1
Acetone Degradation I (to Methylglyoxal)	2,38E00	7,41E-02	CYP1A1,CYP51A1
Triacylglycerol Biosynthesis	2,16E00	5,71E-02	GPAM,LPIN1,DGAT2,MOGAT3
Epoxysqualene Biosynthesis	2,14E00	0.5	FDFT1,SQLE
Alanine Degradation III	2,14E00	0.5	GPT2
Alanine Biosynthesis II	2,14E00	0.5	GPT2
Palmitate Biosynthesis I (Animals)	2,14E00	0.5	FASN
Fatty Acid Biosynthesis Initiation II	2,14E00	0.5	FASN
Threonine Degradation II	2,14E00	0.5	GCAT
Stearate Biosynthesis I (Animals)	2,13E00	5,56E-02	DHCR24,FASN
Estrogen Biosynthesis	2,09E00	5,26E-02	CYP1A1,CYP51A1
Methylglyoxal Degradation I	1,97E00	3,33E-01	HAGH
Biotin-carboxyl Carrier Protein Assembly	1,97E00	3,33E-01	ACACA
Pentose Phosphate Pathway (Oxidative Branch)	1,85E00	2,5E-01	G6PD
Acetate Conversion to Acetyl-CoA	1,85E00	2,5E-01	ACSS2
Nicotine Degradation III	1,79E00	3,7E-02	CYP1A1,CYP51A1
Creatine-phosphate Biosynthesis	1,75E00	0.2	CKB
Trans, trans-farnesyl Diphosphate Biosynthesis	1,75E00	0.2	IDI1
Melatonin Degradation I	1,75E00	3,51E-02	CYP1A1,CYP51A1
Superpathway of Melatonin Degradation	1,68E00	3,23E-02	CYP1A1,CYP51A1
Pentose Phosphate Pathway (Non-oxidative Branch)	1,67E00	1,67E-01	TKT
GDP-mannose Biosynthesis	1,67E00	1,67E-01	GPI
Nicotine Degradation II	1,67E00	3,17E-02	FMO3,CYP1A1,CYP51A1
PXR/RXR Activation	1,63E00	3,03E-02	SCD,CPT1A,PCK2
AMPK Signaling	1,58E00	1,69E-02	CPT1A,PCK2,FASN,ACACA,HMGCR
Phosphatidylethanolamine Biosynthesis II	1,5E00	1,11E-01	PCYT2
UDP-N-acetyl-D-galactosamine Biosynthesis II	1,5E00	1,11E-01	GPI
Glutaryl-CoA Degradation	1,37E00	8,33E-02	ACAT2
Glucocorticoid Biosynthesis	1,37E00	8,33E-02	CYP17A1
Oleate Biosynthesis II (Animals)	1,34E00	7,69E-02	SCD
Isoleucine Degradation I	1,31E00	7,14E-02	ACAT2
Androgen Biosynthesis	1,31E00	7,14E-02	CYP17A1
Colanic Acid Building Blocks Biosynthesis	1,31E00	7,14E-02	GPI
nNOS Signaling in Skeletal Muscle Cells	1,28E00	6,67E-02	CHRNA1
Mitochondrial L-carnitine Shuttle Pathway	1,23E00	5,88E-02	CPT1A
Oxidative Ethanol Degradation III	1,18E00	5,26E-02	ACSS2
Tryptophan Degradation III (Eukaryotic)	1,14E00	4,76E-02	ACAT2
Ethanol Degradation IV	1,1E00	4,35E-02	ACSS2
Insulin Receptor Signaling	1,09E00	1,52E-02	ACLY,Irs3
Adipogenesis pathway	1,08E00	1,49E-02	LPIN1,TXNIP
Glycolysis I	1,07E00	0.04	GPI
Gluconeogenesis I	1,07E00	0.04	GPI
Glutathione-mediated Detoxification	1	3,45E-02	Gstt3,Gstt1
Role of JAK2 in Hormone-like Cytokine Signaling	9,39E-01	2,94E-02	Irs3
Ethanol Degradation II	9,27E-01	2,86E-02	ACSS2
Serotonin Receptor Signaling	8,34E-01	2,27E-02	SLC6A4
Unfolded protein response	7,53E-01	1,85E-02	INSIG1
LPS/IL-1 Mediated Inhibition of RXR Function	7,29E-01	9,09E-03	FMO3,CPT1A,HMGCS1
Induction of Apoptosis by HIV1	7,12E-01	1,67E-02	SLC25A4
Role of JAK1 and JAK3 in γc Cytokine Signaling	6,99E-01	1,61E-02	Irs3
Agrin Interactions at Neuromuscular Junction	6,58E-01	1,45E-02	CHRNA1
Ceramide Signaling	6,02E-01	1,25E-02	S1PR3
Sphingosine-1-phosphate Signaling	4,88E-01	9,17E-03	S1PR3
Oxidative Phosphorylation	4,88E-01	9,17E-03	MT-CO1,MT-ND5,MT-CYB,CYC1,MT-ND4,UQCRFS1,MT-CO3,NDUFA10,MT-CO2
Type II Diabetes Mellitus Signaling	4,66E-01	8,62E-03	Irs3
Gαi Signaling	4,55E-01	8,33E-03	S1PR3
Gustation Pathway	4,52E-01	8,26E-03	PKD2L1
FXR/RXR Activation	4,38E-01	7,94E-03	PCK2,FASN
PI3K Signaling in B Lymphocytes	4,35E-01	7,87E-03	Irs3
Cellular Effects of Sildenafil (Viagra)	4,3E-01	7,75E-03	SLC4A11
Human Embryonic Stem Cell Pluripotency	4,17E-01	7,46E-03	S1PR3
Aryl Hydrocarbon Receptor Signaling	4,02E-01	7,14E-03	CYP1A1
Aldosterone Signaling in Epithelial Cells	3,75E-01	6,58E-03	DNAJB5
Tight Junction Signaling	3,44E-01	5,99E-03	OCLN
PPARα/RXRα Activation	3,24E-01	5,62E-03	ACADL,FASN
Sertoli Cell-Sertoli Cell Junction Signaling	3,24E-01	5,62E-03	OCLN
Calcium Signaling	3,24E-01	5,62E-03	CHRNA1
NRF2-mediated Oxidative Stress Response	3,21E-01	5,56E-03	DNAJB5
Clathrin-mediated Endocytosis Signaling	3,12E-01	5,41E-03	LDLR
ILK Signaling	3,12E-01	5,41E-03	Irs3
Role of Osteoblasts, Osteoclasts and Chondrocytes in Rheumatoid Arthritis	2,62E-01	4,57E-03	SOST
cAMP-mediated signaling	2,62E-01	4,57E-03	S1PR3
Protein Ubiquitination Pathway	2,2E-01	3,92E-03	DNAJB5
G-Protein Coupled Receptor Signaling	2,19E-01	3,91E-03	S1PR3
Xenobiotic Metabolism Signaling	2,03E-01	3,68E-03	FMO3,CYP1A1
Role of Macrophages, Fibroblasts and Endothelial Cells in Rheumatoid Arthritis	0	3,38E-03	SOST

## Sheet: Pathways HPHE-HPLE PREG
Ingenuity Canonical Pathways	-log(p-value)	Ratio	Molecules
Superpathway of Cholesterol Biosynthesis	4,55E00	1,07E-01	MVD,EBP,IDI1
Triacylglycerol Biosynthesis	3,89E00	6,52E-02	GPAM,AGPAT2,DGAT2
Glucocorticoid Biosynthesis	3,54E00	1,67E-01	CYP17A1,EBP
Mevalonate Pathway I	3,47E00	1,54E-01	MVD,IDI1
Androgen Biosynthesis	3,4E00	1,43E-01	CYP17A1,EBP
Superpathway of Geranylgeranyldiphosphate Biosynthesis I (via Mevalonate)	3,23E00	1,18E-01	MVD,IDI1
CDP-diacylglycerol Biosynthesis I	2,93E00	8,33E-02	GPAM,AGPAT2
TR/RXR Activation	2,93E00	3,06E-02	UCP2,FASN,ACACA
Phosphatidylglycerol Biosynthesis II (Non-plastidic)	2,86E00	7,69E-02	GPAM,AGPAT2
LXR/RXR Activation	2,66E00	2,48E-02	SCD,FASN,ACACA
Sirtuin Signaling Pathway	2,47E00	1,37E-02	CPT1A,SLC25A4,UCP2,ACSS2
Alanine Degradation III	2,37E00	0.5	GPT
Alanine Biosynthesis II	2,37E00	0.5	GPT
Palmitate Biosynthesis I (Animals)	2,37E00	0.5	FASN
Fatty Acid Biosynthesis Initiation II	2,37E00	0.5	FASN
Threonine Degradation II	2,37E00	0.5	GCAT
Biotin-carboxyl Carrier Protein Assembly	2,2E00	3,33E-01	ACACA
PXR/RXR Activation	2,07E00	3,08E-02	SCD,CPT1A
Acetate Conversion to Acetyl-CoA	2,07E00	2,5E-01	ACSS2
Trans, trans-farnesyl Diphosphate Biosynthesis	1,98E00	0.2	IDI1
AMPK Signaling	1,96E00	1,39E-02	CPT1A,FASN,ACACA
Phosphatidylethanolamine Biosynthesis II	1,72E00	1,11E-01	PCYT2
Ketogenesis	1,68E00	0.1	BDH1
Ketolysis	1,68E00	0.1	BDH1
Mineralocorticoid Biosynthesis	1,64E00	9,09E-02	EBP
Oleate Biosynthesis II (Animals)	1,56E00	7,69E-02	SCD
Cholesterol Biosynthesis I	1,56E00	7,69E-02	EBP
Cholesterol Biosynthesis II (via 24,25-dihydrolanosterol)	1,56E00	7,69E-02	EBP
Cholesterol Biosynthesis III (via Desmosterol)	1,56E00	7,69E-02	EBP
Sperm Motility	1,52E00	1,57E-02	PDE1B,PNPLA3
Adipogenesis pathway	1,48E00	1,49E-02	TXNIP,AGPAT2
Mitochondrial L-carnitine Shuttle Pathway	1,45E00	5,88E-02	CPT1A
Aryl Hydrocarbon Receptor Signaling	1,44E00	1,42E-02	MGST1,CYP1A1
Gustation Pathway	1,37E00	1,3E-02	PKD2L1,PDE1B
Oxidative Ethanol Degradation III	1,36E00	4,76E-02	ACSS2
Glutathione Redox Reactions I	1,3E00	4,17E-02	MGST1
Mitochondrial Dysfunction	1,29E00	1,17E-02	CPT1A,UCP2
Bupropion Degradation	1,29E00	0.04	CYP1A1
Ethanol Degradation IV	1,29E00	0.04	ACSS2
Acetone Degradation I (to Methylglyoxal)	1,21E00	3,33E-02	CYP1A1
Glutathione-mediated Detoxification	1,19E00	3,23E-02	MGST1
Ethanol Degradation II	1,12E00	2,7E-02	ACSS2
LPS/IL-1 Mediated Inhibition of RXR Function	1,09E00	9,01E-03	MGST1,CPT1A
Estrogen Biosynthesis	1,08E00	2,44E-02	CYP1A1
tRNA Splicing	1,07E00	2,38E-02	PDE1B
Retinol Biosynthesis	1,07E00	2,38E-02	PNPLA3
Stearate Biosynthesis I (Animals)	1,05E00	2,27E-02	FASN
Triacylglycerol Degradation	9,64E-01	1,85E-02	PNPLA3
Nicotine Degradation III	9,49E-01	1,79E-02	CYP1A1
Unfolded protein response	9,49E-01	1,79E-02	INSIG1
Induction of Apoptosis by HIV1	9,14E-01	1,64E-02	SLC25A4
Phospholipases	9,08E-01	1,61E-02	PNPLA3
Melatonin Degradation I	8,88E-01	1,54E-02	CYP1A1
Nicotine Degradation II	8,88E-01	1,54E-02	CYP1A1
Xenobiotic Metabolism Signaling	8,84E-01	6,76E-03	MGST1,CYP1A1
Eicosanoid Signaling	8,76E-01	1,49E-02	PNPLA3
Superpathway of Melatonin Degradation	8,58E-01	1,43E-02	CYP1A1
Role of MAPK Signaling in the Pathogenesis of Influenza	8,15E-01	1,28E-02	PNPLA3
Antioxidant Action of Vitamin C	6,87E-01	9,26E-03	PNPLA3
Nitric Oxide Signaling in the Cardiovascular System	6,69E-01	8,85E-03	PDE1B
FXR/RXR Activation	6,28E-01	7,94E-03	FASN
Atherosclerosis Signaling	6,25E-01	7,87E-03	PNPLA3
Cellular Effects of Sildenafil (Viagra)	6,13E-01	7,63E-03	PDE1B
Cardiac β-adrenergic Signaling	5,85E-01	7,09E-03	PDE1B
Epithelial Adherens Junction Signaling	5,62E-01	6,67E-03	LMO7
Relaxin Signaling	5,43E-01	6,33E-03	PDE1B
Synaptic Long Term Depression	4,96E-01	5,56E-03	PNPLA3
PPARα/RXRα Activation	4,84E-01	5,38E-03	FASN
Endothelin-1 Signaling	4,66E-01	5,1E-03	PNPLA3
NRF2-mediated Oxidative Stress Response	4,6E-01	5,03E-03	MGST1
cAMP-mediated signaling	4,14E-01	4,39E-03	PDE1B
Opioid Signaling Pathway	3,87E-01	4,05E-03	PDE1B
G-Protein Coupled Receptor Signaling	3,44E-01	3,55E-03	PDE1B
Protein Kinase A Signaling	2,39E-01	2,49E-03	PDE1B
