# Supplementary material for: Long-term effects of prior diets, dietary transition and pregnancy on adipose gene expression in dairy heifers
Source: PLoS One. 2019 Jul 3;14(7):e0218723. doi: 10.1371/journal.pone.0218723 (PMC6609222; doi:10.1371/journal.pone.0218723)
Supplement: S3 Table — (XLSX) [file pone.0218723.s003.xlsx]

## Sheet: DEG 12MO-PREG LPHE
Gene Symbol	Ensembl Gene ID	Description	logFC	FDR
A2M	ENSBTAG00000018137	alpha-2-macroglobulin	0.739616	0.00113056
A4GALT	ENSBTAG00000026497	alpha 1,4-galactosyltransferase	1.74266	1.78716e-14
AACS	ENSBTAG00000005678	acetoacetyl-CoA synthetase	-1.15895	5.33145e-08
AADAT	ENSBTAG00000010326	aminoadipate aminotransferase	-1.23763	2.92876e-06
ABAT	ENSBTAG00000004038	4-aminobutyrate aminotransferase	-1.39263	2.98191e-10
ABCA1	ENSBTAG00000020661	ATP-binding cassette, sub-family A (ABC1), member 1	1.37063	1.46521e-05
ABCA10	ENSBTAG00000006937	ATP-binding cassette, sub-family A (ABC1), member 10	0.572857	0.00421254
ABCA2	ENSBTAG00000047254	ATP-binding cassette, sub-family A (ABC1), member 2	0.863125	4.84373e-05
ABCA5	ENSBTAG00000002747	ATP-binding cassette, sub-family A (ABC1), member 5	0.420276	0.0202322
ABCA6	ENSBTAG00000006921	ATP-binding cassette, sub-family A (ABC1), member 6	0.806988	3.76297e-07
ABCA9	ENSBTAG00000006896	ATP-binding cassette, sub-family A (ABC1), member 9	0.542127	0.00721005
ABCB8	ENSBTAG00000007759	ATP-binding cassette, sub-family B (MDR/TAP), member 8	-1.19224	3.50138e-09
ABCB9	ENSBTAG00000008464	ATP-binding cassette, sub-family B (MDR/TAP), member 9	0.89507	0.00409872
ABCC10	ENSBTAG00000005842	ATP-binding cassette, sub-family C (CFTR/MRP), member 10	0.564341	0.00677557
ABCC5	ENSBTAG00000017666	ATP-binding cassette, sub-family C (CFTR/MRP), member 5	0.397157	0.0446879
ABCD2	ENSBTAG00000038043	ATP-binding cassette, sub-family D (ALD), member 2	0.649343	0.022722
ABCG1	ENSBTAG00000021272	ATP-binding cassette, sub-family G (WHITE), member 1	0.724449	0.0305231
ABCG2	ENSBTAG00000017704	ATP-binding cassette, sub-family G (WHITE), member 2 (Junior blood group)	0.899196	8.13893e-07
ABHD11	ENSBTAG00000010339	abhydrolase domain containing 11	-0.814656	0.000237079
ABHD2	ENSBTAG00000019954	abhydrolase domain containing 2	0.504878	0.0326521
ABHD5	ENSBTAG00000008416	abhydrolase domain containing 5	-0.686301	0.00337031
ABHD6	ENSBTAG00000016615	abhydrolase domain containing 6	-0.584437	0.00070938
ABHD8	ENSBTAG00000025809	abhydrolase domain containing 8	0.659729	0.00938831
ABI1	ENSBTAG00000005136	abl-interactor 1	0.383149	0.0388749
ABI3BP	ENSBTAG00000026836	ABI family, member 3 (NESH) binding protein	1.40967	1.63924e-08
ABL1	ENSBTAG00000017976	tyrosine-protein kinase ABL1	0.606974	0.00567793
ABR	ENSBTAG00000008424	active BCR-related	0.58473	0.00324313
ABTB1	ENSBTAG00000018238	ankyrin repeat and BTB (POZ) domain containing 1	0.818723	5.45874e-05
ACACA	ENSBTAG00000017567	acetyl-CoA carboxylase alpha	-1.78607	3.97551e-06
ACADL	ENSBTAG00000010579	acyl-CoA dehydrogenase, long chain	0.390552	0.0447377
ACADS	ENSBTAG00000007484	acyl-CoA dehydrogenase, C-2 to C-3 short chain	-0.921143	6.26198e-07
ACADSB	ENSBTAG00000018041	acyl-CoA dehydrogenase, short/branched chain	-0.725721	0.00095388
ACAP1	ENSBTAG00000010527	ArfGAP with coiled-coil, ankyrin repeat and PH domains 1	0.4807	0.0411657
ACAP3	ENSBTAG00000009856	arf-GAP with coiled-coil, ANK repeat and PH domain-containing protein 3	0.606816	0.00499204
ACAT1	ENSBTAG00000012885	acetyl-CoA acetyltransferase 1	-0.843667	0.000248055
ACAT2	ENSBTAG00000002827	acetyl-CoA acetyltransferase 2	-0.812401	0.00110809
ACCS	ENSBTAG00000008465	1-aminocyclopropane-1-carboxylate synthase homolog (Arabidopsis)(non-functional)	-0.422019	0.0321151
ACD	ENSBTAG00000018903	adrenocortical dysplasia homolog (mouse)	0.551132	0.0227276
ACE2	ENSBTAG00000034402	angiotensin I converting enzyme 2	-1.63568	3.47021e-09
ACER2	ENSBTAG00000010821	alkaline ceramidase 2	0.68419	0.0495712
ACER3	ENSBTAG00000017218	alkaline ceramidase 3	-0.487256	0.0448277
ACKR1	ENSBTAG00000003220	atypical chemokine receptor 1 (Duffy blood group)	0.817754	0.000732796
ACKR2	ENSBTAG00000014162	atypical chemokine receptor 2	1.35973	1.32082e-06
ACKR3	ENSBTAG00000018424	atypical chemokine receptor 3	1.19011	2.91083e-07
ACLY	ENSBTAG00000016740	ATP citrate lyase	-1.69274	2.10995e-12
ACO2	ENSBTAG00000006429	aconitase 2, mitochondrial	-1.33699	4.30666e-09
ACOX2	ENSBTAG00000004178	acyl-CoA oxidase 2, branched chain	-0.746623	1.6464e-05
ACP2	ENSBTAG00000021002	acid phosphatase 2, lysosomal	0.499554	0.00915959
ACP5	ENSBTAG00000004826	acid phosphatase 5, tartrate resistant	1.58357	1.18485e-05
ACR	ENSBTAG00000010182	acrosin	1.1356	0.0217003
ACSF2	ENSBTAG00000021301	acyl-CoA synthetase family member 2, mitochondrial precursor	0.985647	3.94865e-09
ACSF3	ENSBTAG00000015968	acyl-CoA synthetase family member 3	-0.839125	0.000125975
ACSL1	ENSBTAG00000004344	acyl-CoA synthetase long-chain family member 1	-1.02618	0.00522234
ACSL4	ENSBTAG00000018986	acyl-CoA synthetase long-chain family member 4	-0.850301	0.00813111
ACSL5	ENSBTAG00000006707	acyl-CoA synthetase long-chain family member 5	-0.691424	0.000722194
ACSS2	ENSBTAG00000013303	acyl-CoA synthetase short-chain family member 2	-2.23946	8.54978e-11
ACTR1B	ENSBTAG00000048041	ARP1 actin-related protein 1 homolog B, centractin beta (yeast)	0.366464	0.045533
ACVR1	ENSBTAG00000011909	activin A receptor, type I	0.496826	0.00971838
ACVR1B	ENSBTAG00000013555	activin A receptor, type IB	0.653688	0.00872628
ACVRL1	ENSBTAG00000013843	activin A receptor type II-like 1	0.472546	0.0297506
ACYP2	ENSBTAG00000006852	acylphosphatase 2, muscle type	-0.784168	0.000220507
ADAM11	ENSBTAG00000001735	ADAM metallopeptidase domain 11	2.02381	0.000658096
ADAM15	ENSBTAG00000010663	ADAM metallopeptidase domain 15	0.664115	0.00130372
ADAM23	ENSBTAG00000019694	ADAM metallopeptidase domain 23	0.793742	0.0340776
ADAM33	ENSBTAG00000013163	ADAM metallopeptidase domain 33	0.867404	0.000184014
ADAMTS10	ENSBTAG00000014207	ADAM metallopeptidase with thrombospondin type 1 motif, 10	0.950646	0.00155504
ADAMTS15	ENSBTAG00000016857	ADAM metallopeptidase with thrombospondin type 1 motif, 15	0.657833	0.00962449
ADAMTS16	ENSBTAG00000018460	ADAM metallopeptidase with thrombospondin type 1 motif, 16	-1.97833	4.47844e-06
ADAMTS18	ENSBTAG00000001010	ADAM metallopeptidase with thrombospondin type 1 motif, 18	2.56518	9.40091e-15
ADAMTS20	ENSBTAG00000000395	ADAM metallopeptidase with thrombospondin type 1 motif, 20	-1.49575	3.54718e-05
ADAMTS5	ENSBTAG00000000648	ADAM metallopeptidase with thrombospondin type 1 motif, 5	1.73219	1.91802e-08
ADAMTS6	ENSBTAG00000016963	ADAM metallopeptidase with thrombospondin type 1 motif, 6	0.87799	0.00792547
ADAMTSL1	ENSBTAG00000002997	ADAMTS-like 1	1.58949	1.62473e-07
ADAMTSL4	ENSBTAG00000003604	ADAMTS-like 4	1.01194	0.000201047
ADARB1	ENSBTAG00000017486	adenosine deaminase, RNA-specific, B1	0.643478	0.000258218
ADCK5	ENSBTAG00000011064	aarF domain containing kinase 5	0.413591	0.0326521
ADCY2	ENSBTAG00000019210	adenylate cyclase 2 (brain)	1.29783	0.00850822
ADCY3	ENSBTAG00000018705	adenylate cyclase 3	0.843709	0.000255745
ADCY4	ENSBTAG00000018419	adenylate cyclase 4	0.409757	0.0410839
ADCY5	ENSBTAG00000018777	adenylate cyclase type 5	1.3344	1.44473e-09
ADCY7	ENSBTAG00000006208	adenylate cyclase 7	0.949037	1.90145e-05
ADCY9	ENSBTAG00000016629	adenylate cyclase 9	0.724033	0.00215294
ADCYAP1R1	ENSBTAG00000020247	adenylate cyclase activating polypeptide 1 (pituitary) receptor type I	0.459656	0.0479165
ADD1	ENSBTAG00000021128	adducin 1 (alpha)	0.625665	0.000514087
ADD2	ENSBTAG00000009076	adducin 2 (beta)	0.923142	0.028507
ADGRA2	ENSBTAG00000008814	adhesion G protein-coupled receptor A2	1.3835	8.36704e-10
ADGRA3	ENSBTAG00000004653	adhesion G protein-coupled receptor A3	0.706799	0.000266617
ADGRB2	ENSBTAG00000010657	adhesion G protein-coupled receptor B2	1.21635	0.00153504
ADGRD1	ENSBTAG00000013848	adhesion G protein-coupled receptor D1	1.13015	1.09614e-06
ADGRE5	ENSBTAG00000021818	adhesion G protein-coupled receptor E5	0.447057	0.0221587
ADGRG6	ENSBTAG00000020707	adhesion G protein-coupled receptor G6	1.64199	4.77708e-09
ADHFE1	ENSBTAG00000004476	alcohol dehydrogenase, iron containing, 1	-0.955068	1.12819e-07
ADI1	ENSBTAG00000005403	acireductone dioxygenase 1	-0.411435	0.0177144
ADIPOQ	ENSBTAG00000019813	adiponectin, C1Q and collagen domain containing	0.979365	3.63041e-06
ADM	ENSBTAG00000021048	adrenomedullin	0.73774	0.000455145
ADNP	ENSBTAG00000000340	activity-dependent neuroprotector homeobox	0.419902	0.0129743
ADORA2B	ENSBTAG00000007581	adenosine A2b receptor	0.817267	0.00191257
ADORA3	ENSBTAG00000007642	adenosine A3 receptor	1.27235	0.0033972
ADRA1A	ENSBTAG00000031632	Bos taurus adrenergic, alpha-1A-, receptor (ADRA1A), mRNA.	0.847152	0.00430775
ADRB1	ENSBTAG00000001242	adrenoceptor beta 1	1.59626	1.39499e-05
ADRB2	ENSBTAG00000002144	adrenoceptor beta 2, surface	0.494091	0.0302037
ADRBK1	ENSBTAG00000005832	beta-adrenergic receptor kinase 1	0.507469	0.00206363
ADRM1	ENSBTAG00000003058	adhesion regulating molecule 1	-0.433109	0.0109469
ADTRP	ENSBTAG00000019533	androgen-dependent TFPI-regulating protein	0.684881	0.00339703
AEBP1	ENSBTAG00000012237	adipocyte enhancer-binding protein 1 precursor	0.627069	0.0320185
AFF1	ENSBTAG00000018488	AF4/FMR2 family, member 1	0.707909	0.000181759
AFF3	ENSBTAG00000012449	AF4/FMR2 family, member 3	0.690804	0.0201171
AGAP1	ENSBTAG00000016504	ArfGAP with GTPase domain, ankyrin repeat and PH domain 1	0.53156	0.00384111
AGBL5	ENSBTAG00000013403	ATP/GTP binding protein-like 5	0.639538	0.00430866
AGFG1	ENSBTAG00000021323	ArfGAP with FG repeats 1	-0.772486	0.0022727
AGFG2	ENSBTAG00000000713	ArfGAP with FG repeats 2	-0.702993	0.000298733
AGO1	ENSBTAG00000012253	argonaute RISC catalytic component 1	0.537353	0.00339324
AGO4	ENSBTAG00000015220	argonaute RISC catalytic component 4	0.689059	0.00162905
AGPAT1	ENSBTAG00000004442	1-acylglycerol-3-phosphate O-acyltransferase 1	0.617529	0.00213517
AGPAT2	ENSBTAG00000025161	1-acyl-sn-glycerol-3-phosphate acyltransferase beta precursor	-2.36396	2.75993e-17
AGTR1	ENSBTAG00000045633	angiotensin II receptor, type 1	1.01735	7.05596e-06
AHDC1	ENSBTAG00000037456	AT hook, DNA binding motif, containing 1	0.829172	0.000493333
AHNAK	ENSBTAG00000013468	AHNAK nucleoprotein	0.55304	0.0045328
AHR	ENSBTAG00000007746	aryl hydrocarbon receptor	0.428592	0.0232963
AIF1	ENSBTAG00000020554	allograft inflammatory factor 1	0.647863	0.0105837
AIF1L	ENSBTAG00000046484	allograft inflammatory factor 1-like	0.740257	2.02864e-05
AIFM1	ENSBTAG00000006838	apoptosis-inducing factor, mitochondrion-associated, 1	-0.508855	0.00406053
AIFM2	ENSBTAG00000001165	apoptosis-inducing factor, mitochondrion-associated, 2	0.618303	0.000278484
AIFM3	ENSBTAG00000038132	apoptosis-inducing factor, mitochondrion-associated, 3	1.55078	2.42631e-05
AK3	ENSBTAG00000017147	adenylate kinase 3	-0.572663	0.00469493
AK5	ENSBTAG00000017411	adenylate kinase 5	0.816711	0.00104145
AKAP12	ENSBTAG00000014788	A kinase (PRKA) anchor protein 12	0.539477	0.00700468
AKAP13	ENSBTAG00000037383	A kinase (PRKA) anchor protein 13	0.643015	5.99796e-05
AKAP4	ENSBTAG00000016399	A kinase (PRKA) anchor protein 4	0.914658	0.0387265
AKAP5	ENSBTAG00000009642	A kinase (PRKA) anchor protein 5	0.478157	0.0487452
AKAP8L	ENSBTAG00000010439	A kinase (PRKA) anchor protein 8-like	0.550917	0.00284331
AKIRIN2	ENSBTAG00000003764	akirin 2	-0.416556	0.0155089
AKNA	ENSBTAG00000017306	AT-hook transcription factor	0.938972	8.59788e-05
AKT1S1	ENSBTAG00000005763	AKT1 substrate 1 (proline-rich)	-1.00567	1.1092e-08
ALAS1	ENSBTAG00000004118	5'-aminolevulinate synthase 1	-0.60536	0.000626561
ALDH18A1	ENSBTAG00000011832	aldehyde dehydrogenase 18 family, member A1	-0.519143	0.00309224
ALDH1L2	ENSBTAG00000006326	aldehyde dehydrogenase 1 family, member L2	0.509189	0.0122224
ALDH4A1	ENSBTAG00000030335	aldehyde dehydrogenase 4 family, member A1	-0.972331	1.34598e-06
ALDH5A1	ENSBTAG00000021902	aldehyde dehydrogenase 5 family, member A1	-0.895602	4.93404e-05
ALDH6A1	ENSBTAG00000018469	aldehyde dehydrogenase 6 family, member A1	-0.869472	9.95125e-05
ALDH7A1	ENSBTAG00000009646	aldehyde dehydrogenase 7 family, member A1	-0.774957	2.20267e-05
ALDOA	ENSBTAG00000012927	aldolase A, fructose-bisphosphate	-0.679987	0.00132776
ALG14	ENSBTAG00000004422	ALG14, UDP-N-acetylglucosaminyltransferase subunit	-0.635591	0.0061408
ALOX5	ENSBTAG00000020319	arachidonate 5-lipoxygenase	1.3983	3.21566e-07
ALOX5AP	ENSBTAG00000013201	arachidonate 5-lipoxygenase-activating protein	1.3658	0.00281525
ALPK3	ENSBTAG00000001618	alpha-kinase 3	0.948567	2.85089e-07
ALPL	ENSBTAG00000008951	alkaline phosphatase, liver/bone/kidney	1.1042	0.000823102
ALS2CL	ENSBTAG00000017812	ALS2 C-terminal like	0.819556	1.20522e-06
AMACR	ENSBTAG00000021813	alpha-methylacyl-CoA racemase	-1.27726	4.34776e-08
AMBRA1	ENSBTAG00000004282	autophagy/beclin-1 regulator 1	0.42652	0.0171661
AMIGO1	ENSBTAG00000014083	adhesion molecule with Ig-like domain 1	0.662762	0.00144546
AMIGO2	ENSBTAG00000002025	adhesion molecule with Ig-like domain 2	0.432645	0.0211767
AMOT	ENSBTAG00000016221	angiomotin	0.54022	0.016435
AMPD2	ENSBTAG00000013018	adenosine monophosphate deaminase 2	0.353735	0.0368904
AMPD3	ENSBTAG00000015821	adenosine monophosphate deaminase 3	1.6783	2.4858e-11
AMT	ENSBTAG00000002321	aminomethyltransferase	0.604357	0.00369829
AMZ2	ENSBTAG00000009345	archaelysin family metallopeptidase 2	-0.368192	0.0258823
ANGEL1	ENSBTAG00000019454	angel homolog 1 (Drosophila)	0.581036	0.00365827
ANGPT4	ENSBTAG00000021811	angiopoietin 4	1.34093	2.01747e-05
ANGPTL2	ENSBTAG00000011810	angiopoietin-like 2	0.73874	0.000393136
ANK2	ENSBTAG00000002392	ankyrin 2, neuronal	0.635721	0.000237951
ANK3	ENSBTAG00000019052	ankyrin 3, node of Ranvier (ankyrin G)	1.21639	0.00110703
ANKEF1	ENSBTAG00000019726	ankyrin repeat and EF-hand domain containing 1	0.397694	0.0267318
ANKH	ENSBTAG00000013391	ANKH inorganic pyrophosphate transport regulator	0.653533	0.000181602
ANKRD10	ENSBTAG00000004041	ankyrin repeat domain 10	0.493916	0.0287494
ANKRD11	ENSBTAG00000016006	ankyrin repeat domain 11	0.429078	0.0262867
ANKRD13A	ENSBTAG00000014376	ankyrin repeat domain-containing protein 13A	0.37145	0.028507
ANKRD13D	ENSBTAG00000012200	ankyrin repeat domain 13 family, member D	0.686144	0.000799804
ANKRD23	ENSBTAG00000010849	ankyrin repeat domain 23	0.579997	0.040952
ANKRD26	ENSBTAG00000008288	ankyrin repeat domain-containing protein 26	0.472092	0.0471784
ANKRD27	ENSBTAG00000009305	ankyrin repeat domain 27 (VPS9 domain)	0.440133	0.0396522
ANKRD29	ENSBTAG00000000517	ankyrin repeat domain 29	0.691181	0.011187
ANKRD35	ENSBTAG00000038844	ankyrin repeat domain 35	-1.05329	0.000237079
ANKRD6	ENSBTAG00000003455	ankyrin repeat domain 6	0.687472	0.0184288
ANKRD9	ENSBTAG00000010882	ankyrin repeat domain 9	-0.71669	0.0187651
ANKS1A	ENSBTAG00000016890	ankyrin repeat and sterile alpha motif domain containing 1A	0.922801	1.71269e-07
ANKS3	ENSBTAG00000006593	ankyrin repeat and sterile alpha motif domain containing 3	0.561339	0.00855343
ANKZF1	ENSBTAG00000020610	ankyrin repeat and zinc finger domain containing 1	0.397963	0.0379186
ANO8	ENSBTAG00000017074	anoctamin 8	0.374528	0.0463258
ANPEP	ENSBTAG00000016881	alanyl (membrane) aminopeptidase	1.77656	5.17377e-14
ANTXR1	ENSBTAG00000007808	anthrax toxin receptor 1	0.613206	0.00116025
ANTXR2	ENSBTAG00000014324	anthrax toxin receptor 2	0.700593	0.000487097
ANTXRL	ENSBTAG00000023023	anthrax toxin receptor-like	-1.09013	0.0350804
ANXA4	ENSBTAG00000001105	annexin A4	0.572323	0.00131791
ANXA6	ENSBTAG00000014809	annexin A6	-0.454212	0.0403579
AOC1	ENSBTAG00000005419	amine oxidase, copper containing 1	2.2141	2.98565e-11
AOC3	ENSBTAG00000046264	amine oxidase, copper containing 3	0.70503	0.000238892
AOX1	ENSBTAG00000009725	aldehyde oxidase 1	1.03435	4.39759e-06
AP1G2	ENSBTAG00000007099	adaptor-related protein complex 1, gamma 2 subunit	0.566182	0.000820516
AP2A2	ENSBTAG00000009915	AP-2 complex subunit alpha-2	0.441395	0.0121247
AP2S1	ENSBTAG00000010584	adaptor-related protein complex 2, sigma 1 subunit	-0.528291	0.00306272
AP3B2	ENSBTAG00000008495	adaptor-related protein complex 3, beta 2 subunit	1.75539	6.65835e-06
AP3M2	ENSBTAG00000001243	adaptor-related protein complex 3, mu 2 subunit	-0.587436	0.0278096
AP4M1	ENSBTAG00000002881	adaptor-related protein complex 4, mu 1 subunit	0.388529	0.0367903
APBA1	ENSBTAG00000008877	amyloid beta (A4) precursor protein-binding, family A, member 1	0.742605	0.00285777
APBA3	ENSBTAG00000008395	amyloid beta (A4) precursor protein-binding, family A, member 3	0.360481	0.0480838
APBB1	ENSBTAG00000015655	amyloid beta (A4) precursor protein-binding, family B, member 1 (Fe65)	0.481855	0.0121792
APBB1IP	ENSBTAG00000012526	amyloid beta (A4) precursor protein-binding, family B, member 1 interacting protein	0.748083	7.47985e-05
APBB3	ENSBTAG00000001450	amyloid beta (A4) precursor protein-binding, family B, member 3	0.636342	0.000342464
APC2	ENSBTAG00000015433	adenomatosis polyposis coli 2	1.00244	0.000113567
APCDD1	ENSBTAG00000005154	adenomatosis polyposis coli down-regulated 1	1.26693	8.57004e-09
APEX1	ENSBTAG00000002745	APEX nuclease (multifunctional DNA repair enzyme) 1	-0.361274	0.0472755
APH1A	ENSBTAG00000021482	APH1A gamma secretase subunit	0.343731	0.0463027
APLF	ENSBTAG00000018401	aprataxin and PNKP like factor	0.606425	0.00626814
APLP2	ENSBTAG00000016168	amyloid beta (A4) precursor-like protein 2	0.44719	0.0210154
APOA1	ENSBTAG00000002258	Apolipoprotein A-I Proapolipoprotein A-I Truncated apolipoprotein A-I	0.900401	0.00251727
APOA1BP	ENSBTAG00000000404	apolipoprotein A-I binding protein	-0.562031	0.000851591
APOD	ENSBTAG00000023600	apolipoprotein D	0.846945	0.00800399
APOE	ENSBTAG00000010123	apolipoprotein E	-0.509882	0.0399646
APOL6	ENSBTAG00000008922	apolipoprotein L, 6	1.27667	6.05404e-07
APOO	ENSBTAG00000010937	apolipoprotein O precursor	-1.18007	9.00371e-07
APOOL	ENSBTAG00000021790	apolipoprotein O-like	-0.642789	0.000379076
APOPT1	ENSBTAG00000021199	apoptogenic 1, mitochondrial	-0.405104	0.0353073
APP	ENSBTAG00000017753	amyloid beta (A4) precursor protein	0.527964	0.0159866
AQP3	ENSBTAG00000008493	aquaporin 3 (Gill blood group)	0.588536	0.0102902
AR	ENSBTAG00000022255	androgen receptor	1.03946	0.000462428
ARAP1	ENSBTAG00000002051	ArfGAP with RhoGAP domain, ankyrin repeat and PH domain 1	0.535731	0.00508596
ARGLU1	ENSBTAG00000015124	arginine and glutamate rich 1	0.4524	0.0117195
ARHGAP1	ENSBTAG00000016501	Rho GTPase activating protein 1	0.444567	0.00884416
ARHGAP10	ENSBTAG00000002531	Rho GTPase activating protein 10	0.520513	0.00409276
ARHGAP12	ENSBTAG00000012677	Rho GTPase activating protein 12	0.411	0.0220323
ARHGAP20	ENSBTAG00000000333	Rho GTPase activating protein 20	0.747194	0.020486
ARHGAP21	ENSBTAG00000021857	Rho GTPase activating protein 21	0.504689	0.00809423
ARHGAP22	ENSBTAG00000007878	Rho GTPase activating protein 22	1.20711	6.81029e-07
ARHGAP23	ENSBTAG00000016911	Rho GTPase activating protein 23	0.441305	0.014505
ARHGAP25	ENSBTAG00000023976	Rho GTPase activating protein 25	0.569582	0.004636
ARHGAP28	ENSBTAG00000019036	Rho GTPase activating protein 28	0.603806	0.0431875
ARHGAP30	ENSBTAG00000017875	Rho GTPase activating protein 30	0.928726	0.000271856
ARHGAP32	ENSBTAG00000015905	rho GTPase-activating protein 32	0.741676	0.000965265
ARHGAP4	ENSBTAG00000047531	Rho GTPase activating protein 4	1.08552	2.01659e-06
ARHGAP6	ENSBTAG00000002626	Rho GTPase activating protein 6	0.647923	0.00840476
ARHGAP9	ENSBTAG00000018403	Rho GTPase activating protein 9	0.8383	0.0202764
ARHGDIB	ENSBTAG00000006039	Rho GDP dissociation inhibitor (GDI) beta	0.581999	0.002566
ARHGEF1	ENSBTAG00000018912	Rho guanine nucleotide exchange factor (GEF) 1	0.508227	0.00854366
ARHGEF10	ENSBTAG00000008585	Rho guanine nucleotide exchange factor (GEF) 10	0.56931	0.00171768
ARHGEF11	ENSBTAG00000012361	Rho guanine nucleotide exchange factor (GEF) 11	0.34882	0.0445076
ARHGEF17	ENSBTAG00000012505	Rho guanine nucleotide exchange factor (GEF) 17	0.561624	0.00105955
ARHGEF25	ENSBTAG00000018003	Rho guanine nucleotide exchange factor (GEF) 25	0.692388	0.00519723
ARHGEF3	ENSBTAG00000014091	Rho guanine nucleotide exchange factor (GEF) 3	0.508565	0.00347094
ARHGEF40	ENSBTAG00000013401	rho guanine nucleotide exchange factor 40	0.508674	0.00443287
ARHGEF5	ENSBTAG00000001815	Rho guanine nucleotide exchange factor (GEF) 5	1.14631	0.0222287
ARHGEF6	ENSBTAG00000017850	Rac/Cdc42 guanine nucleotide exchange factor (GEF) 6	0.347566	0.0459777
ARID1A	ENSBTAG00000001024	AT-rich interactive domain-containing protein 1A	0.524616	0.00238218
ARID1B	ENSBTAG00000002728	AT rich interactive domain 1B (SWI1-like)	0.385411	0.0285542
ARID3A	ENSBTAG00000008607	AT rich interactive domain 3A (BRIGHT-like)	0.59517	0.0388749
ARID5B	ENSBTAG00000006729	AT rich interactive domain 5B (MRF1-like)	0.847292	0.000533492
ARL2BP	ENSBTAG00000004844	ADP-ribosylation factor-like 2 binding protein	0.413351	0.0397902
ARL4D	ENSBTAG00000016847	ADP-ribosylation factor-like 4D	0.810925	0.00210386
ARL6IP1	ENSBTAG00000020734	ADP-ribosylation factor-like 6 interacting protein 1	-0.449828	0.0199879
ARMCX6	ENSBTAG00000040043	armadillo repeat containing, X-linked 6	0.643446	0.0262621
ARPC1B	ENSBTAG00000046248	actin related protein 2/3 complex, subunit 1B, 41kDa	0.484237	0.00703819
ARPC5L	ENSBTAG00000015278	actin related protein 2/3 complex, subunit 5-like	-0.375619	0.037333
ARRB1	ENSBTAG00000020485	arrestin, beta 1	0.520433	0.00731274
ARRB2	ENSBTAG00000035587	arrestin, beta 2	0.787138	0.000482046
ARRDC1	ENSBTAG00000012147	arrestin domain containing 1	0.486712	0.00745576
ARRDC2	ENSBTAG00000039335	arrestin domain containing 2	0.937994	2.34758e-07
ARRDC3	ENSBTAG00000007116	arrestin domain containing 3	0.45145	0.0320841
ARRDC4	ENSBTAG00000018252	arrestin domain containing 4	0.395416	0.028177
ARSA	ENSBTAG00000016053	arylsulfatase A	0.963341	1.38134e-08
ARSE	ENSBTAG00000014932	arylsulfatase E (chondrodysplasia punctata 1)	0.997512	0.000147867
ARSG	ENSBTAG00000010637	arylsulfatase G	0.660973	0.00414488
ART4	ENSBTAG00000008352	ADP-ribosyltransferase 4 (Dombrock blood group)	0.875957	0.03482
ARVCF	ENSBTAG00000001473	armadillo repeat gene deleted in velocardiofacial syndrome	-0.695746	6.51156e-05
ASAH1	ENSBTAG00000011257	N-acylsphingosine amidohydrolase (acid ceramidase) 1	0.65697	0.000139365
ASAP2	ENSBTAG00000002329	ArfGAP with SH3 domain, ankyrin repeat and PH domain 2	0.379364	0.0402274
ASGR1	ENSBTAG00000012071	asialoglycoprotein receptor 1	1.00334	0.0367903
ASGR2	ENSBTAG00000025101	asialoglycoprotein receptor 2	-0.61439	0.0215407
ASH2L	ENSBTAG00000000978	ash2 (absent, small, or homeotic)-like (Drosophila)	0.35613	0.0451544
ASIC2	ENSBTAG00000025200	amiloride-sensitive cation channel 1, neuronal	2.14145	2.84717e-12
ASMTL	ENSBTAG00000046514	acetylserotonin O-methyltransferase-like	-0.517028	0.00432797
ASNS	ENSBTAG00000003222	asparagine synthetase (glutamine-hydrolyzing)	-0.493192	0.00740858
ASPA	ENSBTAG00000003629	aspartoacylase	1.25568	3.48448e-05
ASPHD2	ENSBTAG00000037832	aspartate beta-hydroxylase domain containing 2	0.682728	0.0137789
ASPM	ENSBTAG00000007860	abnormal spindle microtubule assembly	-1.44319	0.000148952
ASRGL1	ENSBTAG00000006910	asparaginase like 1	0.790154	9.42964e-07
ASXL1	ENSBTAG00000031402	additional sex combs like transcriptional regulator 1	0.430355	0.0126988
ATF3	ENSBTAG00000008545	activating transcription factor 3	1.38693	0.000506799
ATF5	ENSBTAG00000003457	activating transcription factor 5	-0.749393	0.00963961
ATF6B	ENSBTAG00000008794	activating transcription factor 6 beta	0.663774	9.02469e-05
ATG13	ENSBTAG00000017325	autophagy related 13	0.393125	0.0209464
ATG14	ENSBTAG00000010795	autophagy related 14	0.468583	0.00962031
ATG16L2	ENSBTAG00000019059	autophagy related 16-like 2	0.929513	8.15378e-05
ATG3	ENSBTAG00000009084	autophagy related 3	-0.376257	0.0359174
ATG7	ENSBTAG00000035827	autophagy related 7	-0.395829	0.0331583
ATN1	ENSBTAG00000018828	atrophin 1	0.418094	0.0339736
ATOH8	ENSBTAG00000024000	atonal bHLH transcription factor 8	0.561533	0.0180685
ATOX1	ENSBTAG00000008340	antioxidant 1 copper chaperone	-0.641465	0.000511896
ATP12A	ENSBTAG00000014486	ATPase, H+/K+ transporting, nongastric, alpha polypeptide	-3.69823	4.24645e-11
ATP13A1	ENSBTAG00000007128	ATPase type 13A1	0.437284	0.0162147
ATP1B1	ENSBTAG00000002688	ATPase, Na+/K+ transporting, beta 1 polypeptide	0.538164	0.0410754
ATP2A3	ENSBTAG00000014806	ATPase, Ca++ transporting, ubiquitous	0.777161	0.00142697
ATP2B4	ENSBTAG00000014059	ATPase, Ca++ transporting, plasma membrane 4	0.595457	0.000625401
ATP5A1	ENSBTAG00000002507	ATP synthase, H+ transporting, mitochondrial F1 complex, alpha subunit 1, cardiac muscle	-0.881604	3.78103e-05
ATP5B	ENSBTAG00000013315	ATP synthase, H+ transporting, mitochondrial F1 complex, beta polypeptide	-0.819459	7.24036e-05
ATP5C1	ENSBTAG00000013930	ATP synthase, H+ transporting, mitochondrial F1 complex, gamma polypeptide 1	-0.839171	1.96346e-05
ATP5D	ENSBTAG00000000550	ATP synthase, H+ transporting, mitochondrial F1 complex, delta subunit	-0.826674	1.14911e-06
ATP5F1	ENSBTAG00000006441	ATP synthase, H+ transporting, mitochondrial Fo complex, subunit B1	-0.680051	0.000186788
ATP5G1	ENSBTAG00000018339	ATP synthase, H+ transporting, mitochondrial Fo complex, subunit C1 (subunit 9)	-1.03354	1.72768e-09
ATP5G3	ENSBTAG00000002944	ATP synthase, H+ transporting, mitochondrial Fo complex, subunit C3 (subunit 9)	-1.04219	1.68564e-07
ATP5J	ENSBTAG00000000605	ATP synthase, H+ transporting, mitochondrial Fo complex, subunit F6	-0.341574	0.0475375
ATP5J2	ENSBTAG00000002094	ATP synthase, H+ transporting, mitochondrial Fo complex, subunit F2	-1.20594	3.67015e-10
ATP5S	ENSBTAG00000015202	ATP synthase, H+ transporting, mitochondrial Fo complex, subunit s (factor B)	-0.594744	0.00466895
ATP6	ENSBTAG00000043584	ATP synthase subunit a	-0.921841	1.14462e-06
ATP6AP2	ENSBTAG00000017801	renin receptor precursor	-0.862802	0.00031354
ATP6V1A	ENSBTAG00000002703	ATPase, H+ transporting, lysosomal 70kDa, V1 subunit A	-0.437642	0.0493104
ATP6V1D	ENSBTAG00000016309	ATPase, H+ transporting, lysosomal 34kDa, V1 subunit D	-0.610257	0.00222621
ATP6V1E1	ENSBTAG00000014238	ATPase, H+ transporting, lysosomal 31kDa, V1 subunit E1	-0.662605	0.000977719
ATP6V1H	ENSBTAG00000003450	ATPase, H+ transporting, lysosomal 50/57kDa, V1 subunit H	-0.629204	0.00188958
ATP8	ENSBTAG00000043564	ATP synthase protein 8	-0.977251	0.000316093
ATP8B2	ENSBTAG00000005161	ATPase, aminophospholipid transporter, class I, type 8B, member 2	0.785375	8.33241e-05
ATP8B4	ENSBTAG00000011936	ATPase, class I, type 8B, member 4	1.00892	6.60149e-05
ATP9A	ENSBTAG00000007962	ATPase, class II, type 9A	-0.733822	0.00296449
ATPAF1	ENSBTAG00000000094	ATP synthase mitochondrial F1 complex assembly factor 1	-0.943464	1.45795e-06
ATPIF1	ENSBTAG00000006342	ATPase inhibitory factor 1	-0.710105	9.8493e-05
ATXN2	ENSBTAG00000022069	ataxin 2	0.350191	0.0476978
ATXN2L	ENSBTAG00000032087	ataxin 2-like	0.392591	0.0376207
ATXN7L1	ENSBTAG00000002037	ataxin 7-like 1	0.50161	0.0270629
AUH	ENSBTAG00000044081	AU RNA binding protein/enoyl-CoA hydratase	-0.750955	0.00099652
AUTS2	ENSBTAG00000002083	autism susceptibility candidate 2	1.06802	0.000113574
AXIN1	ENSBTAG00000016577	axin 1	0.509756	0.0098156
AXIN2	ENSBTAG00000030162	axin 2	1.10407	0.000791431
AXL	ENSBTAG00000003166	AXL receptor tyrosine kinase	0.801044	1.21137e-05
B3GALNT1	ENSBTAG00000046104	beta-1,3-N-acetylgalactosaminyltransferase 1 (globoside blood group)	0.551372	0.00153504
B3GALT2	ENSBTAG00000019859	UDP-Gal:betaGlcNAc beta 1,3-galactosyltransferase, polypeptide 2	0.957516	0.023018
B3GALT4	ENSBTAG00000025669	UDP-Gal:betaGlcNAc beta 1,3-galactosyltransferase, polypeptide 4	0.46262	0.0265234
B3GNT8	ENSBTAG00000016041	UDP-GlcNAc:betaGal beta-1,3-N-acetylglucosaminyltransferase 8	1.17483	3.96975e-05
B4GALNT1	ENSBTAG00000004494	beta-1,4-N-acetyl-galactosaminyl transferase 1	-0.844737	0.000109298
B4GALT4	ENSBTAG00000001390	UDP-Gal:betaGlcNAc beta 1,4- galactosyltransferase, polypeptide 4	0.438138	0.0458249
B4GALT6	ENSBTAG00000044063	UDP-Gal:betaGlcNAc beta 1,4- galactosyltransferase, polypeptide 6	0.894872	0.00218174
B4GAT1	ENSBTAG00000022238	beta-1,4-glucuronyltransferase 1	0.722099	8.45483e-05
BACE1	ENSBTAG00000019365	Beta-secretase 1	0.385054	0.0207966
BAG3	ENSBTAG00000013641	BCL2-associated athanogene 3	-0.594209	0.00100216
BAHCC1	ENSBTAG00000016776	BAH domain and coiled-coil containing 1	0.631117	0.000466814
BAHD1	ENSBTAG00000004420	bromo adjacent homology domain containing 1	0.531903	0.0026585
BATF2	ENSBTAG00000011467	basic leucine zipper transcription factor, ATF-like 2	-0.85091	0.0457132
BATF3	ENSBTAG00000011982	basic leucine zipper transcription factor, ATF-like 3	1.52228	0.000234198
BAX	ENSBTAG00000013340	BCL2-associated X protein	0.437241	0.0339017
BAZ1B	ENSBTAG00000005197	bromodomain adjacent to zinc finger domain, 1B	0.428014	0.0176279
BBS2	ENSBTAG00000014923	Bardet-Biedl syndrome 2	0.477548	0.0050247
BBX	ENSBTAG00000006893	bobby sox homolog (Drosophila)	0.561014	0.0399646
BCAP31	ENSBTAG00000020547	B-cell receptor-associated protein 31	-0.689361	0.00180321
BCAR1	ENSBTAG00000012002	breast cancer anti-estrogen resistance 1	0.459541	0.0371304
BCAT2	ENSBTAG00000009172	branched chain amino-acid transaminase 2, mitochondrial	-0.813902	9.01782e-05
BCKDHA	ENSBTAG00000016037	2-oxoisovalerate dehydrogenase subunit alpha, mitochondrial precursor	-0.807304	4.84717e-05
BCKDHB	ENSBTAG00000012096	branched chain keto acid dehydrogenase E1, beta polypeptide	-1.36898	2.54142e-11
BCL2L1	ENSBTAG00000006526	BCL2-like 1	0.475493	0.00404739
BCL9	ENSBTAG00000002422	B-cell CLL/lymphoma 9	0.502568	0.021814
BCL9L	ENSBTAG00000005138	B-cell CLL/lymphoma 9-like	0.511062	0.0047143
BCOR	ENSBTAG00000047339	BCL6 corepressor	0.563754	0.00183144
BCORL1	ENSBTAG00000004962	BCL6 corepressor-like 1	0.460739	0.0214453
BCS1L	ENSBTAG00000003813	BC1 (ubiquinol-cytochrome c reductase) synthesis-like	-0.829738	0.000500055
BDH1	ENSBTAG00000000448	3-hydroxybutyrate dehydrogenase, type 1	-4.3151	9.74404e-14
BDKRB2	ENSBTAG00000021717	bradykinin receptor B2	1.37022	3.0509e-05
BEND5	ENSBTAG00000009209	BEN domain containing 5	0.620084	0.0096106
BGLAP	ENSBTAG00000009433	bone gamma-carboxyglutamate (gla) protein	-1.0588	0.00749133
BHLHE41	ENSBTAG00000030575	basic helix-loop-helix family, member e41	-0.469879	0.0465456
BIN1	ENSBTAG00000019177	bridging integrator 1	0.668299	4.56067e-05
BIRC5	ENSBTAG00000013573	baculoviral IAP repeat containing 5	-0.860839	0.00495549
BLNK	ENSBTAG00000021358	B-cell linker	1.28139	0.000597031
BLOC1S2	ENSBTAG00000010739	biogenesis of lysosomal organelles complex-1, subunit 2	-0.923537	2.96166e-06
BMF	ENSBTAG00000012180	Bcl2 modifying factor	0.83499	0.000841772
BMP2	ENSBTAG00000005111	bone morphogenetic protein 2	-1.1838	0.00228273
BMP4	ENSBTAG00000003835	bone morphogenetic protein 4	0.569843	0.0173233
BMP7	ENSBTAG00000015362	bone morphogenetic protein 7	2.32932	3.63937e-10
BMPER	ENSBTAG00000010866	BMP binding endothelial regulator	0.998556	0.00148117
BNC2	ENSBTAG00000003669	basonuclin 2	0.600362	0.0269147
BOC	ENSBTAG00000013909	BOC cell adhesion associated, oncogene regulated	1.11445	2.56548e-05
BOD1L1	ENSBTAG00000004316	biorientation of chromosomes in cell division 1-like 1	0.406649	0.0177168
BOLA1	ENSBTAG00000006050	bolA family member 1	-0.552808	0.0125447
BOLA3	ENSBTAG00000015193	bolA family member 3	-1.49116	8.45341e-11
BORCS6	ENSBTAG00000001711	BLOC-1 related complex subunit 6	0.480713	0.0268728
BPI	ENSBTAG00000014046	bactericidal permeability-increasing protein precursor	1.30427	0.00351214
BPTF	ENSBTAG00000014598	bromodomain PHD finger transcription factor	0.334073	0.0486222
BRAT1	ENSBTAG00000014502	BRCA1-associated ATM activator 1	0.526377	0.0215989
BRCA1	ENSBTAG00000022520	breast cancer 1, early onset	-0.599719	0.0277141
BRD1	ENSBTAG00000046760	bromodomain containing 1	0.495015	0.00708597
BRD3	ENSBTAG00000010582	bromodomain containing 3	0.574297	0.00170393
BRD4	ENSBTAG00000002495	bromodomain containing 4	0.392672	0.0245444
BRD8	ENSBTAG00000008753	bromodomain containing 8	0.35258	0.0397902
BRPF3	ENSBTAG00000013316	bromodomain and PHD finger containing, 3	0.531884	0.00353582
BSG	ENSBTAG00000016648	basigin (Ok blood group)	-1.11741	9.55118e-07
bta-mir-143	ENSBTAG00000030114	bta-mir-143	0.979811	0.0073381
bta-mir-145	ENSBTAG00000029857	bta-mir-145	0.760069	0.0185149
bta-mir-2382	ENSBTAG00000044606	bta-mir-2382	-0.796343	0.012301
bta-mir-374b	ENSBTAG00000036367	bta-mir-374b	0.941568	0.0026482
bta-mir-421	ENSBTAG00000029828	bta-mir-421	0.821057	0.00707629
BTBD19	ENSBTAG00000039529	BTB (POZ) domain containing 19	0.920882	0.00112613
BTBD2	ENSBTAG00000016108	BTB (POZ) domain containing 2	0.391455	0.0161378
BTD	ENSBTAG00000019129	biotinidase	0.508659	0.049196
BTG1	ENSBTAG00000020330	B-cell translocation gene 1, anti-proliferative	0.607557	0.0062424
BTK	ENSBTAG00000019250	Bruton agammaglobulinemia tyrosine kinase	1.31877	6.78158e-05
BUD13	ENSBTAG00000016855	BUD13 homolog	0.425964	0.0280896
BZRAP1	ENSBTAG00000046321	benzodiazepine receptor (peripheral) associated protein 1	1.00799	2.82291e-05
C10orf10	ENSBTAG00000002670	chromosome 10 open reading frame 10	1.32534	9.26989e-06
C11orf42	ENSBTAG00000027642	chromosome 11 open reading frame 42	0.629104	0.0135797
C11orf73	ENSBTAG00000019995	chromosome 11 open reading frame 73	-0.545173	0.00326328
C11orf95	ENSBTAG00000019208	chromosome 11 open reading frame 95	0.699513	0.0105366
C12orf57	ENSBTAG00000020292	chromosome 12 open reading frame 57	0.475509	0.032183
C12orf65	ENSBTAG00000020503	chromosome 12 open reading frame 65	-0.644027	0.00233905
C14orf166	ENSBTAG00000021944	chromosome 14 open reading frame 166	-0.688519	0.000236302
C14orf2	ENSBTAG00000026886	chromosome 14 open reading frame 2	-0.749459	0.000422315
C14orf93	ENSBTAG00000012725	chromosome 14 open reading frame 93	0.648066	0.00997587
C15orf39	ENSBTAG00000021021	chromosome 15 open reading frame 39	0.858859	1.36421e-05
C15orf40	ENSBTAG00000016522	chromosome 15 open reading frame 40	0.470776	0.010702
C16orf5	ENSBTAG00000018938	Cell death-inducing p53-target protein 1	0.426355	0.0165705
C16orf54	ENSBTAG00000047448	chromosome 16 open reading frame 54	0.586269	0.03934
C17orf62	ENSBTAG00000018176	chromosome 17 open reading frame 62	0.390426	0.0216448
C19orf60	ENSBTAG00000007739	chromosome 19 open reading frame 60	-0.772191	4.17359e-06
C19orf66	ENSBTAG00000015636	chromosome 19 open reading frame 66	0.551165	0.0253714
C19orf70	ENSBTAG00000001792	chromosome 19 open reading frame 70	-0.795993	6.2223e-06
C19orf80	ENSBTAG00000009570	chromosome 19 open reading frame 80	-4.08541	1.66013e-07
C1orf167	ENSBTAG00000009386	chromosome 1 open reading frame 167	0.506856	0.0490859
C1orf168	ENSBTAG00000009314	chromosome 1 open reading frame 168	-1.94444	1.81733e-07
C1orf174	ENSBTAG00000024520	chromosome 1 open reading frame 174	0.449965	0.020907
C1orf198	ENSBTAG00000023074	chromosome 1 open reading frame 198	0.405932	0.0195917
C1QA	ENSBTAG00000007153	complement component 1, q subcomponent, A chain	1.1687	0.00011152
C1QB	ENSBTAG00000011196	complement component 1, q subcomponent, B chain	0.830032	0.00784903
C1QBP	ENSBTAG00000012739	complement component 1, q subcomponent binding protein	-0.575359	0.00398804
C1QC	ENSBTAG00000011193	complement component 1, q subcomponent, C chain	0.957489	0.00154052
C1QTNF1	ENSBTAG00000006276	C1q and tumor necrosis factor related protein 1	0.720004	0.00263718
C1QTNF5	ENSBTAG00000027766	C1q and tumor necrosis factor related protein 5	0.559119	0.00596906
C1QTNF7	ENSBTAG00000010343	C1q and tumor necrosis factor related protein 7	1.16291	0.000621122
C1R	ENSBTAG00000008612	complement component 1, r subcomponent	1.20626	4.81014e-06
C1S	ENSBTAG00000004840	complement component 1, s subcomponent	0.9155	7.06384e-06
C2	ENSBTAG00000007450	complement component 2	1.5248	5.63571e-19
C21orf91	ENSBTAG00000001395	chromosome 21 open reading frame 91	0.825252	0.0127008
C2orf49	ENSBTAG00000012332	chromosome 2 open reading frame 49	0.371787	0.0262705
C2orf68	ENSBTAG00000018291	chromosome 2 open reading frame 68	0.425757	0.0294568
C2orf76	ENSBTAG00000010599	chromosome 2 open reading frame 76	-0.588805	0.0157153
C3	ENSBTAG00000017280	complement component 3	0.670068	0.00277794
C3AR1	ENSBTAG00000019741	complement component 3a receptor 1	1.45413	0.000197036
C4A	ENSBTAG00000037533	Bos taurus complement component 4A (C4A), mRNA.	1.2154	0.000124013
C4orf33	ENSBTAG00000044159	chromosome 4 open reading frame 33	-0.500479	0.030299
C5AR1	ENSBTAG00000020872	complement component 5a receptor 1	1.01933	0.00393148
C5AR2	ENSBTAG00000037735	complement component 5a receptor 2	1.44996	7.2496e-05
C6orf132	ENSBTAG00000048230	chromosome 6 open reading frame 132	0.796922	0.00408281
C7	ENSBTAG00000011766	complement component 7	0.945913	0.00414488
C7orf50	ENSBTAG00000026192	chromosome 7 open reading frame 50	0.704014	0.000241537
C8orf33	ENSBTAG00000000879	chromosome 8 open reading frame 33	0.731364	0.000822939
C8orf4	ENSBTAG00000033304	chromosome 8 open reading frame 4	-0.472752	0.00762952
C8orf48	ENSBTAG00000047643	chromosome 8 open reading frame 48	0.747113	0.0385473
C9orf114	ENSBTAG00000012485	chromosome 9 open reading frame 114	-0.465958	0.0367867
CA2	ENSBTAG00000017733	carbonic anhydrase 2	-1.21815	1.14216e-05
CA4	ENSBTAG00000017969	carbonic anhydrase IV	1.65856	4.07439e-06
CACHD1	ENSBTAG00000016455	cache domain containing 1	0.759171	0.00012747
CACNA1A	ENSBTAG00000014828	voltage-dependent P/Q-type calcium channel subunit alpha-1A	0.410154	0.049506
CACNA1G	ENSBTAG00000009835	calcium channel, voltage-dependent, T type, alpha 1G subunit	-1.07911	2.55585e-05
CACNA1H	ENSBTAG00000026461	calcium channel, voltage-dependent, T type, alpha 1H subunit	0.600556	0.0365663
CACNB2	ENSBTAG00000022000	calcium channel, voltage-dependent, beta 2 subunit	0.751182	0.00225528
CACNB3	ENSBTAG00000021808	calcium channel, voltage-dependent, beta 3 subunit	0.543658	0.00430349
CACTIN	ENSBTAG00000010373	cactin, spliceosome C complex subunit	0.406268	0.0332163
CADM1	ENSBTAG00000000977	cell adhesion molecule 1	1.26267	0.000699034
CADM3	ENSBTAG00000003217	cell adhesion molecule 3	1.04449	1.00867e-07
CALCOCO1	ENSBTAG00000015016	calcium binding and coiled-coil domain 1	0.527535	0.00387238
CALHM2	ENSBTAG00000009719	calcium homeostasis modulator 2	0.981835	1.31686e-05
CALM2	ENSBTAG00000032705	Bos taurus calmodulin 2 (phosphorylase kinase, delta) (CALM2), mRNA.	0.472975	0.0336116
CALM2	ENSBTAG00000001575	calmodulin 2 (phosphorylase kinase, delta)	0.524608	0.00268017
CAMK1D	ENSBTAG00000008650	calcium/calmodulin-dependent protein kinase ID	0.833068	0.00439233
CAMKK1	ENSBTAG00000007166	calcium/calmodulin-dependent protein kinase kinase 1, alpha	0.752024	0.014059
CAMSAP3	ENSBTAG00000011356	calmodulin regulated spectrin-associated protein family, member 3	-1.04433	0.0245889
CAPG	ENSBTAG00000005432	capping protein (actin filament), gelsolin-like	1.25359	1.40491e-06
CAPN1	ENSBTAG00000010230	calpain 1, (mu/I) large subunit	0.6251	0.000196531
CAPN2	ENSBTAG00000012778	calpain 2, (m/II) large subunit	0.396396	0.0436167
CAPN5	ENSBTAG00000005034	calpain 5	1.02943	3.59222e-07
CARD10	ENSBTAG00000015044	caspase recruitment domain family, member 10	0.802719	0.000188654
CARD11	ENSBTAG00000014698	caspase recruitment domain family, member 11	0.380754	0.0368692
CARD19	ENSBTAG00000011202	caspase recruitment domain family, member 19	0.483262	0.00769107
CARHSP1	ENSBTAG00000001441	calcium regulated heat stable protein 1, 24kDa	-0.585672	0.000524059
CARM1	ENSBTAG00000012048	coactivator-associated arginine methyltransferase 1	0.364258	0.0256515
CASP9	ENSBTAG00000002472	caspase 9, apoptosis-related cysteine peptidase	0.409196	0.0249214
CAST	ENSBTAG00000000874	calpastatin	0.526749	0.00507367
CATSPERD	ENSBTAG00000001796	catsper channel auxiliary subunit delta	0.516549	0.00772507
CATSPERG	ENSBTAG00000000621	catsper channel auxiliary subunit gamma	0.869528	0.000198975
CBFA2T2	ENSBTAG00000010131	core-binding factor, runt domain, alpha subunit 2; translocated to, 2	0.499384	0.0353407
CBFA2T3	ENSBTAG00000010927	core-binding factor, runt domain, alpha subunit 2; translocated to, 3	0.904247	0.00414488
CBLB	ENSBTAG00000013057	Cbl proto-oncogene B, E3 ubiquitin protein ligase	0.860652	0.000759766
CBLN2	ENSBTAG00000005985	cerebellin 2 precursor	2.35873	8.95311e-11
CBR3	ENSBTAG00000018688	carbonyl reductase 3	1.37225	1.44035e-06
CBR4	ENSBTAG00000022013	carbonyl reductase 4	-0.821916	9.52396e-06
CBX6	ENSBTAG00000046724	chromobox homolog 6	0.519807	0.00306312
CBX7	ENSBTAG00000007228	chromobox homolog 7	0.850427	3.54247e-05
CBX8	ENSBTAG00000009107	chromobox protein homolog 8	0.671969	0.0070454
CC2D1A	ENSBTAG00000006068	coiled-coil and C2 domain containing 1A	0.48364	0.00646721
CC2D2A	ENSBTAG00000018638	coiled-coil and C2 domain containing 2A	0.937785	3.71859e-05
CCBL2	ENSBTAG00000000505	cysteine conjugate-beta lyase 2	-0.555743	0.00259476
CCDC109B	ENSBTAG00000012995	coiled-coil domain containing 109B	0.958111	0.000546441
CCDC12	ENSBTAG00000011311	coiled-coil domain containing 12	0.383905	0.0388463
CCDC120	ENSBTAG00000002561	coiled-coil domain containing 120	0.667493	0.000355425
CCDC136	ENSBTAG00000011002	coiled-coil domain containing 136	0.777889	0.0427315
CCDC14	ENSBTAG00000000566	coiled-coil domain containing 14	0.535437	0.0296444
CCDC141	ENSBTAG00000027875	coiled-coil domain containing 141	0.648123	0.0153961
CCDC142	ENSBTAG00000016600	coiled-coil domain containing 142	0.46869	0.0380691
CCDC146	ENSBTAG00000009341	coiled-coil domain containing 146	1.15861	0.002443
CCDC17	ENSBTAG00000008808	coiled-coil domain containing 17	0.706398	0.00350699
CCDC28B	ENSBTAG00000015104	coiled-coil domain containing 28B	0.570713	0.0152459
CCDC58	ENSBTAG00000011138	coiled-coil domain containing 58	-0.491236	0.0486968
CCDC77	ENSBTAG00000000049	coiled-coil domain containing 77	0.637956	0.00291467
CCDC8	ENSBTAG00000018181	coiled-coil domain containing 8	0.761275	0.00106476
CCDC82	ENSBTAG00000006581	coiled-coil domain containing 82	0.456943	0.0231063
CCDC84	ENSBTAG00000017932	Bos taurus coiled-coil domain containing 84 (CCDC84), mRNA.	0.548931	0.0209741
CCDC85C	ENSBTAG00000025181	coiled-coil domain containing 85C	-1.16653	5.64115e-10
CCDC88B	ENSBTAG00000040190	coiled-coil domain containing 88B	0.85189	0.017493
CCDC88C	ENSBTAG00000000838	coiled-coil domain containing 88C	0.471681	0.0125513
CCDC9	ENSBTAG00000014117	coiled-coil domain containing 9	0.682814	0.000148322
CCDC97	ENSBTAG00000039635	coiled-coil domain containing 97	0.425932	0.0229486
CCL14	ENSBTAG00000010738	chemokine (C-C motif) ligand 14	0.380704	0.0396522
CCL24	ENSBTAG00000026275	chemokine (C-C motif) ligand 24	2.0849	1.1082e-12
CCL8	ENSBTAG00000014113	chemokine (C-C motif) ligand 8	-1.9873	0.00171256
CCM2L	ENSBTAG00000031453	cerebral cavernous malformation 2-like	0.632471	0.0264276
CCND1	ENSBTAG00000017514	cyclin D1	0.874782	0.0015727
CCND2	ENSBTAG00000016649	cyclin D2	0.540436	0.00698162
CCND3	ENSBTAG00000010106	cyclin D3	0.553823	0.00210386
CCNE1	ENSBTAG00000004735	cyclin E1	-1.1025	0.00841312
CCNI	ENSBTAG00000000599	cyclin I	0.48628	0.0202946
CCNI2	ENSBTAG00000031246	cyclin I family, member 2	1.01972	0.0008538
CCNYL1	ENSBTAG00000016297	cyclin Y-like 1	-0.435286	0.0479165
CCR5	ENSBTAG00000008099	chemokine (C-C motif) receptor 5 (gene/pseudogene)	1.01719	0.0254677
CCS	ENSBTAG00000004343	copper chaperone for superoxide dismutase	0.41393	0.0177293
CCSAP	ENSBTAG00000000079	centriole, cilia and spindle-associated protein	0.967744	4.11222e-05
CCSER1	ENSBTAG00000019808	coiled-coil serine-rich protein 1	1.09032	0.000562512
CCSER2	ENSBTAG00000017611	coiled-coil serine-rich protein 2	-0.599147	0.00404739
CCT2	ENSBTAG00000019156	chaperonin containing TCP1, subunit 2 (beta)	-0.500572	0.00758266
CCT6A	ENSBTAG00000008184	chaperonin containing TCP1, subunit 6A (zeta 1)	-0.854123	0.00025552
CD109	ENSBTAG00000013222	CD109 molecule	0.475718	0.0212535
CD14	ENSBTAG00000015032	CD14 molecule	1.74306	1.19984e-12
CD163	ENSBTAG00000019669	CD163 molecule	2.00407	1.70134e-09
CD1E	ENSBTAG00000009421	CD1e molecule	1.59437	0.00565283
CD200	ENSBTAG00000033319	CD200 molecule	0.698283	0.00408375
CD248	ENSBTAG00000044073	CD248 molecule, endosialin	0.541538	0.00598169
CD276	ENSBTAG00000019734	CD276 molecule	1.13871	1.45737e-09
CD300E	ENSBTAG00000004690	CD300e molecule	1.95634	7.47688e-07
CD302	ENSBTAG00000038195	CD302 antigen	0.659614	0.000130878
CD320	ENSBTAG00000004403	CD320 molecule	-0.522774	0.00357318
CD34	ENSBTAG00000010562	CD34 molecule	0.472177	0.0241332
CD37	ENSBTAG00000011421	CD37 molecule	0.765482	0.00113056
CD3E	ENSBTAG00000015710	T-cell surface glycoprotein CD3 epsilon chain	0.872576	0.0304156
CD44	ENSBTAG00000011578	CD44 molecule (Indian blood group)	0.594431	0.00149245
CD48	ENSBTAG00000011238	CD48 molecule	0.905013	0.0105895
CD55	ENSBTAG00000006984	CD55 molecule, decay accelerating factor for complement (Cromer blood group)	1.20893	9.88773e-06
CD58	ENSBTAG00000040131	CD58 molecule	0.388515	0.0319283
CD59	ENSBTAG00000002302	CD59 molecule, complement regulatory protein	0.512778	0.00143719
CD5L	ENSBTAG00000022514	CD5 molecule-like	2.0102	2.07676e-14
CD63	ENSBTAG00000011931	CD63 antigen	0.385124	0.0483645
CD68	ENSBTAG00000000133	CD68 molecule	1.15575	0.0182715
CD83	ENSBTAG00000031430	CD83 molecule	1.2567	0.00317001
CD84	ENSBTAG00000019033	CD84 molecule	1.70459	7.95648e-06
CD86	ENSBTAG00000013118	CD86 molecule	1.22242	5.98749e-05
CD9	ENSBTAG00000014764	CD9 molecule	0.90891	0.000153781
CD99	ENSBTAG00000008114	CD99 molecule	0.66623	0.000270328
CDAN1	ENSBTAG00000005751	codanin 1	0.417524	0.0314303
CDC25A	ENSBTAG00000009586	cell division cycle 25A	-0.667839	0.0265027
CDC25B	ENSBTAG00000008436	cell division cycle 25B	0.84834	0.00191486
CDC37	ENSBTAG00000011699	cell division cycle 37	-0.50115	0.0120548
CDC42BPG	ENSBTAG00000009736	CDC42 binding protein kinase gamma (DMPK-like)	1.01019	1.81051e-06
CDC42EP4	ENSBTAG00000019115	CDC42 effector protein (Rho GTPase binding) 4	0.449915	0.0142523
CDC7	ENSBTAG00000016307	cell division cycle 7	0.351897	0.0485226
CDCA7L	ENSBTAG00000004976	cell division cycle associated 7-like	0.828795	8.2051e-05
CDH15	ENSBTAG00000011530	cadherin 15, type 1, M-cadherin (myotubule)	-1.75534	2.14866e-06
CDH19	ENSBTAG00000023270	cadherin 19, type 2	0.98756	0.0116188
CDH2	ENSBTAG00000021190	cadherin 2, type 1, N-cadherin (neuronal)	0.958857	0.00282934
CDH20	ENSBTAG00000001739	cadherin 20, type 2	2.11498	1.45737e-09
CDH3	ENSBTAG00000033248	cadherin 3, type 1, P-cadherin (placental)	0.558204	0.00854635
CDH4	ENSBTAG00000015058	cadherin 4, type 1, R-cadherin (retinal)	2.04349	2.06903e-10
CDHR4	ENSBTAG00000005728	cadherin-related family member 4	1.98698	4.83511e-17
CDK20	ENSBTAG00000015171	cyclin-dependent kinase 20	0.499162	0.00443419
CDK2AP1	ENSBTAG00000020504	cyclin-dependent kinase 2 associated protein 1	-0.606757	0.000336158
CDK5RAP2	ENSBTAG00000006532	CDK5 regulatory subunit associated protein 2	0.601237	0.00234112
CDKN1B	ENSBTAG00000018254	cyclin-dependent kinase inhibitor 1B (p27, Kip1)	0.576882	0.00154791
CDKN1C	ENSBTAG00000031184	cyclin-dependent kinase inhibitor 1C (p57, Kip2)	-1.08397	0.000271246
CDO1	ENSBTAG00000017442	cysteine dioxygenase type 1	0.929584	0.0392732
CDON	ENSBTAG00000009315	cell adhesion associated, oncogene regulated	0.951938	4.24048e-06
CDR2L	ENSBTAG00000039466	cerebellar degeneration-related protein 2-like	0.514542	0.0161322
CEACAM1	ENSBTAG00000005615	carcinoembryonic antigen-related cell adhesion molecule 1 precursor	0.827731	0.00107693
CECR1	ENSBTAG00000017313	cat eye syndrome chromosome region, candidate 1	1.15748	0.000261342
CELSR2	ENSBTAG00000018804	cadherin EGF LAG seven-pass G-type receptor 2 precursor	-0.533989	0.0148997
CENPB	ENSBTAG00000045784	centromere protein B, 80kDa	0.413381	0.018764
CENPF	ENSBTAG00000024449	centromere protein F, 350/400kDa	-0.99192	0.0124845
CEP131	ENSBTAG00000000875	centrosomal protein 131kDa	0.527558	0.020045
CEP164	ENSBTAG00000014137	centrosomal protein 164kDa	0.629319	0.000972806
CEP170	ENSBTAG00000007566	centrosomal protein of 170 kDa	0.634562	0.00357788
CEP250	ENSBTAG00000006021	centrosomal protein 250kDa	0.45017	0.0136366
CEP68	ENSBTAG00000016717	centrosomal protein 68kDa	0.528742	0.028266
CEP85L	ENSBTAG00000012929	centrosomal protein 85kDa-like	0.996238	0.0029233
CEP89	ENSBTAG00000004864	centrosomal protein 89kDa	0.513896	0.0206477
CERCAM	ENSBTAG00000038139	cerebral endothelial cell adhesion molecule	1.2905	1.95307e-05
CFL2	ENSBTAG00000015053	cofilin 2 (muscle)	-0.441261	0.0355547
CFP	ENSBTAG00000015815	complement factor properdin	1.07408	0.000213227
CGN	ENSBTAG00000017564	cingulin	0.663626	0.000510326
CHAF1A	ENSBTAG00000008181	chromatin assembly factor 1, subunit A (p150)	-1.15405	0.000114723
CHCHD10	ENSBTAG00000022032	coiled-coil-helix-coiled-coil-helix domain containing 10	-1.4354	3.94829e-11
CHCHD2	ENSBTAG00000040295	coiled-coil-helix-coiled-coil-helix domain containing 2	-0.989023	3.64296e-07
CHCHD3	ENSBTAG00000024723	coiled-coil-helix-coiled-coil-helix domain containing 3	-0.659425	2.5883e-05
CHD3	ENSBTAG00000014377	chromodomain helicase DNA binding protein 3	0.677901	0.00190668
CHD6	ENSBTAG00000005733	chromodomain helicase DNA binding protein 6	0.44496	0.0271865
CHERP	ENSBTAG00000005289	calcium homeostasis endoplasmic reticulum protein	0.473985	0.00751385
CHI3L1	ENSBTAG00000018223	chitinase 3-like 1 (cartilage glycoprotein-39)	1.57425	5.06302e-16
CHKA	ENSBTAG00000010304	choline kinase alpha	-0.566277	0.00996235
CHN1	ENSBTAG00000008028	chimerin 1	0.587227	0.0139802
CHP2	ENSBTAG00000012541	calcineurin-like EF-hand protein 2	0.658799	0.0105604
CHPF	ENSBTAG00000020539	chondroitin polymerizing factor	1.40961	1.33714e-05
CHPT1	ENSBTAG00000002490	choline phosphotransferase 1	-1.33756	9.19389e-11
CHRD	ENSBTAG00000002878	chordin	0.938961	0.000234846
CHRDL1	ENSBTAG00000004432	chordin-like 1	0.913935	7.04776e-06
CHRNA1	ENSBTAG00000018253	cholinergic receptor, nicotinic, alpha 1 (muscle)	1.88757	4.97571e-21
CHRNA3	ENSBTAG00000003130	neuronal acetylcholine receptor subunit alpha-3 precursor	1.09955	0.0305485
CHST1	ENSBTAG00000003721	carbohydrate (keratan sulfate Gal-6) sulfotransferase 1	1.23195	1.13079e-10
CHST12	ENSBTAG00000020898	carbohydrate (chondroitin 4) sulfotransferase 12	0.438778	0.039419
CHST14	ENSBTAG00000004421	carbohydrate (N-acetylgalactosamine 4-0) sulfotransferase 14	0.708181	0.000342408
CHST2	ENSBTAG00000011584	carbohydrate (N-acetylglucosamine-6-O) sulfotransferase 2	0.59472	0.000242991
CHST7	ENSBTAG00000007654	carbohydrate (N-acetylglucosamine 6-O) sulfotransferase 7	0.746682	0.00533385
CIAPIN1	ENSBTAG00000001854	cytokine induced apoptosis inhibitor 1	-0.350704	0.0419066
CIC	ENSBTAG00000019785	capicua transcriptional repressor	0.532783	0.00617796
CIDEB	ENSBTAG00000010236	cell death-inducing DFFA-like effector b	0.952858	0.00164028
CILP	ENSBTAG00000002821	cartilage intermediate layer protein, nucleotide pyrophosphohydrolase	1.69938	3.14821e-09
CIRBP	ENSBTAG00000007480	cold inducible RNA binding protein	0.533615	0.010036
CISD1	ENSBTAG00000003634	CDGSH iron sulfur domain 1	-0.965079	3.82292e-07
CISD3	ENSBTAG00000046569	CDGSH iron sulfur domain 3	-0.786563	0.00410195
CISH	ENSBTAG00000022622	cytokine inducible SH2-containing protein	0.6292	0.0442117
CIZ1	ENSBTAG00000012274	CDKN1A interacting zinc finger protein 1	0.491871	0.00571427
CKAP4	ENSBTAG00000011913	cytoskeleton-associated protein 4	0.446766	0.0368497
CKB	ENSBTAG00000035998	Creatine kinase B-type	-2.7492	5.11216e-25
CLASP1	ENSBTAG00000019781	cytoplasmic linker associated protein 1	0.414549	0.0171661
CLASRP	ENSBTAG00000013697	CLK4-associating serine/arginine rich protein	0.421479	0.0262084
CLCF1	ENSBTAG00000046110	cardiotrophin-like cytokine factor 1	0.931096	0.000774297
CLCN2	ENSBTAG00000012284	chloride channel, voltage-sensitive 2	0.697718	0.00489194
CLDN10	ENSBTAG00000003568	claudin 10	-2.80753	3.96749e-06
CLDN15	ENSBTAG00000000345	claudin 15	0.570063	0.028507
CLDN5	ENSBTAG00000022020	claudin 5	0.690402	0.00179006
CLEC12A	ENSBTAG00000012815	C-type lectin domain family 12, member A	1.13288	0.00214667
CLEC3B	ENSBTAG00000018331	C-type lectin domain family 3, member B	1.03636	2.4436e-06
CLEC7A	ENSBTAG00000014546	C-type lectin domain family 7, member A	2.13405	8.61441e-06
CLIC1	ENSBTAG00000013533	chloride intracellular channel 1	0.473149	0.0181971
CLIC2	ENSBTAG00000010948	chloride intracellular channel 2	0.482243	0.0257403
CLIP2	ENSBTAG00000011875	CAP-GLY domain containing linker protein 2	0.686786	0.0068445
CLIP3	ENSBTAG00000019674	CAP-GLY domain containing linker protein 3	0.592878	0.00768908
CLIP4	ENSBTAG00000007378	CAP-GLY domain containing linker protein family, member 4	-1.26185	1.16956e-06
CLK2	ENSBTAG00000014393	CDC-like kinase 2	0.436797	0.0130759
CLN8	ENSBTAG00000008584	ceroid-lipofuscinosis, neuronal 8	0.605427	0.0200554
CLPP	ENSBTAG00000014712	caseinolytic mitochondrial matrix peptidase proteolytic subunit	-0.435991	0.0188843
CLTA	ENSBTAG00000001137	clathrin, light chain A	0.366172	0.041339
CLUAP1	ENSBTAG00000004502	clusterin associated protein 1	0.536954	0.00657248
CMBL	ENSBTAG00000010801	carboxymethylenebutenolidase homolog (Pseudomonas)	-0.565864	0.00352984
CMIP	ENSBTAG00000013524	c-Maf inducing protein	0.619713	0.000790997
CMPK1	ENSBTAG00000019956	cytidine monophosphate (UMP-CMP) kinase 1, cytosolic	-0.456508	0.00466629
CMTM3	ENSBTAG00000047654	CKLF-like MARVEL transmembrane domain containing 3	0.934726	1.02484e-07
CMTM4	ENSBTAG00000001104	CKLF-like MARVEL transmembrane domain containing 4	0.628418	0.000907277
CMTM7	ENSBTAG00000001712	CKLF-like MARVEL transmembrane domain containing 7	0.82774	0.000138363
CNKSR3	ENSBTAG00000012674	CNKSR family member 3	0.464446	0.0243962
CNN2	ENSBTAG00000020764	calponin-2	-0.44406	0.0266866
CNNM3	ENSBTAG00000010846	cyclin and CBS domain divalent metal cation transport mediator 3	0.860734	8.50358e-07
CNOT3	ENSBTAG00000014900	CCR4-NOT transcription complex, subunit 3	0.384607	0.0338617
CNPY3	ENSBTAG00000015900	protein canopy homolog 3 precursor	0.398662	0.0451544
CNRIP1	ENSBTAG00000001408	cannabinoid receptor interacting protein 1	0.792334	5.56272e-06
CNTFR	ENSBTAG00000015361	ciliary neurotrophic factor receptor	1.36658	3.04119e-07
CNTN1	ENSBTAG00000020679	contactin 1	0.464348	0.030118
CNTN3	ENSBTAG00000007615	contactin 3 (plasmacytoma associated)	1.55392	4.42182e-07
CNTN4	ENSBTAG00000033225	contactin 4	1.87446	2.22142e-06
CNTNAP1	ENSBTAG00000019097	contactin associated protein 1	0.898134	5.98149e-06
CNTRL	ENSBTAG00000011417	centriolin	0.436065	0.0138339
CNTROB	ENSBTAG00000047756	centrobin, centrosomal BRCA2 interacting protein	0.351317	0.0444822
COA3	ENSBTAG00000019911	cytochrome c oxidase assembly factor 3	-0.521006	0.002566
COA5	ENSBTAG00000014873	cytochrome c oxidase assembly factor 5	-0.442471	0.0191039
COA7	ENSBTAG00000002050	cytochrome c oxidase assembly factor 7 (putative)	-0.802408	0.0134832
COASY	ENSBTAG00000046746	CoA synthase	-0.41506	0.0306251
COII	ENSBTAG00000043556	Cytochrome c oxidase subunit 2	-1.50757	1.92717e-14
COL14A1	ENSBTAG00000013369	collagen, type XIV, alpha 1	0.901431	0.00361879
COL18A1	ENSBTAG00000023907	collagen alpha-1(XVIII) chain precursor	0.723742	0.000127314
COL22A1	ENSBTAG00000015374	collagen, type XXII, alpha 1	3.19433	2.2726e-08
COL5A1	ENSBTAG00000047998	collagen, type V, alpha 1	0.660401	0.0339736
COL6A1	ENSBTAG00000011802	collagen, type VI, alpha 1	0.729016	0.00212944
COL6A2	ENSBTAG00000019269	collagen, type VI, alpha 2	0.66493	0.00430775
COL6A3	ENSBTAG00000030190	collagen, type VI, alpha 3	1.17825	2.87233e-08
COL7A1	ENSBTAG00000019081	collagen, type VII, alpha 1	1.04166	2.53455e-05
COL8A2	ENSBTAG00000010175	collagen, type VIII, alpha 2	0.984685	0.0035419
COLEC12	ENSBTAG00000007705	collectin sub-family member 12	0.718354	4.49689e-05
COLGALT1	ENSBTAG00000012678	collagen beta(1-O)galactosyltransferase 1	0.508987	0.00142996
COMMD10	ENSBTAG00000019071	COMM domain containing 10	-0.359301	0.039866
COMMD2	ENSBTAG00000005068	COMM domain containing 2	0.455462	0.0153961
COMMD6	ENSBTAG00000009824	COMM domain containing 6	-0.991562	1.62856e-05
COMT	ENSBTAG00000019516	catechol-O-methyltransferase	0.447605	0.0420427
COMTD1	ENSBTAG00000012977	catechol-O-methyltransferase domain containing 1	-1.461	3.69933e-06
COPS5	ENSBTAG00000002784	COP9 signalosome subunit 5	-0.426031	0.0139064
COQ10B	ENSBTAG00000004659	coenzyme Q10B	-0.468725	0.0396169
COQ2	ENSBTAG00000005744	coenzyme Q2 4-hydroxybenzoate polyprenyltransferase	-0.65668	0.000659715
COQ3	ENSBTAG00000019729	coenzyme Q3 methyltransferase	-0.398415	0.0469487
COQ4	ENSBTAG00000004664	coenzyme Q4	-0.3997	0.027697
COQ5	ENSBTAG00000015761	coenzyme Q5, methyltransferase	-0.64062	0.000375035
COQ7	ENSBTAG00000021242	coenzyme Q7 homolog, ubiquinone (yeast)	-0.555369	0.00664936
COQ9	ENSBTAG00000001855	coenzyme Q9	-0.845854	8.15064e-07
CORO1A	ENSBTAG00000008631	coronin, actin binding protein, 1A	0.725938	0.00731274
CORO1B	ENSBTAG00000004783	coronin, actin binding protein, 1B	0.502023	0.0020464
CORO2A	ENSBTAG00000007659	coronin, actin binding protein, 2A	0.695034	0.0135901
COTL1	ENSBTAG00000016315	coactosin-like F-actin binding protein 1	1.01673	2.39164e-06
COX1	ENSBTAG00000043561	cytochrome c oxidase subunit I (mitochondrion)	-1.49893	2.88619e-14
COX10	ENSBTAG00000015294	COX10 heme A:farnesyltransferase cytochrome c oxidase assembly factor	-0.53526	0.0275911
COX15	ENSBTAG00000045703	cytochrome c oxidase assembly homolog 15 (yeast)	-0.664859	0.00385419
COX17	ENSBTAG00000002182	COX17 cytochrome c oxidase copper chaperone	-0.396385	0.0474409
COX18	ENSBTAG00000005394	COX18 cytochrome c oxidase assembly factor	-0.647005	0.033767
COX3	ENSBTAG00000043560	cytochrome c oxidase subunit III (mitochondrion)	-1.04766	2.44009e-08
COX4I1	ENSBTAG00000016079	cytochrome c oxidase subunit IV isoform 1	-0.633899	0.0009002
COX5A	ENSBTAG00000017267	cytochrome c oxidase subunit Va	-1.28909	5.89303e-14
COX6B1	ENSBTAG00000023487	cytochrome c oxidase subunit 6B1	-0.88858	1.5971e-07
COX6C	ENSBTAG00000014130	cytochrome c oxidase subunit VIc	-0.939584	1.89095e-07
COX7A2	ENSBTAG00000005096	cytochrome c oxidase subunit VIIa polypeptide 2 (liver)	-1.2	2.02259e-08
COX7A2L	ENSBTAG00000000705	cytochrome c oxidase subunit VIIa polypeptide 2 like	-0.358729	0.04169
COX8A	ENSBTAG00000004920	cytochrome c oxidase subunit 8A, mitochondrial precursor	-1.01513	3.47521e-08
CPA3	ENSBTAG00000015008	carboxypeptidase A3 (mast cell)	0.956259	0.000336626
CPAMD8	ENSBTAG00000009331	C3 and PZP-like, alpha-2-macroglobulin domain containing 8	2.62908	4.89064e-29
CPEB4	ENSBTAG00000009995	cytoplasmic polyadenylation element binding protein 4	-0.701242	0.002215
CPM	ENSBTAG00000013496	carboxypeptidase M	1.18569	0.000411979
CPNE1	ENSBTAG00000006955	copine I	0.52828	0.00143719
CPNE5	ENSBTAG00000007514	copine V	2.11706	7.54813e-07
CPNE8	ENSBTAG00000020914	copine VIII	0.409302	0.0232963
CPQ	ENSBTAG00000011908	carboxypeptidase Q	0.478734	0.0189713
CPSF7	ENSBTAG00000015263	cleavage and polyadenylation specific factor 7, 59kDa	0.455341	0.00859078
CPT1A	ENSBTAG00000021999	carnitine palmitoyltransferase 1A (liver)	0.966912	3.77143e-05
CPT2	ENSBTAG00000014649	carnitine palmitoyltransferase 2	-1.06176	1.48623e-06
CR2	ENSBTAG00000038496	complement component (3d/Epstein Barr virus) receptor 2	2.00473	2.45252e-10
CRABP2	ENSBTAG00000005716	cellular retinoic acid binding protein 2	1.07226	2.97828e-06
CRACR2B	ENSBTAG00000017805	calcium release activated channel regulator 2B	0.973779	1.58861e-05
CRAMP1	ENSBTAG00000002202	cramped chromatin regulator homolog 1	0.533644	0.0139764
CRAT	ENSBTAG00000001932	carnitine O-acetyltransferase	-0.610569	0.00516176
CRB1	ENSBTAG00000008944	crumbs family member 1, photoreceptor morphogenesis associated	1.59865	3.20312e-07
CREB3L1	ENSBTAG00000006143	cAMP responsive element binding protein 3-like 1	0.911152	0.00716613
CREB3L2	ENSBTAG00000015802	cyclic AMP-responsive element-binding protein 3-like protein 2	0.6724	0.000474064
CREBBP	ENSBTAG00000026403	CREB binding protein	0.659219	0.000334595
CREBZF	ENSBTAG00000000455	CREB/ATF bZIP transcription factor	0.455186	0.0108145
CREG1	ENSBTAG00000008931	cellular repressor of E1A-stimulated genes 1	-0.571602	0.00354782
CREM	ENSBTAG00000016060	cAMP responsive element modulator	-0.568701	0.0219235
CROCC	ENSBTAG00000003822	ciliary rootlet coiled-coil, rootletin	0.715876	0.00110809
CRTAP	ENSBTAG00000021442	cartilage associated protein	0.46691	0.0462662
CRTC2	ENSBTAG00000017942	CREB regulated transcription coactivator 2	0.393771	0.025347
CRTC3	ENSBTAG00000010915	CREB regulated transcription coactivator 3	0.454066	0.0168874
CRYAB	ENSBTAG00000000434	Alpha-crystallin B chain	-1.7692	2.12719e-10
CRYBG3	ENSBTAG00000008346	beta-gamma crystallin domain containing 3	0.455676	0.0116188
CRYZ	ENSBTAG00000003162	crystallin, zeta (quinone reductase)	-0.929352	8.91506e-06
CS	ENSBTAG00000004371	citrate synthase	-0.996462	2.70038e-07
CSF1	ENSBTAG00000000283	colony stimulating factor 1 (macrophage)	1.0812	1.41788e-10
CSF1R	ENSBTAG00000012771	colony stimulating factor 1 receptor	1.71324	6.67279e-09
CSF2RB	ENSBTAG00000009064	colony stimulating factor 2 receptor, beta, low-affinity (granulocyte-macrophage)	1.23507	1.72605e-05
CSGALNACT1	ENSBTAG00000004613	chondroitin sulfate N-acetylgalactosaminyltransferase 1	0.850933	0.00145732
CSGALNACT2	ENSBTAG00000005165	chondroitin sulfate N-acetylgalactosaminyltransferase 2	0.432415	0.0367625
CSK	ENSBTAG00000021424	c-src tyrosine kinase	0.386307	0.0495614
CSNK1D	ENSBTAG00000019986	casein kinase 1, delta	0.398315	0.0277352
CSPG4	ENSBTAG00000012219	chondroitin sulfate proteoglycan 4	0.761215	2.66471e-05
CSRP1	ENSBTAG00000016057	cysteine and glycine-rich protein 1	0.498624	0.0260388
CSRP2BP	ENSBTAG00000018978	cysteine-rich protein 2-binding protein	0.428064	0.0166491
CTBP2	ENSBTAG00000003397	C-terminal binding protein 2	0.431544	0.0338456
CTC1	ENSBTAG00000007117	CTS telomere maintenance complex component 1	0.39495	0.0432775
CTCF	ENSBTAG00000013757	CCCTC-binding factor (zinc finger protein)	0.350803	0.0472807
CTDSP1	ENSBTAG00000008362	CTD (carboxy-terminal domain, RNA polymerase II, polypeptide A) small phosphatase 1	0.698205	0.000184014
CTDSP2	ENSBTAG00000016508	CTD (carboxy-terminal domain, RNA polymerase II, polypeptide A) small phosphatase 2	0.658222	0.000835779
CTHRC1	ENSBTAG00000032591	collagen triple helix repeat containing 1	1.97376	8.48808e-05
CTIF	ENSBTAG00000018901	CBP80/20-dependent translation initiation factor	0.687226	7.7426e-05
CTNS	ENSBTAG00000000831	cystinosin, lysosomal cystine transporter	0.663399	0.00650099
CTPS1	ENSBTAG00000001626	CTP synthase 1	-0.482088	0.0107105
CTSF	ENSBTAG00000010994	cathepsin F	0.558783	0.00193554
CTSK	ENSBTAG00000021035	cathepsin K	0.801636	3.96874e-05
CTSL	ENSBTAG00000000720	cathepsin L	1.35037	0.000379676
CTSL2	ENSBTAG00000017077	Cathepsin L1 Cathepsin L1 heavy chain Cathepsin L1 light chain	0.486	0.00644238
CTSO	ENSBTAG00000011063	cathepsin O	0.857446	0.000880167
CTSS	ENSBTAG00000017135	cathepsin S	0.707599	0.00175102
CTSW	ENSBTAG00000020773	cathepsin W	0.717053	0.0222778
CTTNBP2	ENSBTAG00000021469	cortactin binding protein 2	0.725207	0.000497213
CTTNBP2NL	ENSBTAG00000021602	CTTNBP2 N-terminal like	0.404028	0.021978
CTU2	ENSBTAG00000020943	cytosolic thiouridylase subunit 2 homolog (S. pombe)	0.474646	0.0168637
CUL7	ENSBTAG00000012749	cullin 7	0.478846	0.00942888
CUL9	ENSBTAG00000019908	cullin 9	0.405224	0.0184503
CX3CL1	ENSBTAG00000024869	chemokine (C-X3-C motif) ligand 1	0.563984	0.0339108
CX3CR1	ENSBTAG00000002923	chemokine (C-X3-C motif) receptor 1	0.630185	0.0309375
CXCL12	ENSBTAG00000005077	chemokine (C-X-C motif) ligand 12	0.787015	5.35121e-05
CXCL14	ENSBTAG00000006694	chemokine (C-X-C motif) ligand 14	0.97913	0.00151591
CXCR6	ENSBTAG00000015708	chemokine (C-X-C motif) receptor 6	0.957197	0.0206861
CXXC1	ENSBTAG00000021884	CXXC finger protein 1	0.623733	0.000362037
CYB561	ENSBTAG00000020810	cytochrome b561	0.600749	0.0464343
CYB561D1	ENSBTAG00000016643	cytochrome b561 family, member D1	0.813862	0.00714931
CYB5A	ENSBTAG00000012012	cytochrome b5 type A (microsomal)	-1.1302	3.45066e-06
CYB5B	ENSBTAG00000002412	cytochrome b5 type B (outer mitochondrial membrane)	-0.721117	0.000372599
CYB5R2	ENSBTAG00000016142	cytochrome b5 reductase 2	0.57775	0.0382863
CYBA	ENSBTAG00000003895	cytochrome b-245, alpha polypeptide	0.972806	1.53723e-06
CYBB	ENSBTAG00000019953	cytochrome b-245, beta polypeptide	1.02348	0.000650816
CYBRD1	ENSBTAG00000007898	cytochrome b reductase 1	1.26441	1.33408e-10
CYC1	ENSBTAG00000012232	cytochrome c-1	-1.28999	2.98191e-10
CYGB	ENSBTAG00000005556	cytoglobin	0.39744	0.0472212
CYP17A1	ENSBTAG00000014335	cytochrome P450, family 17, subfamily A, polypeptide 1	-3.2143	8.02458e-07
CYP1A1	ENSBTAG00000001021	cytochrome P450, family 1, subfamily A, polypeptide 1	-4.00125	9.88528e-31
CYP1B1	ENSBTAG00000010531	cytochrome P450, family 1, subfamily B, polypeptide 1	1.80204	0.000222199
CYP20A1	ENSBTAG00000000851	cytochrome P450, family 20, subfamily A, polypeptide 1	0.362894	0.0479717
CYP2B6	ENSBTAG00000003871	cytochrome P450, family 2, subfamily B, polypeptide 6	-1.18491	1.91853e-08
CYP2U1	ENSBTAG00000012972	cytochrome P450, family 2, subfamily U, polypeptide 1	0.624985	0.00093087
CYP2W1	ENSBTAG00000017701	cytochrome P450, family 2, subfamily W, polypeptide 1	0.956631	0.00120129
CYP4V2	ENSBTAG00000021263	cytochrome P450, family 4, subfamily V, polypeptide 2	1.07117	5.02018e-08
CYP51A1	ENSBTAG00000001992	cytochrome P450, family 51, subfamily A, polypeptide 1	-0.979071	4.10109e-07
CYSTM1	ENSBTAG00000016595	cysteine-rich transmembrane module containing 1	-1.355	1.26778e-08
cytb	ENSBTAG00000043550	Cytochrome b	-1.21109	2.94239e-10
CYTH4	ENSBTAG00000014237	cytohesin-4	0.957318	0.000518534
CYYR1	ENSBTAG00000005742	cysteine/tyrosine-rich 1	0.508498	0.028507
DAB2	ENSBTAG00000016152	Dab, mitogen-responsive phosphoprotein, homolog 2 (Drosophila)	0.578712	0.00215294
DAB2IP	ENSBTAG00000008232	disabled homolog 2-interacting protein	0.482208	0.00819253
DACT1	ENSBTAG00000019421	dishevelled-binding antagonist of beta-catenin 1	0.462687	0.014059
DACT2	ENSBTAG00000031532	dishevelled-binding antagonist of beta-catenin 2	2.62811	5.82763e-11
DAGLA	ENSBTAG00000013942	diacylglycerol lipase, alpha	-0.627611	0.0040208
DAP3	ENSBTAG00000001199	death associated protein 3	-0.444457	0.0172149
DAPK1	ENSBTAG00000000738	death-associated protein kinase 1	1.00844	6.69729e-09
DBI	ENSBTAG00000009517	diazepam binding inhibitor (GABA receptor modulator, acyl-CoA binding protein)	-1.18585	3.2543e-07
DBN1	ENSBTAG00000011400	drebrin 1	0.634729	0.00209046
DBNDD1	ENSBTAG00000020318	dysbindin (dystrobrevin binding protein 1) domain containing 1	-0.448414	0.0299464
DBP	ENSBTAG00000006754	D site of albumin promoter (albumin D-box) binding protein	0.510701	0.03531
DBT	ENSBTAG00000006320	dihydrolipoamide branched chain transacylase E2	-0.897239	1.23452e-07
DCAF15	ENSBTAG00000008841	DDB1 and CUL4 associated factor 15	0.431185	0.0247994
DCAF16	ENSBTAG00000011973	DDB1 and CUL4 associated factor 16	0.694338	0.0109346
DCHS1	ENSBTAG00000015405	dachsous cadherin-related 1	0.700502	0.00342508
DCLK1	ENSBTAG00000038495	doublecortin-like kinase 1	0.841616	0.00142996
DCLK3	ENSBTAG00000039727	doublecortin-like kinase 3	1.31126	0.00637674
DCN	ENSBTAG00000003505	decorin	0.83191	0.00131723
DCP1B	ENSBTAG00000030285	decapping mRNA 1B	0.521956	0.0178274
DCTN5	ENSBTAG00000006410	dynactin 5 (p25)	-0.456823	0.0139064
DCXR	ENSBTAG00000008747	dicarbonyl/L-xylulose reductase	-0.873156	5.42196e-07
DDAH1	ENSBTAG00000034776	dimethylarginine dimethylaminohydrolase 1	-1.16156	0.000391113
DDAH2	ENSBTAG00000013530	dimethylarginine dimethylaminohydrolase 2	0.942027	1.64931e-06
DDB2	ENSBTAG00000020999	damage-specific DNA binding protein 2, 48kDa	0.510592	0.00447233
DDHD2	ENSBTAG00000013145	DDHD domain containing 2	-0.582995	0.0161411
DDIT4	ENSBTAG00000000163	DNA-damage-inducible transcript 4	0.495223	0.0327814
DDIT4L	ENSBTAG00000010610	DNA-damage-inducible transcript 4-like	1.06963	5.61789e-06
DDOST	ENSBTAG00000006085	dolichyl-diphosphooligosaccharide--protein glycosyltransferase subunit (non-catalytic)	0.468446	0.00431369
DDR2	ENSBTAG00000004885	discoidin domain receptor tyrosine kinase 2	0.44294	0.044199
DDT	ENSBTAG00000022027	D-dopachrome decarboxylase	-1.34938	1.08931e-11
DDX17	ENSBTAG00000009887	DEAD (Asp-Glu-Ala-Asp) box helicase 17	0.415413	0.0372902
DDX24	ENSBTAG00000003423	DEAD (Asp-Glu-Ala-Asp) box helicase 24	-0.375252	0.0408184
DDX49	ENSBTAG00000000811	DEAD (Asp-Glu-Ala-Asp) box polypeptide 49	0.499041	0.00265378
DDX50	ENSBTAG00000033413	DEAD (Asp-Glu-Ala-Asp) box polypeptide 50	0.417099	0.0267318
DDX58	ENSBTAG00000003366	DEAD (Asp-Glu-Ala-Asp) box polypeptide 58	-0.860961	0.0439935
DECR1	ENSBTAG00000019663	2,4-dienoyl CoA reductase 1, mitochondrial	-1.45289	9.56899e-10
DEF6	ENSBTAG00000025622	DEF6 guanine nucleotide exchange factor	0.843284	0.00357705
DEGS1	ENSBTAG00000012705	sphingolipid delta(4)-desaturase DES1	-0.782608	3.85638e-05
DENND1A	ENSBTAG00000003610	DENN/MADD domain containing 1A	0.37086	0.0375307
DENND1C	ENSBTAG00000031809	DENN/MADD domain containing 1C	1.15019	4.53805e-05
DENND2A	ENSBTAG00000004799	DENN/MADD domain containing 2A	0.912264	0.00010391
DENND2D	ENSBTAG00000020172	DENN/MADD domain containing 2D	0.833068	0.00430866
DENND4B	ENSBTAG00000018711	DENN/MADD domain containing 4B	0.893512	1.28567e-06
DENND6B	ENSBTAG00000024756	DENN/MADD domain containing 6B	0.543304	0.00357788
DEPDC7	ENSBTAG00000021809	DEP domain-containing protein 7	-0.930285	0.000320892
DERA	ENSBTAG00000022167	deoxyribose-phosphate aldolase (putative)	-0.369895	0.040918
DESI1	ENSBTAG00000047942	desumoylating isopeptidase 1	-0.520129	0.0292401
DFFB	ENSBTAG00000020015	DNA fragmentation factor, 40kDa, beta polypeptide (caspase-activated DNase)	0.523604	0.0300872
DGAT2	ENSBTAG00000001154	diacylglycerol O-acyltransferase 2	-1.40017	6.09421e-06
DGCR2	ENSBTAG00000000429	integral membrane protein DGCR2/IDD precursor	0.480837	0.00645664
DGKA	ENSBTAG00000004018	diacylglycerol kinase, alpha 80kDa	0.728646	0.00362239
DGKZ	ENSBTAG00000013636	diacylglycerol kinase, zeta	0.580487	0.000923171
DHCR24	ENSBTAG00000004688	24-dehydrocholesterol reductase	-1.49439	1.30251e-10
DHCR7	ENSBTAG00000016465	7-dehydrocholesterol reductase	-0.834387	2.36841e-05
DHFR	ENSBTAG00000007681	dihydrofolate reductase	-0.719567	0.000105546
DHRS3	ENSBTAG00000024493	dehydrogenase/reductase (SDR family) member 3	-0.430557	0.0288502
DHX16	ENSBTAG00000006960	DEAH (Asp-Glu-Ala-His) box polypeptide 16	0.466036	0.0152459
DHX34	ENSBTAG00000006848	DEAH (Asp-Glu-Ala-His) box polypeptide 34	0.510694	0.0184905
DHX40	ENSBTAG00000017868	DEAH (Asp-Glu-Ala-His) box polypeptide 40	0.378424	0.0233131
DHX57	ENSBTAG00000014679	DEAH (Asp-Glu-Ala-Asp/His) box polypeptide 57	0.358269	0.0353724
DHX8	ENSBTAG00000008339	DEAH (Asp-Glu-Ala-His) box polypeptide 8	0.367017	0.0363794
DIAPH1	ENSBTAG00000030499	diaphanous-related formin 1	0.429979	0.0193332
DIDO1	ENSBTAG00000006002	death inducer-obliterator 1	0.47523	0.00635419
DIEXF	ENSBTAG00000020886	digestive organ expansion factor homolog (zebrafish)	0.424719	0.022528
DIP2A	ENSBTAG00000011495	disco-interacting protein 2 homolog A	0.403042	0.0179441
DKK2	ENSBTAG00000012969	dickkopf WNT signaling pathway inhibitor 2	0.826178	3.07441e-05
DKK3	ENSBTAG00000004275	dickkopf WNT signaling pathway inhibitor 3	0.632356	0.0310339
DLD	ENSBTAG00000001908	dihydrolipoamide dehydrogenase	-0.974924	2.9697e-06
DLG2	ENSBTAG00000027868	discs, large homolog 2 (Drosophila)	0.603089	0.0417362
DLG3	ENSBTAG00000011291	discs, large homolog 3 (Drosophila)	0.72521	0.00022003
DLG4	ENSBTAG00000002564	discs, large homolog 4 (Drosophila)	0.678433	0.0128108
DLK1	ENSBTAG00000037899	delta-like 1 homolog (Drosophila)	-6.11871	2.07676e-14
DLST	ENSBTAG00000006463	dihydrolipoyllysine-residue succinyltransferase component of 2-oxoglutarate dehydrogenase complex, mitochondrial	-0.419522	0.0252908
DMBT1	ENSBTAG00000022715	deleted in malignant brain tumors 1	2.59789	0.000157004
DMPK	ENSBTAG00000013347	dystrophia myotonica-protein kinase	-0.628859	0.00196274
DMTN	ENSBTAG00000045887	dematin actin binding protein	1.11449	0.00411942
DNAH2	ENSBTAG00000008605	dynein, axonemal, heavy chain 2	-2.04355	8.00593e-07
DNAJB5	ENSBTAG00000018318	DnaJ (Hsp40) homolog, subfamily B, member 5	-0.704734	0.0137969
DNAJC12	ENSBTAG00000010932	DnaJ (Hsp40) homolog, subfamily C, member 12	-0.814772	0.000730322
DNAJC18	ENSBTAG00000002286	DnaJ (Hsp40) homolog, subfamily C, member 18	0.581309	0.000733395
DNASE2	ENSBTAG00000006082	deoxyribonuclease II, lysosomal	0.477297	0.00555574
DNM1	ENSBTAG00000011307	dynamin 1	0.920557	0.000235775
DNM1L	ENSBTAG00000011395	dynamin 1-like	-0.534613	0.00551995
DNPH1	ENSBTAG00000019913	2'-deoxynucleoside 5'-phosphate N-hydrolase 1	0.607151	0.00495543
DOC2B	ENSBTAG00000025140	double C2-like domains, beta	0.729356	0.00539874
DOCK10	ENSBTAG00000000581	dedicator of cytokinesis 10	0.616636	0.0100619
DOCK2	ENSBTAG00000014612	dedicator of cytokinesis 2	1.14857	2.26126e-05
DOCK6	ENSBTAG00000009569	dedicator of cytokinesis 6	0.420483	0.0338893
DOCK8	ENSBTAG00000002190	dedicator of cytokinesis 8	0.579244	0.00183784
DOK5	ENSBTAG00000047975	docking protein 5	0.964277	0.00347195
DOK7	ENSBTAG00000009742	docking protein 7	-1.16907	0.00031543
DOPEY2	ENSBTAG00000014306	dopey family member 2	0.634117	0.000939223
DPP3	ENSBTAG00000022242	dipeptidyl-peptidase 3	-0.463392	0.0193012
DPP7	ENSBTAG00000047958	dipeptidyl-peptidase 7	0.798086	0.000149573
DPYSL2	ENSBTAG00000018373	dihydropyrimidinase-like 2	0.523593	0.00867382
DSE	ENSBTAG00000005205	dermatan sulfate epimerase	0.57422	0.000277092
DST	ENSBTAG00000021237	dystonin	0.544539	0.00938717
DTX1	ENSBTAG00000016738	deltex 1, E3 ubiquitin ligase	0.707165	0.000754366
DTX3	ENSBTAG00000018002	deltex 3, E3 ubiquitin ligase	0.634478	0.00602706
DTX4	ENSBTAG00000004046	deltex 4, E3 ubiquitin ligase	0.995351	1.95307e-05
DUOX2	ENSBTAG00000016234	dual oxidase 2	4.17107	3.12803e-58
DUOXA2	ENSBTAG00000016239	dual oxidase maturation factor 2	4.01552	4.00884e-33
DUSP15	ENSBTAG00000009005	dual specificity phosphatase 15	-0.621521	0.00556431
DUSP18	ENSBTAG00000017459	dual specificity phosphatase 18	0.58618	0.0145065
DUSP22	ENSBTAG00000027375	dual specificity phosphatase 22	0.634827	0.023533
DUSP23	ENSBTAG00000004776	dual specificity phosphatase 23	-0.480145	0.0180501
DUSP26	ENSBTAG00000016413	dual specificity phosphatase 26 (putative)	1.8934	1.4697e-05
DVL2	ENSBTAG00000003075	dishevelled segment polarity protein 2	0.745323	0.00118809
DXO	ENSBTAG00000005588	decapping exoribonuclease	0.631606	0.00313383
DYNLRB1	ENSBTAG00000006134	dynein, light chain, roadblock-type 1	-0.470349	0.00326328
DYRK2	ENSBTAG00000007256	dual-specificity tyrosine-(Y)-phosphorylation regulated kinase 2	0.407746	0.0423136
DYRK3	ENSBTAG00000013294	dual-specificity tyrosine-(Y)-phosphorylation regulated kinase 3	-0.832651	0.000124402
DZIP1	ENSBTAG00000003569	DAZ interacting zinc finger protein 1	0.353019	0.045157
E4F1	ENSBTAG00000009961	E4F transcription factor 1	0.492041	0.0148997
EBF2	ENSBTAG00000040390	early B-cell factor 2	0.754082	0.000521899
EBF3	ENSBTAG00000008272	early B-cell factor 3	0.658115	0.000210517
EBP	ENSBTAG00000009287	emopamil binding protein (sterol isomerase)	-0.510808	0.038488
ECE1	ENSBTAG00000002977	endothelin converting enzyme 1	0.513303	0.0068445
ECHDC1	ENSBTAG00000003887	ethylmalonyl-CoA decarboxylase 1	-0.498493	0.0457386
ECHS1	ENSBTAG00000017710	enoyl CoA hydratase, short chain, 1, mitochondrial	-1.33934	7.65706e-11
ECI2	ENSBTAG00000015178	enoyl-CoA delta isomerase 2, mitochondrial	-0.482903	0.00801246
ECM1	ENSBTAG00000003806	extracellular matrix protein 1	0.905221	0.000520384
ECM2	ENSBTAG00000024081	extracellular matrix protein 2 precursor	0.66102	0.00171256
ECSIT	ENSBTAG00000015049	ECSIT signalling integrator	-0.658847	0.000257469
EDA	ENSBTAG00000012543	ectodysplasin A	1.18337	5.71107e-05
EDC4	ENSBTAG00000006417	enhancer of mRNA decapping 4	0.484951	0.00414488
EDEM2	ENSBTAG00000003815	ER degradation enhancer, mannosidase alpha-like 2	0.361073	0.0446837
EDF1	ENSBTAG00000030302	endothelial differentiation-related factor 1	-0.385115	0.0246033
EDN1	ENSBTAG00000008096	endothelin 1	0.487411	0.0476625
EEF2K	ENSBTAG00000017662	eukaryotic elongation factor 2 kinase	0.861925	2.99876e-08
EFCAB7	ENSBTAG00000002600	EF-hand calcium binding domain 7	0.454223	0.0457291
EFEMP1	ENSBTAG00000017448	EGF containing fibulin-like extracellular matrix protein 1	0.702815	0.000453266
EFEMP2	ENSBTAG00000021457	EGF containing fibulin-like extracellular matrix protein 2	0.518869	0.0352969
EFHD1	ENSBTAG00000014596	EF-hand domain family, member D1	0.866358	0.000103438
EFHD2	ENSBTAG00000009048	EF-hand domain family, member D2	1.02585	1.39536e-08
EFNB1	ENSBTAG00000015801	ephrin-B1	0.722397	0.000118426
EFS	ENSBTAG00000038733	embryonal Fyn-associated substrate	1.04014	4.49225e-07
EGFLAM	ENSBTAG00000019595	EGF-like, fibronectin type III and laminin G domains	0.824196	2.06432e-06
EGFR	ENSBTAG00000011628	epidermal growth factor receptor	0.557397	0.00711921
EGLN2	ENSBTAG00000017996	egl-9 family hypoxia-inducible factor 2	0.410124	0.017836
EHBP1L1	ENSBTAG00000009554	EH domain binding protein 1-like 1	0.462155	0.0286524
EHHADH	ENSBTAG00000019625	enoyl-CoA, hydratase/3-hydroxyacyl CoA dehydrogenase	-0.847586	5.97345e-05
EHMT1	ENSBTAG00000012148	histone-lysine N-methyltransferase EHMT1	0.465902	0.00665206
EHMT2	ENSBTAG00000005676	euchromatic histone-lysine N-methyltransferase 2	0.504829	0.00335101
EIF2AK2	ENSBTAG00000008703	eukaryotic translation initiation factor 2-alpha kinase 2	-0.791063	0.0383159
EIF2B1	ENSBTAG00000007269	eukaryotic translation initiation factor 2B, subunit 1 alpha, 26kDa	-0.440487	0.0200554
EIF2S2	ENSBTAG00000005969	eukaryotic translation initiation factor 2, subunit 2 beta, 38kDa	-0.448983	0.0108145
EIF3D	ENSBTAG00000001988	eukaryotic translation initiation factor 3, subunit D	0.500851	0.0039093
EIF3I	ENSBTAG00000014388	eukaryotic translation initiation factor 3, subunit I	-0.54318	0.00289266
EIF4A2	ENSBTAG00000014724	eukaryotic translation initiation factor 4A2	0.413454	0.0463414
EIF4B	ENSBTAG00000006883	eukaryotic translation initiation factor 4B	0.428419	0.0283797
EIF4EBP2	ENSBTAG00000019124	eukaryotic translation initiation factor 4E binding protein 2	0.423766	0.0352716
ELAC1	ENSBTAG00000005683	elaC ribonuclease Z 1	0.384127	0.0403313
ELF1	ENSBTAG00000007356	E74-like factor 1 (ets domain transcription factor)	0.567068	0.00097286
ELF4	ENSBTAG00000019061	E74-like factor 4 (ets domain transcription factor)	0.719404	2.4286e-05
ELMO1	ENSBTAG00000003490	engulfment and cell motility 1	0.80952	0.000450355
ELMSAN1	ENSBTAG00000009272	ELM2 and Myb/SANT-like domain containing 1	0.584899	0.00131166
ELN	ENSBTAG00000019517	elastin	0.850221	0.0485048
ELOVL1	ENSBTAG00000009813	ELOVL fatty acid elongase 1	0.486848	0.0105825
ELOVL5	ENSBTAG00000003359	ELOVL fatty acid elongase 5	-1.07798	6.21446e-05
ELOVL6	ENSBTAG00000010564	ELOVL fatty acid elongase 6	-2.21175	8.62633e-12
ELP6	ENSBTAG00000011478	elongator acetyltransferase complex subunit 6	-0.707866	0.000210294
EMC3	ENSBTAG00000003882	ER membrane protein complex subunit 3	-0.604531	0.00261199
EMC9	ENSBTAG00000025778	ER membrane protein complex subunit 9	-0.649349	0.00377489
EME2	ENSBTAG00000016553	essential meiotic structure-specific endonuclease subunit 2	0.441934	0.0480838
EMILIN1	ENSBTAG00000011324	elastin microfibril interfacer 1	0.580849	0.00456577
EMILIN2	ENSBTAG00000003880	elastin microfibril interfacer 2	1.23397	3.53333e-08
EML1	ENSBTAG00000013491	echinoderm microtubule associated protein like 1	0.504235	0.00420129
EML3	ENSBTAG00000011872	echinoderm microtubule associated protein like 3	0.661342	0.000109298
EMP2	ENSBTAG00000007177	epithelial membrane protein 2	0.819651	0.00117465
EMP3	ENSBTAG00000018013	epithelial membrane protein 3	0.711636	0.000674129
EMX2	ENSBTAG00000003027	empty spiracles homeobox 2	1.46936	6.48681e-07
ENAH	ENSBTAG00000016185	enabled homolog (Drosophila)	-0.548639	0.013173
ENKD1	ENSBTAG00000018904	enkurin domain containing 1	0.608013	0.0385318
ENPEP	ENSBTAG00000008332	glutamyl aminopeptidase (aminopeptidase A)	-0.57922	0.00215294
ENPP1	ENSBTAG00000021830	ectonucleotide pyrophosphatase/phosphodiesterase 1	1.4666	2.76548e-09
ENPP5	ENSBTAG00000015829	ectonucleotide pyrophosphatase/phosphodiesterase 5 (putative)	-0.899181	0.00533609
EP400	ENSBTAG00000020423	E1A binding protein p400	0.502519	0.0130677
EPAS1	ENSBTAG00000003711	endothelial PAS domain protein 1	-0.75526	0.000365346
EPB41	ENSBTAG00000006667	erythrocyte membrane protein band 4.1	-0.5001	0.0175837
EPB41L3	ENSBTAG00000019251	erythrocyte membrane protein band 4.1-like 3	0.985373	1.82788e-06
EPB41L4B	ENSBTAG00000017063	erythrocyte membrane protein band 4.1 like 4B	1.56749	1.33247e-07
EPC1	ENSBTAG00000001552	enhancer of polycomb homolog 1 (Drosophila)	0.461313	0.00714964
EPC2	ENSBTAG00000018581	enhancer of polycomb homolog 2 (Drosophila)	0.392989	0.0260388
EPCAM	ENSBTAG00000006474	epithelial cell adhesion molecule	0.836551	0.000117173
EPDR1	ENSBTAG00000033197	ependymin related 1	0.497399	0.0219235
EPHB3	ENSBTAG00000005313	ephrin type-B receptor 3 precursor	0.685418	0.0139775
EPHX1	ENSBTAG00000000140	epoxide hydrolase 1, microsomal (xenobiotic)	1.03108	1.56277e-06
EPHX2	ENSBTAG00000015241	epoxide hydrolase 2, cytoplasmic	-0.663688	0.00032949
EPHX3	ENSBTAG00000020090	epoxide hydrolase 3	0.736572	0.00013104
EPM2A	ENSBTAG00000015181	epilepsy, progressive myoclonus type 2A, Lafora disease (laforin)	-0.534974	0.0498173
EPN2	ENSBTAG00000017771	epsin 2	0.364732	0.0466572
EPOR	ENSBTAG00000008197	erythropoietin receptor	0.890448	0.0054906
EPS15	ENSBTAG00000005542	epidermal growth factor receptor pathway substrate 15	0.381102	0.0232162
EPS8	ENSBTAG00000000369	epidermal growth factor receptor pathway substrate 8	0.592778	0.00107302
EPS8L2	ENSBTAG00000022147	EPS8-like 2	0.516918	0.0124992
EPSTI1	ENSBTAG00000019054	epithelial stromal interaction 1 (breast)	-0.866116	0.0379391
ERBB2	ENSBTAG00000021798	erb-b2 receptor tyrosine kinase 2	0.398343	0.013691
ERC1	ENSBTAG00000013658	ELKS/RAB6-interacting/CAST family member 1	0.405598	0.0424701
ERGIC2	ENSBTAG00000011096	ERGIC and golgi 2	-0.394218	0.0293222
ERGIC3	ENSBTAG00000006670	ERGIC and golgi 3	0.60558	0.000339774
ERMARD	ENSBTAG00000000918	ER membrane-associated RNA degradation	0.362907	0.0407352
ERO1B	ENSBTAG00000034633	endoplasmic reticulum oxidoreductase beta	0.607183	0.0179771
ESPN	ENSBTAG00000006515	espin	-0.867752	0.00188494
ESRRA	ENSBTAG00000008645	estrogen-related receptor alpha	-0.581161	0.000306923
ESYT2	ENSBTAG00000005483	extended synaptotagmin-like protein 2	0.360554	0.0446837
ETF1	ENSBTAG00000011415	eukaryotic translation termination factor 1	-0.439653	0.0259222
ETFA	ENSBTAG00000012490	electron-transfer-flavoprotein, alpha polypeptide	-1.30734	8.95002e-09
ETFDH	ENSBTAG00000016679	electron-transferring-flavoprotein dehydrogenase	-1.16223	2.04027e-09
ETNPPL	ENSBTAG00000010284	ethanolamine-phosphate phospho-lyase	-1.39124	1.77168e-09
ETV6	ENSBTAG00000014605	ets variant 6	0.436993	0.0369346
EVC	ENSBTAG00000004287	Ellis van Creveld protein	0.918307	1.38359e-06
EVC2	ENSBTAG00000004277	limbin	0.659024	0.000443137
EVI2B	ENSBTAG00000009353	ecotropic viral integration site 2B	0.831837	0.0165271
EXD1	ENSBTAG00000008363	exonuclease 3'-5' domain containing 1	-0.870468	0.0260388
EXOSC10	ENSBTAG00000002590	exosome component 10	0.352104	0.0412713
EXOSC7	ENSBTAG00000018329	exosome component 7	0.445786	0.0287494
EXT1	ENSBTAG00000006209	exostosin glycosyltransferase 1	0.443595	0.019879
EXT2	ENSBTAG00000019644	exostosin glycosyltransferase 2	0.413986	0.0170836
EXTL3	ENSBTAG00000008844	exostosin-like glycosyltransferase 3	0.575396	0.000305359
EYA3	ENSBTAG00000043989	EYA transcriptional coactivator and phosphatase 3	0.453852	0.0410754
EZH1	ENSBTAG00000021918	enhancer of zeste 1 polycomb repressive complex 2 subunit	0.778642	1.64204e-05
F11R	ENSBTAG00000017846	F11 receptor	0.572866	0.00650099
F13A1	ENSBTAG00000007268	coagulation factor XIII, A1 polypeptide	1.8589	2.99357e-14
F3	ENSBTAG00000007101	coagulation factor III (thromboplastin, tissue factor)	0.708978	0.000560164
FAAP100	ENSBTAG00000019104	Fanconi anemia core complex associated protein 100	0.942417	0.000371497
FADS3	ENSBTAG00000015511	fatty acid desaturase 3	-0.624308	0.00627202
FAHD1	ENSBTAG00000033015	Acylpyruvase FAHD1, mitochondrial	-0.655902	0.000657836
FAM102A	ENSBTAG00000023851	family with sequence similarity 102, member A	0.59839	0.0310018
FAM102B	ENSBTAG00000005439	family with sequence similarity 102, member B	0.757129	0.0019193
FAM105A	ENSBTAG00000000672	family with sequence similarity 105, member A	1.44567	2.81623e-09
FAM107A	ENSBTAG00000046763	family with sequence similarity 107, member A	0.466339	0.0167876
FAM109B	ENSBTAG00000009507	Sesquipedalian-2	0.791349	4.82326e-05
FAM111A	ENSBTAG00000002450	family with sequence similarity 111, member A	0.730439	0.0352597
FAM117A	ENSBTAG00000006886	family with sequence similarity 117, member A	0.634851	0.00188494
FAM120B	ENSBTAG00000003884	family with sequence similarity 120B	0.51509	0.00761704
FAM126B	ENSBTAG00000021201	family with sequence similarity 126, member B	-1.15454	0.000208358
FAM129A	ENSBTAG00000014548	family with sequence similarity 129, member A	0.75395	9.27286e-06
FAM129C	ENSBTAG00000018946	family with sequence similarity 129, member C	0.924844	0.00167341
FAM134B	ENSBTAG00000016444	family with sequence similarity 134, member B	-0.630863	0.00661563
FAM134C	ENSBTAG00000032493	family with sequence similarity 134, member C	0.382145	0.0297266
FAM13A	ENSBTAG00000011187	family with sequence similarity 13, member A	0.468491	0.0116188
FAM13C	ENSBTAG00000017540	family with sequence similarity 13, member C	0.559412	0.0224268
FAM151B	ENSBTAG00000007632	family with sequence similarity 151, member B	-0.536308	0.00942631
FAM162A	ENSBTAG00000011140	protein FAM162A	-0.522869	0.00316018
FAM171A1	ENSBTAG00000008787	protein FAM171A1 precursor	0.435674	0.0354847
FAM180A	ENSBTAG00000017427	family with sequence similarity 180, member A	2.7937	7.8563e-08
FAM189A2	ENSBTAG00000011173	family with sequence similarity 189, member A2	-0.931881	0.00208959
FAM193A	ENSBTAG00000009744	family with sequence similarity 193, member A	0.392145	0.0364673
FAM193B	ENSBTAG00000015192	family with sequence similarity 193, member B	0.556454	0.00464049
FAM195A	ENSBTAG00000045857	family with sequence similarity 195, member A	-1.40246	1.5654e-10
FAM20A	ENSBTAG00000001085	family with sequence similarity 20, member A	1.40397	3.16984e-06
FAM20C	ENSBTAG00000003607	family with sequence similarity 20, member C	0.775607	5.86521e-05
FAM210B	ENSBTAG00000013007	family with sequence similarity 210, member B	0.631763	0.000957347
FAM234B	ENSBTAG00000014322	family with sequence similarity 234, member B	0.667564	0.0168201
FAM3C	ENSBTAG00000007976	family with sequence similarity 3, member C	0.382401	0.0269147
FAM43A	ENSBTAG00000008462	family with sequence similarity 43, member A	0.504899	0.0191922
FAM45A	ENSBTAG00000008729	family with sequence similarity 45, member A	0.35108	0.0417626
FAM46A	ENSBTAG00000000995	family with sequence similarity 46, member A	0.60117	0.0109407
FAM49A	ENSBTAG00000012779	family with sequence similarity 49, member A	-0.586309	0.0146518
FAM49B	ENSBTAG00000020801	family with sequence similarity 49, member B	-1.18087	0.000110285
FAM57B	ENSBTAG00000005033	family with sequence similarity 57, member B	1.45822	0.000487097
FAM63A	ENSBTAG00000015329	family with sequence similarity 63, member A	0.524698	0.00431369
FAM65C	ENSBTAG00000012297	family with sequence similarity 65, member C	1.15056	0.00361636
FAM69A	ENSBTAG00000002028	family with sequence similarity 69, member A	0.869011	0.000423181
FAM69C	ENSBTAG00000000106	family with sequence similarity 69, member C	1.63747	0.00162905
FAM78A	ENSBTAG00000004542	family with sequence similarity 78, member A	0.805716	0.000296846
FAM83D	ENSBTAG00000000660	family with sequence similarity 83, member D	-1.63999	1.11748e-05
FAM84A	ENSBTAG00000004948	family with sequence similarity 84, member A	0.615795	0.0172149
FAM98A	ENSBTAG00000008548	protein FAM98A	-0.465041	0.0144692
FAM98C	ENSBTAG00000039593	family with sequence similarity 98, member C	0.624721	0.0144692
FANCA	ENSBTAG00000001906	Fanconi anemia, complementation group A	0.686731	0.00065336
FANCD2	ENSBTAG00000010077	Fanconi anemia, complementation group D2	-1.19441	0.000155625
FANCG	ENSBTAG00000015005	Fanconi anemia, complementation group G	0.66504	0.0014507
FASN	ENSBTAG00000015980	fatty acid synthase	-2.27729	1.1487e-08
FAT4	ENSBTAG00000003345	FAT atypical cadherin 4	0.467711	0.0319269
FAU	ENSBTAG00000031786	40S ribosomal protein S30	0.412121	0.0311022
FBLIM1	ENSBTAG00000018725	filamin binding LIM protein 1	0.500284	0.0276528
FBLN1	ENSBTAG00000012088	fibulin 1	1.34697	4.1838e-11
FBLN2	ENSBTAG00000004014	fibulin 2	0.988135	4.14056e-05
FBLN5	ENSBTAG00000018123	fibulin 5	0.823781	0.000127865
FBLN7	ENSBTAG00000009230	fibulin 7	0.494633	0.0452017
FBN1	ENSBTAG00000002278	fibrillin 1	1.29641	1.62473e-07
FBXL12	ENSBTAG00000025148	F-box and leucine-rich repeat protein 12	0.56132	0.00749324
FBXL19	ENSBTAG00000040555	F-box and leucine-rich repeat protein 19	0.629221	0.0288325
FBXL3	ENSBTAG00000018848	F-box and leucine-rich repeat protein 3	0.451164	0.00856283
FBXL6	ENSBTAG00000000856	F-box and leucine-rich repeat protein 6	0.637843	0.00430775
FBXL7	ENSBTAG00000003219	F-box and leucine-rich repeat protein 7	0.569115	0.0162787
FBXO10	ENSBTAG00000012262	F-box protein 10	0.45223	0.0157677
FBXO17	ENSBTAG00000001783	F-box protein 17	0.597615	0.0387015
FBXO21	ENSBTAG00000032097	F-box protein 21	0.54952	0.00428107
FBXO32	ENSBTAG00000016194	F-box protein 32	0.633797	0.0207491
FBXO44	ENSBTAG00000032617	F-box protein 44	0.87713	2.56037e-05
FBXO47	ENSBTAG00000024983	F-box protein 47	-0.856941	0.0367015
FBXO6	ENSBTAG00000014777	F-box protein 6	0.514316	0.0025379
FBXW12	ENSBTAG00000025756	F-box and WD repeat domain containing 12	0.395461	0.0401263
FBXW8	ENSBTAG00000036183	F-box and WD repeat domain containing 8	0.476311	0.0105684
FCER1G	ENSBTAG00000024503	Fc fragment of IgE, high affinity I, receptor for; gamma polypeptide	0.646742	0.00430866
FCGRT	ENSBTAG00000013926	Fc fragment of IgG, receptor, transporter, alpha	1.09561	0.000233416
FCRL5	ENSBTAG00000000964	Fc receptor-like 5	0.803533	0.0261541
FDFT1	ENSBTAG00000012432	farnesyl-diphosphate farnesyltransferase 1	-0.847991	0.000265981
FERMT1	ENSBTAG00000020465	fermitin family member 1	0.796649	0.000267085
FERMT3	ENSBTAG00000045862	fermitin family member 3	1.28493	6.17942e-05
FES	ENSBTAG00000002941	FES proto-oncogene, tyrosine kinase	0.429803	0.0159237
FGD2	ENSBTAG00000014172	FYVE, RhoGEF and PH domain containing 2	1.24287	0.000139589
FGD3	ENSBTAG00000006939	FYVE, RhoGEF and PH domain containing 3	0.910857	0.00406979
FGD5	ENSBTAG00000006789	FYVE, RhoGEF and PH domain containing 5	0.686538	0.000435836
FGF2	ENSBTAG00000005691	fibroblast growth factor 2 (basic)	0.721177	2.3006e-05
FGF7	ENSBTAG00000004013	fibroblast growth factor 7	1.23791	3.78857e-07
FGL1	ENSBTAG00000016177	fibrinogen-like 1	0.740413	0.000249703
FGL2	ENSBTAG00000009717	fibrinogen-like 2	0.930949	7.28746e-06
FGR	ENSBTAG00000011784	FGR proto-oncogene, Src family tyrosine kinase	0.466431	0.0412713
FH	ENSBTAG00000021688	fumarate hydratase	-0.871284	5.05782e-06
FHDC1	ENSBTAG00000043963	FH2 domain containing 1	0.776156	0.00778737
FHL1	ENSBTAG00000018513	four and a half LIM domains 1	1.54148	2.91732e-12
FHL3	ENSBTAG00000007300	four and a half LIM domains 3	0.581577	0.0100839
FHOD1	ENSBTAG00000032427	formin homology 2 domain containing 1	0.525739	0.0375816
FHOD3	ENSBTAG00000021581	formin homology 2 domain containing 3	1.20267	0.000527583
FIBIN	ENSBTAG00000006676	fin bud initiation factor homolog (zebrafish)	1.27249	0.00221632
FIBP	ENSBTAG00000020775	fibroblast growth factor (acidic) intracellular binding protein	-0.343619	0.0450627
FIGF	ENSBTAG00000009476	c-fos induced growth factor (vascular endothelial growth factor D)	0.672659	0.00132294
FILIP1	ENSBTAG00000000053	filamin A interacting protein 1	0.625497	0.0218309
FKBP3	ENSBTAG00000002610	FK506 binding protein 3, 25kDa	-0.598669	0.00537214
FKBP9	ENSBTAG00000016707	FK506 binding protein 9, 63 kDa	0.496337	0.0119601
FKRP	ENSBTAG00000013985	fukutin related protein	0.77218	0.000487097
FLI1	ENSBTAG00000008283	Friend leukemia integration 1 transcription factor	0.368807	0.0428889
FLNA	ENSBTAG00000011190	filamin-A	0.599353	0.011377
FLNB	ENSBTAG00000022004	filamin B, beta	0.892925	1.80131e-06
FLNC	ENSBTAG00000006253	filamin C, gamma	0.930966	0.000339988
FLOT1	ENSBTAG00000009960	flotillin 1	0.369945	0.0446879
FLRT2	ENSBTAG00000021393	fibronectin leucine rich transmembrane protein 2	1.43687	9.9425e-11
FLT3LG	ENSBTAG00000038045	fms-related tyrosine kinase 3 ligand	0.656668	0.00646844
FLYWCH1	ENSBTAG00000006117	FLYWCH-type zinc finger 1	0.742883	0.00147137
FMNL1	ENSBTAG00000004196	formin-like 1	0.893885	2.89164e-06
FMNL2	ENSBTAG00000026851	formin-like 2	0.748355	8.38262e-05
FMO3	ENSBTAG00000020597	flavin containing monooxygenase 3	-1.78482	1.52788e-10
FMO5	ENSBTAG00000010841	flavin containing monooxygenase 5	0.453268	0.0089565
FMOD	ENSBTAG00000014912	fibromodulin	1.00396	0.00430268
FN1	ENSBTAG00000008300	fibronectin 1	0.78296	0.00359513
FNBP4	ENSBTAG00000020911	formin binding protein 4	0.363538	0.0423136
FNDC4	ENSBTAG00000018164	fibronectin type III domain containing 4	0.665934	0.0335175
FNIP2	ENSBTAG00000011970	folliculin interacting protein 2	0.439604	0.0302269
FNTA	ENSBTAG00000003201	farnesyltransferase, CAAX box, alpha	-0.357631	0.039321
FOLH1	ENSBTAG00000007397	folate hydrolase (prostate-specific membrane antigen) 1	0.630576	0.000578623
FOXK1	ENSBTAG00000019310	forkhead box K1	0.629775	0.00760069
FOXO1	ENSBTAG00000044105	forkhead box O1	0.788956	5.0919e-05
FOXO4	ENSBTAG00000004879	forkhead box O4	0.500072	0.0055209
FOXP3	ENSBTAG00000013279	forkhead box P3	-0.889663	0.000544096
FOXRED1	ENSBTAG00000014122	FAD-dependent oxidoreductase domain containing 1	-0.579108	0.00121547
FPGS	ENSBTAG00000008994	folylpolyglutamate synthase	0.751316	0.00138301
FRG1	ENSBTAG00000007089	FSHD region gene 1	0.420328	0.0137795
FRMD4B	ENSBTAG00000007624	FERM domain containing 4B	0.657222	0.000638857
FRMD6	ENSBTAG00000031707	FERM domain containing 6	0.571457	0.00319475
FRS3	ENSBTAG00000009861	fibroblast growth factor receptor substrate 3	0.743032	0.0171294
FST	ENSBTAG00000003329	follistatin	0.631913	0.0106215
FSTL1	ENSBTAG00000022155	follistatin-like 1	0.607156	0.00729204
FSTL3	ENSBTAG00000003018	follistatin-like 3 (secreted glycoprotein)	1.27085	1.5654e-10
FSTL4	ENSBTAG00000017105	follistatin-like 4	2.31715	1.76352e-11
FUCA1	ENSBTAG00000030434	fucosidase, alpha-L- 1, tissue	0.389481	0.022554
FUCA2	ENSBTAG00000001752	plasma alpha-L-fucosidase precursor	0.55158	0.000696371
FUNDC2	ENSBTAG00000016977	FUN14 domain containing 2	-0.804404	1.47994e-06
FUT10	ENSBTAG00000005454	alpha-(1,3)-fucosyltransferase 10	0.586553	0.0116653
FUT11	ENSBTAG00000002792	fucosyltransferase 11 (alpha (1,3) fucosyltransferase)	0.665592	0.00378205
FUT8	ENSBTAG00000019819	fucosyltransferase 8 (alpha (1,6) fucosyltransferase)	0.519852	0.0375843
FXN	ENSBTAG00000001306	frataxin	-0.42601	0.0260303
FXYD1	ENSBTAG00000017816	FXYD domain containing ion transport regulator 1	0.624902	0.00478926
FXYD5	ENSBTAG00000031441	FXYD domain containing ion transport regulator 5	0.893035	9.60266e-05
FXYD6	ENSBTAG00000014354	FXYD domain-containing ion transport regulator 6	0.52739	0.00940261
FXYD7	ENSBTAG00000018326	FXYD domain containing ion transport regulator 7	0.894743	0.00234598
FYCO1	ENSBTAG00000015698	FYVE and coiled-coil domain containing 1	0.578844	0.000865506
FYN	ENSBTAG00000011851	FYN proto-oncogene, Src family tyrosine kinase	0.827451	1.35642e-07
FZD1	ENSBTAG00000002107	frizzled class receptor 1	0.793948	0.000172395
FZD4	ENSBTAG00000040128	frizzled class receptor 4	0.955722	7.68474e-07
FZD7	ENSBTAG00000002283	frizzled class receptor 7	1.08905	3.97503e-08
FZD8	ENSBTAG00000015072	frizzled class receptor 8	0.774053	0.00257363
FZR1	ENSBTAG00000031387	fizzy/cell division cycle 20 related 1	0.7196	1.24131e-05
G6PD	ENSBTAG00000019512	glucose-6-phosphate dehydrogenase	-1.74379	4.26976e-17
GAB1	ENSBTAG00000002813	GRB2-associated binding protein 1	0.747058	0.00010299
GAB3	ENSBTAG00000013044	GRB2-associated binding protein 3	0.598994	0.0123311
GAB4	ENSBTAG00000002922	GRB2-associated binding protein family, member 4	0.589555	0.00723624
GABPB2	ENSBTAG00000015371	GA binding protein transcription factor, beta subunit 2	0.566254	0.0204686
GABRE	ENSBTAG00000013548	gamma-aminobutyric acid (GABA) A receptor, epsilon	1.37387	0.00254294
GADD45A	ENSBTAG00000013860	growth arrest and DNA-damage-inducible, alpha	-1.11603	3.94865e-09
GADD45G	ENSBTAG00000003033	growth arrest and DNA-damage-inducible, gamma	0.668843	0.000251052
GAL3ST4	ENSBTAG00000015017	galactose-3-O-sulfotransferase 4	0.886598	0.00464049
GALC	ENSBTAG00000001124	galactosylceramidase	0.542088	0.0162313
GALNS	ENSBTAG00000004568	N-acetylgalactosamine-6-sulfatase precursor	0.671159	0.0020409
GALNT12	ENSBTAG00000009037	polypeptide N-acetylgalactosaminyltransferase 12	0.554625	0.00602614
GALNT15	ENSBTAG00000008240	polypeptide N-acetylgalactosaminyltransferase 15	2.89253	2.75082e-34
GALNT16	ENSBTAG00000009998	polypeptide N-acetylgalactosaminyltransferase 16	0.954122	3.12349e-05
GALNT2	ENSBTAG00000004870	polypeptide N-acetylgalactosaminyltransferase 2	0.613138	0.000317748
GALNT7	ENSBTAG00000016845	polypeptide N-acetylgalactosaminyltransferase 7	0.570433	0.00351312
GALT	ENSBTAG00000015807	galactose-1-phosphate uridylyltransferase	0.559096	0.017388
GAPT	ENSBTAG00000016770	GRB2-binding adaptor protein, transmembrane	0.952282	0.0443796
GAREML	ENSBTAG00000015037	GRB2 associated, regulator of MAPK1-like	0.866532	0.0231751
GARNL3	ENSBTAG00000006948	GTPase activating Rap/RanGAP domain-like 3	0.94485	0.00122635
GART	ENSBTAG00000009188	phosphoribosylglycinamide formyltransferase, phosphoribosylglycinamide synthetase, phosphoribosylaminoimidazole synthetase	-0.638346	0.0021094
GAS1	ENSBTAG00000046803	growth arrest-specific 1	1.70849	1.85631e-12
GAS2L1	ENSBTAG00000012504	growth arrest-specific 2 like 1	-0.532809	0.00626169
GAS2L2	ENSBTAG00000018519	growth arrest-specific 2 like 2	3.09765	1.70857e-25
GAS6	ENSBTAG00000019964	growth arrest-specific 6	1.23977	1.60853e-07
GAS7	ENSBTAG00000019107	growth arrest-specific 7	1.17683	4.2586e-07
GAS8	ENSBTAG00000007096	growth arrest-specific 8	-0.414998	0.0262347
GATA3	ENSBTAG00000017243	GATA binding protein 3	0.926207	0.00103341
GATB	ENSBTAG00000013914	glutamyl-tRNA(Gln) amidotransferase subunit B, mitochondrial	-0.774035	0.000141731
GATM	ENSBTAG00000005586	glycine amidinotransferase (L-arginine:glycine amidinotransferase)	1.02275	9.48585e-05
GBA	ENSBTAG00000014841	glucosidase, beta, acid	0.492779	0.00311893
GBAS	ENSBTAG00000031598	glioblastoma amplified sequence	-0.800575	1.96346e-05
GBE1	ENSBTAG00000036262	glucan (1,4-alpha-), branching enzyme 1	-0.616664	0.00117186
GBP5	ENSBTAG00000015060	guanylate binding protein 5	-1.19747	0.0244633
GCAT	ENSBTAG00000008434	glycine C-acetyltransferase	-2.08772	2.09493e-17
GCC1	ENSBTAG00000003102	GRIP and coiled-coil domain containing 1	0.491188	0.0380862
GCDH	ENSBTAG00000016211	glutaryl-CoA dehydrogenase	-0.366022	0.0386825
GCK	ENSBTAG00000032288	glucokinase (hexokinase 4)	1.19532	0.000139984
GCNT1	ENSBTAG00000012757	glucosaminyl (N-acetyl) transferase 1, core 2	0.898869	6.46807e-07
GDA	ENSBTAG00000011545	guanine deaminase	0.932379	0.000118829
GDE1	ENSBTAG00000002101	glycerophosphodiester phosphodiesterase 1	-0.810624	0.000326313
GDF10	ENSBTAG00000001019	growth differentiation factor 10	-0.992123	0.0167599
GDI1	ENSBTAG00000012125	GDP dissociation inhibitor 1	0.38669	0.0463118
GDPD5	ENSBTAG00000031777	glycerophosphodiester phosphodiesterase domain containing 5	0.911471	9.44975e-06
GEM	ENSBTAG00000007596	GTP binding protein overexpressed in skeletal muscle	0.57227	0.00854271
GEMIN7	ENSBTAG00000010668	gem (nuclear organelle) associated protein 7	0.505675	0.0467766
GFM1	ENSBTAG00000027795	G elongation factor, mitochondrial 1	-0.804346	0.000457665
GFM2	ENSBTAG00000015519	G elongation factor, mitochondrial 2	-0.504047	0.0161411
GFPT2	ENSBTAG00000002215	glutamine-fructose-6-phosphate transaminase 2	1.99287	6.93521e-13
GFRA3	ENSBTAG00000005288	Bos taurus GDNF family receptor alpha 3 (GFRA3), mRNA.	1.08214	0.000453717
GFRA4	ENSBTAG00000013160	GDNF family receptor alpha 4	0.661758	0.0074555
GGH	ENSBTAG00000007534	gamma-glutamyl hydrolase (conjugase, folylpolygammaglutamyl hydrolase)	-0.762951	3.40664e-05
GHDC	ENSBTAG00000000666	GH3 domain containing	0.675733	6.50411e-05
GHITM	ENSBTAG00000032829	growth hormone inducible transmembrane protein	-0.969951	1.46307e-06
GIGYF1	ENSBTAG00000015738	GRB10 interacting GYF protein 1	0.768395	5.73985e-06
GIMAP8	ENSBTAG00000014402	GTPase, IMAP family member 8	0.564541	0.0137635
GIPC1	ENSBTAG00000000764	GIPC PDZ domain containing family, member 1	0.613079	0.000406647
GJC1	ENSBTAG00000004036	gap junction protein, gamma 1, 45kDa	0.444465	0.0371432
GLB1L	ENSBTAG00000020611	galactosidase, beta 1-like	0.655591	0.000333608
GLB1L3	ENSBTAG00000038756	galactosidase, beta 1-like 3	1.31802	2.14291e-05
GLCE	ENSBTAG00000001405	glucuronic acid epimerase	1.16201	6.66766e-10
GLG1	ENSBTAG00000002303	golgi glycoprotein 1	0.484696	0.0100752
GLI1	ENSBTAG00000006631	GLI family zinc finger 1	0.664252	0.019378
GLI2	ENSBTAG00000011682	GLI family zinc finger 2	1.02957	3.90175e-06
GLI3	ENSBTAG00000010671	GLI family zinc finger 3	0.940146	1.38359e-06
GLIPR1	ENSBTAG00000011590	GLI pathogenesis-related 1	1.49033	0.000922369
GLIPR2	ENSBTAG00000000078	GLI pathogenesis-related 2	0.867323	0.000881554
GLIS2	ENSBTAG00000009199	GLIS family zinc finger 2	0.797647	0.00326974
GLO1	ENSBTAG00000012703	glyoxalase I	-0.604842	0.000595355
GLRX2	ENSBTAG00000015972	glutaredoxin 2	-0.934111	2.62077e-05
GLRX5	ENSBTAG00000013423	glutaredoxin 5	-0.538362	0.00277438
GLS	ENSBTAG00000007863	glutaminase	0.803442	1.31883e-05
GLT8D1	ENSBTAG00000014550	glycosyltransferase 8 domain containing 1	0.431335	0.0459537
GLTSCR1	ENSBTAG00000004138	glioma tumor suppressor candidate region gene 1	0.822906	0.000510326
GLTSCR1L	ENSBTAG00000014814	GLTSCR1-like	0.699464	0.000291708
GLTSCR2	ENSBTAG00000021192	glioma tumor suppressor candidate region gene 2	0.544717	0.00476479
GLYAT	ENSBTAG00000038323	glycine N-acyltransferase	-1.8475	1.03087e-11
GLYCTK	ENSBTAG00000021695	glycerate kinase	-0.710064	0.000369031
GM2A	ENSBTAG00000021829	GM2 ganglioside activator	0.487228	0.0149843
GMFG	ENSBTAG00000005390	glia maturation factor, gamma	1.11333	7.7426e-05
GNA14	ENSBTAG00000021127	guanine nucleotide binding protein (G protein), alpha 14	1.78175	2.07366e-05
GNA15	ENSBTAG00000019988	guanine nucleotide binding protein (G protein), alpha 15 (Gq class)	1.14972	0.000578623
GNAL	ENSBTAG00000002125	guanine nucleotide binding protein (G protein), alpha activating activity polypeptide, olfactory type	0.798307	0.000274198
GNAT1	ENSBTAG00000018020	guanine nucleotide binding protein (G protein), alpha transducing activity polypeptide 1	0.796207	0.0120608
GNG7	ENSBTAG00000007644	guanine nucleotide binding protein (G protein), gamma 7	-0.388228	0.0363926
GNPTAB	ENSBTAG00000019409	N-acetylglucosamine-1-phosphate transferase, alpha and beta subunits	0.633525	0.000187222
GORAB	ENSBTAG00000003295	golgin, RAB6-interacting	0.508096	0.00849644
GOSR1	ENSBTAG00000004961	Golgi SNAP receptor complex member 1	-0.707	0.00177722
GOT1	ENSBTAG00000011960	glutamic-oxaloacetic transaminase 1, soluble	-0.718885	0.000401556
GOT2	ENSBTAG00000007172	glutamic-oxaloacetic transaminase 2, mitochondrial	-1.02882	6.55676e-08
GPAM	ENSBTAG00000011917	glycerol-3-phosphate acyltransferase, mitochondrial	-1.75986	7.67509e-05
GPATCH2	ENSBTAG00000001574	G patch domain containing 2	0.715853	0.00475007
GPC3	ENSBTAG00000020406	glypican 3	1.03089	0.000120299
GPD1	ENSBTAG00000016296	glycerol-3-phosphate dehydrogenase 1 (soluble)	-0.598011	0.0402254
GPD1L	ENSBTAG00000009826	glycerol-3-phosphate dehydrogenase 1-like	0.484706	0.0254623
GPD2	ENSBTAG00000009770	glycerol-3-phosphate dehydrogenase 2 (mitochondrial)	0.823117	0.00102101
GPER1	ENSBTAG00000048154	G protein-coupled estrogen receptor 1	-1.2381	2.91359e-08
GPI	ENSBTAG00000006396	glucose-6-phosphate isomerase	-0.94379	2.38028e-05
GPM6A	ENSBTAG00000004231	glycoprotein M6A	1.12291	0.000486682
GPNMB	ENSBTAG00000000604	glycoprotein (transmembrane) nmb	2.26089	1.58954e-15
GPR1	ENSBTAG00000017043	G protein-coupled receptor 1	1.32394	7.67374e-07
GPR108	ENSBTAG00000017291	G protein-coupled receptor 108	0.598501	0.00091865
GPR153	ENSBTAG00000013071	G protein-coupled receptor 153	1.21318	1.15243e-05
GPR173	ENSBTAG00000017767	G protein-coupled receptor 173	0.85514	0.000820516
GPR176	ENSBTAG00000016826	G protein-coupled receptor 176	-1.01093	0.00221841
GPR183	ENSBTAG00000032084	G protein-coupled receptor 183	1.02127	7.29498e-06
GPR34	ENSBTAG00000020144	G protein-coupled receptor 34	1.70585	3.87098e-07
GPR68	ENSBTAG00000006738	G protein-coupled receptor 68	1.19976	0.00165105
GPRC5A	ENSBTAG00000039509	G protein-coupled receptor, class C, group 5, member A	2.29677	2.35321e-13
GPRC5B	ENSBTAG00000019596	G protein-coupled receptor, class C, group 5, member B	0.412173	0.0357003
GPRC5C	ENSBTAG00000018663	G protein-coupled receptor, class C, group 5, member C	0.797424	0.000450355
GPSM1	ENSBTAG00000018799	G-protein signaling modulator 1	0.689389	0.000649978
GPT2	ENSBTAG00000002980	glutamic pyruvate transaminase (alanine aminotransferase) 2	-1.6844	3.4955e-17
GPX3	ENSBTAG00000043553	glutathione peroxidase 3 precursor	2.44568	1.27197e-27
GRAMD1B	ENSBTAG00000001410	GRAM domain containing 1B	0.763448	0.00561356
GRAMD4	ENSBTAG00000021803	GRAM domain containing 4	0.614913	0.00269749
GRB10	ENSBTAG00000017086	growth factor receptor-bound protein 10	0.722846	0.00154791
GREB1	ENSBTAG00000015402	growth regulation by estrogen in breast cancer 1	1.26859	6.15484e-08
GREM1	ENSBTAG00000046604	gremlin 1, DAN family BMP antagonist	1.47182	0.000151819
GRHPR	ENSBTAG00000019299	glyoxylate reductase/hydroxypyruvate reductase	-0.878665	0.000398594
GRID1	ENSBTAG00000019623	glutamate receptor, ionotropic, delta 1	0.78429	0.000560642
GRIN3A	ENSBTAG00000018445	glutamate receptor, ionotropic, N-methyl-D-aspartate 3A	0.958162	0.001709
GRK5	ENSBTAG00000007981	G protein-coupled receptor kinase 5	0.416675	0.0154959
GRN	ENSBTAG00000018823	granulin	0.493658	0.0409557
GRP	ENSBTAG00000004796	gastrin-releasing peptide	1.54432	2.03694e-09
GSDMB	ENSBTAG00000012854	gasdermin B	0.853461	3.78918e-05
GSDMD	ENSBTAG00000021474	Gasdermin D; Gasdermin domain containing 1	0.866665	1.30955e-05
GSK3B	ENSBTAG00000048057	glycogen synthase kinase 3 beta	-1.02262	0.00334586
GSN	ENSBTAG00000019915	gelsolin	0.901585	5.05023e-06
GSS	ENSBTAG00000003504	glutathione synthetase	-1.68832	1.54939e-09
GSTM1	ENSBTAG00000037673	glutathione S-transferase mu 1	-0.820472	9.39436e-06
GSTP1	ENSBTAG00000003548	glutathione S-transferase pi 1	-0.724094	3.86134e-05
GTF2H5	ENSBTAG00000008543	general transcription factor IIH, polypeptide 5	-0.637133	0.0010249
GTF3C4	ENSBTAG00000004091	general transcription factor IIIC, polypeptide 4, 90kDa	0.535157	0.0137969
GTPBP2	ENSBTAG00000006016	GTP binding protein 2	0.394665	0.0278216
GTSE1	ENSBTAG00000007102	G-2 and S-phase expressed 1	0.558635	0.0238761
GUK1	ENSBTAG00000014775	guanylate kinase 1	-0.552976	0.00078037
GXYLT2	ENSBTAG00000020481	glucoside xylosyltransferase 2	1.1998	1.58471e-08
GYG2	ENSBTAG00000013341	glycogenin 2	0.615098	0.000109417
GYPC	ENSBTAG00000014863	glycophorin C (Gerbich blood group)	-1.21252	2.86625e-09
H1F0	ENSBTAG00000038439	H1 histone family, member 0	0.563706	0.00323809
H1FX	ENSBTAG00000040116	H1 histone family, member X	1.09743	7.83335e-07
H2AFJ	ENSBTAG00000030503	H2A histone family, member J	0.367472	0.0437116
H2AFZ	ENSBTAG00000004428	H2A histone family, member Z	-0.370022	0.0331583
H3F3A	ENSBTAG00000024909	H3 histone, family 3A	0.740042	3.14366e-05
H6PD	ENSBTAG00000004246	hexose-6-phosphate dehydrogenase (glucose 1-dehydrogenase)	0.674297	0.00111569
HABP4	ENSBTAG00000011586	hyaluronan binding protein 4	-0.577625	0.00411394
HACD4	ENSBTAG00000017741	3-hydroxyacyl-CoA dehydratase 4	1.26401	1.89877e-08
HAGH	ENSBTAG00000019998	Hydroxyacylglutathione hydrolase, mitochondrial	-1.43413	1.77986e-17
HAS2	ENSBTAG00000019892	hyaluronan synthase 2	0.816095	7.31795e-05
HAUS5	ENSBTAG00000013436	HAUS augmin-like complex, subunit 5	0.53123	0.0025379
HCAR1	ENSBTAG00000000908	hydroxycarboxylic acid receptor 1	0.949348	0.000208068
HCFC1	ENSBTAG00000011904	host cell factor C1	0.431821	0.0158345
HCLS1	ENSBTAG00000001009	hematopoietic cell-specific Lyn substrate 1	0.751566	0.00079837
HCN2	ENSBTAG00000015050	hyperpolarization activated cyclic nucleotide gated potassium channel 2	0.621044	0.0109407
HDAC11	ENSBTAG00000007208	histone deacetylase 11	0.442345	0.0428889
HDAC4	ENSBTAG00000017764	histone deacetylase 4	0.804997	3.81481e-05
HDAC5	ENSBTAG00000016254	histone deacetylase 5	0.534298	0.00809423
HDAC6	ENSBTAG00000013244	histone deacetylase 6	0.492269	0.0147456
HDAC7	ENSBTAG00000026819	histone deacetylase 7	0.669879	0.000565624
HDAC9	ENSBTAG00000003808	histone deacetylase 9	0.833406	0.00423384
HDDC2	ENSBTAG00000003340	HD domain containing 2	-0.580613	0.0101587
HEATR6	ENSBTAG00000009635	HEAT repeat containing 6	0.45279	0.00611186
HERC1	ENSBTAG00000019474	HECT and RLD domain containing E3 ubiquitin protein ligase family member 1	0.353476	0.0435491
HERC6	ENSBTAG00000020536	HECT and RLD domain containing E3 ubiquitin protein ligase family member 6	-0.955042	0.0353407
HGH1	ENSBTAG00000039705	HGH1 homolog	-0.449716	0.0296288
HGS	ENSBTAG00000000411	hepatocyte growth factor-regulated tyrosine kinase substrate	0.363635	0.0410474
HHIPL1	ENSBTAG00000026913	HHIP-like 1	-0.549057	0.005306
HIBADH	ENSBTAG00000001036	3-hydroxyisobutyrate dehydrogenase	-0.40123	0.0314303
HIBCH	ENSBTAG00000007787	3-hydroxyisobutyryl-CoA hydrolase	-0.571757	0.00133171
HIC1	ENSBTAG00000025130	hypermethylated in cancer 1	1.04495	3.86134e-05
HID1	ENSBTAG00000010809	UPF0663 transmembrane protein C17orf28 homolog	0.442217	0.00839878
HIF3A	ENSBTAG00000018948	hypoxia inducible factor 3, alpha subunit	3.15253	4.60256e-06
HINFP	ENSBTAG00000015015	histone H4 transcription factor	0.382742	0.0427083
HINT1	ENSBTAG00000010959	histidine triad nucleotide binding protein 1	-0.895109	1.10892e-07
HINT2	ENSBTAG00000011444	histidine triad nucleotide binding protein 2	-0.442822	0.0126482
HINT3	ENSBTAG00000001956	histidine triad nucleotide binding protein 3	-0.832163	0.000241351
HIP1	ENSBTAG00000000781	huntingtin interacting protein 1	0.872185	6.81029e-07
HIST1H1C	ENSBTAG00000011677	histone cluster 1, H1c	0.85848	0.00853745
HIVEP1	ENSBTAG00000001252	human immunodeficiency virus type I enhancer binding protein 1	0.551762	0.00216558
HK3	ENSBTAG00000014898	hexokinase 3 (white cell)	1.32753	0.00773003
HLA-DOB	ENSBTAG00000047707	major histocompatibility complex, class II, DO beta	1.05816	0.00970593
HMGB1	ENSBTAG00000018103	high mobility group box 1	0.363351	0.0498351
HMGCR	ENSBTAG00000007840	3-hydroxy-3-methylglutaryl-CoA reductase	-0.779966	0.000234846
HMGCS1	ENSBTAG00000011839	3-hydroxy-3-methylglutaryl-CoA synthase 1 (soluble)	-1.68408	2.59994e-11
HMHA1	ENSBTAG00000020772	histocompatibility (minor) HA-1	1.17813	7.57391e-06
HMOX2	ENSBTAG00000018937	heme oxygenase 2	-0.399133	0.0465869
HNMT	ENSBTAG00000014432	histamine N-methyltransferase	0.83813	0.00021392
HNRNPA0	ENSBTAG00000016929	heterogeneous nuclear ribonucleoprotein A0	0.55126	0.00106706
HNRNPDL	ENSBTAG00000014804	heterogeneous nuclear ribonucleoprotein D-like	0.451131	0.0343012
HNRNPH1	ENSBTAG00000009389	heterogeneous nuclear ribonucleoprotein H1 (H)	0.46614	0.0179653
HOGA1	ENSBTAG00000012721	4-hydroxy-2-oxoglutarate aldolase 1	-1.45156	7.13134e-08
HOMER1	ENSBTAG00000025853	homer scaffolding protein 1	-0.676866	0.0252241
HOMER3	ENSBTAG00000000813	homer scaffolding protein 3	0.683056	0.000153392
HOXA10	ENSBTAG00000040082	homeobox A10	-0.664684	0.000246571
HOXA3	ENSBTAG00000008139	homeobox A3	0.816173	0.000944319
HOXA5	ENSBTAG00000012211	homeobox A5	0.67018	0.00963961
HOXA6	ENSBTAG00000024341	homeobox A6	0.795392	0.00145758
HOXA7	ENSBTAG00000001455	homeobox A7	0.6124	0.0136069
HOXC11	ENSBTAG00000006879	homeobox C11	0.741465	0.0143027
HOXC4	ENSBTAG00000003304	homeobox C4	0.851802	0.0087738
HPD	ENSBTAG00000004175	4-hydroxyphenylpyruvate dioxygenase	-3.89455	2.11062e-30
HPGD	ENSBTAG00000025942	hydroxyprostaglandin dehydrogenase 15-(NAD)	0.812578	0.00213492
HPS1	ENSBTAG00000014314	Hermansky-Pudlak syndrome 1	0.380158	0.0326649
HPS3	ENSBTAG00000002395	Hermansky-Pudlak syndrome 3	0.414256	0.0357003
HR	ENSBTAG00000012036	protein hairless	-0.747525	0.0115757
HRH1	ENSBTAG00000001447	histamine receptor H1	1.88043	2.69484e-15
HRSP12	ENSBTAG00000012595	heat-responsive protein 12	-1.07374	2.70038e-07
HS3ST1	ENSBTAG00000007449	heparan sulfate (glucosamine) 3-O-sulfotransferase 1	0.854028	0.0309375
HS3ST6	ENSBTAG00000019249	heparan sulfate (glucosamine) 3-O-sulfotransferase 6	-1.07892	0.00305787
HSD11B1	ENSBTAG00000015086	hydroxysteroid (11-beta) dehydrogenase 1	1.55125	3.54225e-06
HSD17B10	ENSBTAG00000017779	hydroxysteroid (17-beta) dehydrogenase 10	-0.603748	0.00127441
HSD17B11	ENSBTAG00000006307	hydroxysteroid (17-beta) dehydrogenase 11	1.20577	8.54672e-06
HSD17B12	ENSBTAG00000000087	hydroxysteroid (17-beta) dehydrogenase 12	-1.68672	2.73163e-08
HSD3B7	ENSBTAG00000002346	hydroxy-delta-5-steroid dehydrogenase, 3 beta- and steroid delta-isomerase 7	0.640922	0.0182842
HSF4	ENSBTAG00000003514	heat shock transcription factor 4	0.888426	2.74918e-05
HSPA12A	ENSBTAG00000013779	heat shock 70kDa protein 12A	1.06739	9.47629e-06
HSPA6	ENSBTAG00000039035	heat shock 70kDa protein 6 (HSP70B')	-1.32317	0.00295806
HSPA9	ENSBTAG00000011419	heat shock 70kDa protein 9 (mortalin)	-1.09956	3.64655e-06
HSPD1	ENSBTAG00000012586	heat shock 60kDa protein 1 (chaperonin)	-0.682074	0.000538447
HSPE1	ENSBTAG00000012589	heat shock 10kDa protein 1	-0.839906	5.40879e-07
HTR7	ENSBTAG00000008783	5-hydroxytryptamine (serotonin) receptor 7, adenylate cyclase-coupled	0.899601	0.0022219
HTRA3	ENSBTAG00000047613	HtrA serine peptidase 3	1.94847	1.54601e-11
HUWE1	ENSBTAG00000006122	HECT, UBA and WWE domain containing 1, E3 ubiquitin protein ligase	0.38331	0.046291
HVCN1	ENSBTAG00000009216	hydrogen voltage gated channel 1	0.842438	6.85533e-05
HYI	ENSBTAG00000005583	hydroxypyruvate isomerase (putative)	0.478647	0.0145564
HYOU1	ENSBTAG00000010322	hypoxia up-regulated 1	0.40846	0.0372702
IARS2	ENSBTAG00000012582	isoleucyl-tRNA synthetase, mitochondrial	-0.481849	0.0165741
IBA57	ENSBTAG00000014918	IBA57 homolog, iron-sulfur cluster assembly	-0.457718	0.0416545
ICAM3	ENSBTAG00000015742	intercellular adhesion molecule 3	1.44277	1.53637e-08
ICE1	ENSBTAG00000018501	interactor of little elongation complex ELL subunit 1	0.418339	0.0280097
IDE	ENSBTAG00000019759	insulin-degrading enzyme	-0.591562	0.0239844
IDH1	ENSBTAG00000020527	isocitrate dehydrogenase 1 (NADP+), soluble	-0.811609	0.000558386
IDH3A	ENSBTAG00000006227	isocitrate dehydrogenase 3 (NAD+) alpha	-0.536341	0.00136115
IDH3B	ENSBTAG00000018813	Isocitrate dehydrogenase	-1.27436	2.91316e-09
IDH3G	ENSBTAG00000001059	isocitrate dehydrogenase 3 (NAD+) gamma	-0.474172	0.00326665
IDI1	ENSBTAG00000004075	isopentenyl-diphosphate delta isomerase 1	-2.53124	4.77071e-21
IDO1	ENSBTAG00000020602	indoleamine 2,3-dioxygenase 1	-1.84889	0.00772507
IER5L	ENSBTAG00000030521	immediate early response 5-like	0.926127	0.00263718
IFFO1	ENSBTAG00000030369	intermediate filament family orphan 1	0.400573	0.0313894
IFI30	ENSBTAG00000018349	interferon, gamma-inducible protein 30	0.839835	0.000373972
IFI6	ENSBTAG00000007554	interferon, alpha-inducible protein 6	-1.04225	0.0305485
IFNAR1	ENSBTAG00000021819	interferon (alpha, beta and omega) receptor 1	0.522915	0.00180818
IFNAR2	ENSBTAG00000015212	interferon (alpha, beta and omega) receptor 2	0.428306	0.0151035
IFNGR1	ENSBTAG00000012544	interferon gamma receptor 1	0.390793	0.0301869
IFNGR2	ENSBTAG00000012899	interferon gamma receptor 2 (interferon gamma transducer 1)	0.700268	0.000139365
IFRD2	ENSBTAG00000000480	interferon-related developmental regulator 2	-0.803667	9.26989e-06
IFT172	ENSBTAG00000018157	intraflagellar transport 172	0.433292	0.0158379
IFT22	ENSBTAG00000014343	intraflagellar transport 22	0.470513	0.030118
IFT52	ENSBTAG00000019606	intraflagellar transport protein 52 homolog	0.517471	0.0043014
IFT57	ENSBTAG00000005787	intraflagellar transport 57	0.445474	0.0164274
IGDCC4	ENSBTAG00000006440	immunoglobulin superfamily, DCC subclass, member 4	1.64519	5.79897e-06
IGF1R	ENSBTAG00000021527	insulin-like growth factor 1 receptor	1.0249	6.80621e-08
IGF2BP2	ENSBTAG00000007666	insulin-like growth factor 2 mRNA binding protein 2	-0.808968	0.0214612
IGFALS	ENSBTAG00000033299	Bos taurus insulin-like growth factor binding protein, acid labile subunit (IGFALS), mRNA.	1.46997	0.000153112
IGFBP2	ENSBTAG00000005596	insulin-like growth factor binding protein 2, 36kDa	3.08895	1.50985e-29
IgFBp3	ENSBTAG00000003994	Insulin-like growth factor-binding protein 3	0.974271	4.94351e-05
IGFBP5	ENSBTAG00000007062	insulin-like growth factor binding protein 5	1.09184	0.000156834
IGFBP6	ENSBTAG00000021467	insulin-like growth factor binding protein 6	0.936231	0.0057816
IGFLR1	ENSBTAG00000002764	IGF-like family receptor 1	0.601989	0.0108443
IGSF10	ENSBTAG00000001728	immunoglobulin superfamily member 10 precursor	1.0184	0.00555187
IGSF8	ENSBTAG00000009982	immunoglobulin superfamily, member 8	0.933898	4.98326e-06
IKBKE	ENSBTAG00000010408	inhibitor of kappa light polypeptide gene enhancer in B-cells, kinase epsilon	0.895614	0.000760156
IL10RA	ENSBTAG00000005215	interleukin 10 receptor, alpha	0.89642	0.0113359
IL11RA	ENSBTAG00000014907	interleukin 11 receptor, alpha	0.457154	0.0304976
IL16	ENSBTAG00000010963	interleukin 16	0.779083	6.9668e-05
IL17B	ENSBTAG00000010578	interleukin 17B	-2.09257	5.31035e-08
IL17RA	ENSBTAG00000011067	interleukin 17 receptor A	0.358646	0.0495823
IL17RE	ENSBTAG00000010833	interleukin 17 receptor E	1.10523	1.60888e-06
IL18	ENSBTAG00000000277	Interleukin-18	0.814771	0.00200023
IL18R1	ENSBTAG00000001034	interleukin 18 receptor 1	1.12459	0.00386309
IL1R1	ENSBTAG00000005273	interleukin 1 receptor, type I	0.705351	0.000155644
IL1RL1	ENSBTAG00000018571	interleukin 1 receptor-like 1	1.06696	0.0018802
IL1RN	ENSBTAG00000019665	interleukin 1 receptor antagonist	1.30214	0.00418086
IL21R	ENSBTAG00000019567	interleukin 21 receptor	1.2529	0.00248962
IL27RA	ENSBTAG00000016933	interleukin 27 receptor, alpha	0.65108	0.00115485
IL34	ENSBTAG00000009357	interleukin 34	0.816982	0.000187722
IL6R	ENSBTAG00000018474	interleukin 6 receptor	1.35448	2.79479e-14
ILKAP	ENSBTAG00000010176	integrin-linked kinase-associated serine/threonine phosphatase	0.433173	0.00876282
IMMT	ENSBTAG00000003307	inner membrane protein, mitochondrial	-0.809495	1.96346e-05
IMPA2	ENSBTAG00000043951	inositol monophosphatase 2	0.595581	0.00117112
IMPACT	ENSBTAG00000003035	impact RWD domain protein	0.458848	0.0186157
INF2	ENSBTAG00000007187	inverted formin, FH2 and WH2 domain containing	0.689664	0.000210294
INHBB	ENSBTAG00000032017	inhibin, beta B	1.47548	4.72381e-07
INPP1	ENSBTAG00000007584	inositol polyphosphate-1-phosphatase	0.45626	0.024818
INPP5D	ENSBTAG00000020173	inositol polyphosphate-5-phosphatase D	0.692862	0.0026585
INPP5E	ENSBTAG00000001354	inositol polyphosphate-5-phosphatase E	0.74896	0.0021094
INPPL1	ENSBTAG00000019167	inositol polyphosphate phosphatase-like 1	0.677457	0.00126187
INSIG1	ENSBTAG00000001592	insulin induced gene 1	-1.81866	3.94865e-09
IP6K2	ENSBTAG00000021853	inositol hexakisphosphate kinase 2	0.428245	0.0213176
IP6K3	ENSBTAG00000033603	inositol hexakisphosphate kinase 3	-0.887116	3.08017e-06
IQCA1L	ENSBTAG00000018838	IQ motif containing with AAA domain 1 like	-1.40988	3.94829e-11
IQCE	ENSBTAG00000014503	IQ motif containing E	0.647036	0.000165928
IQSEC2	ENSBTAG00000014945	IQ motif and Sec7 domain 2	0.668573	0.000727687
IRF2	ENSBTAG00000010002	interferon regulatory factor 2	0.548446	0.0393609
IRF2BP2	ENSBTAG00000046841	interferon regulatory factor 2 binding protein 2	0.859935	2.50671e-06
IRF4	ENSBTAG00000002929	interferon regulatory factor 4	1.64898	4.22356e-06
IRF5	ENSBTAG00000004989	interferon regulatory factor 5	0.771098	0.00175465
IRG1	ENSBTAG00000008259	immunoresponsive 1 homolog (mouse)	-1.21017	0.018195
IRS1	ENSBTAG00000021308	insulin receptor substrate 1	1.00719	1.25872e-07
IRX3	ENSBTAG00000012083	iroquois homeobox 3	-0.893174	7.4829e-06
ISCU	ENSBTAG00000011787	iron-sulfur cluster assembly enzyme	-0.514013	0.00734545
ISG15	ENSBTAG00000014707	ISG15 ubiquitin-like modifier	-2.18933	0.0412081
ISL2	ENSBTAG00000016651	ISL LIM homeobox 2	0.704388	0.0328147
ISLR	ENSBTAG00000006024	immunoglobulin superfamily containing leucine-rich repeat	1.70527	1.07732e-14
ISM1	ENSBTAG00000017188	isthmin-1 precursor	2.27318	1.19233e-07
ISOC1	ENSBTAG00000000341	isochorismatase domain containing 1	-0.868786	0.000276219
ISOC2	ENSBTAG00000015950	isochorismatase domain containing 2	-0.783856	5.92882e-05
ITGA11	ENSBTAG00000008380	integrin, alpha 11	1.12469	1.0587e-07
ITGA3	ENSBTAG00000019498	integrin, alpha 3 (antigen CD49C, alpha 3 subunit of VLA-3 receptor)	0.619396	0.00150782
ITGA9	ENSBTAG00000016566	integrin alpha-9 precursor	0.590691	0.00374082
ITGAM	ENSBTAG00000047238	integrin, alpha M (complement component 3 receptor 3 subunit)	1.43496	0.000678864
ITGB2	ENSBTAG00000017060	integrin, beta 2 (complement component 3 receptor 3 and 4 subunit)	1.01286	0.00377438
ITGB4	ENSBTAG00000018169	integrin, beta 4	1.45005	0.000120694
ITGB5	ENSBTAG00000013755	integrin beta-5 precursor	0.798073	5.9314e-06
ITGB7	ENSBTAG00000018993	integrin, beta 7	0.495042	0.036027
ITGBL1	ENSBTAG00000044027	integrin, beta-like 1 (with EGF-like repeat domains)	1.24023	0.0078881
ITIH4	ENSBTAG00000007850	inter-alpha-trypsin inhibitor heavy chain family, member 4	0.971911	2.32445e-05
ITIH5	ENSBTAG00000013004	inter-alpha-trypsin inhibitor heavy chain family, member 5	1.20206	1.35145e-06
ITK	ENSBTAG00000000306	IL2-inducible T-cell kinase	0.794606	0.033385
ITM2C	ENSBTAG00000017855	integral membrane protein 2C	0.642106	0.00307337
ITPR3	ENSBTAG00000013245	inositol 1,4,5-trisphosphate receptor, type 3	0.84679	4.54684e-05
ITPRIP	ENSBTAG00000003990	inositol 1,4,5-trisphosphate receptor interacting protein	0.548963	0.00469375
ITPRIPL1	ENSBTAG00000034995	inositol 1,4,5-trisphosphate receptor interacting protein-like 1	0.694696	0.000349576
ITPRIPL2	ENSBTAG00000032503	inositol 1,4,5-trisphosphate receptor interacting protein-like 2	0.514359	0.0447978
ITSN1	ENSBTAG00000021997	intersectin 1 (SH3 domain protein)	0.476861	0.0120548
IVD	ENSBTAG00000004409	isovaleryl-CoA dehydrogenase	-0.888771	1.31699e-06
JADE2	ENSBTAG00000021687	jade family PHD finger 2	0.923971	1.75947e-07
JAG1	ENSBTAG00000012817	jagged 1	0.508594	0.0062819
JAK3	ENSBTAG00000020904	Janus kinase 3	0.646634	0.00213517
JAKMIP3	ENSBTAG00000000951	Janus kinase and microtubule interacting protein 3	0.851371	0.0118892
JAM3	ENSBTAG00000003176	junctional adhesion molecule 3	0.483698	0.00459765
JCHAIN	ENSBTAG00000018531	joining chain of multimeric IgA and IgM	0.634161	0.00654233
JDP2	ENSBTAG00000009451	Jun dimerization protein 2	0.496632	0.0351037
JOSD1	ENSBTAG00000010171	Josephin domain containing 1	0.425297	0.0117522
JOSD2	ENSBTAG00000006839	Josephin domain containing 2	-0.54964	0.0110046
JUN	ENSBTAG00000004037	jun proto-oncogene	0.954458	0.000913648
KALRN	ENSBTAG00000002640	kalirin	0.557406	0.00333751
KANK1	ENSBTAG00000010976	KN motif and ankyrin repeat domains 1	0.496675	0.00945172
KANK2	ENSBTAG00000009568	KN motif and ankyrin repeat domains 2	0.822147	6.90995e-06
KANK3	ENSBTAG00000002469	KN motif and ankyrin repeat domains 3	0.661903	0.0113244
KANSL1	ENSBTAG00000012564	KAT8 regulatory NSL complex subunit 1	0.388306	0.0374364
KAT5	ENSBTAG00000005578	K(lysine) acetyltransferase 5	0.420442	0.0159146
KAT6B	ENSBTAG00000002920	K(lysine) acetyltransferase 6B	0.385522	0.0190472
KAT8	ENSBTAG00000010511	K(lysine) acetyltransferase 8	0.405911	0.0251686
KAZALD1	ENSBTAG00000011489	Kazal-type serine peptidase inhibitor domain 1	0.782717	0.00488241
KCMF1	ENSBTAG00000020630	E3 ubiquitin-protein ligase KCMF1	-0.520388	0.00854271
KCNB1	ENSBTAG00000027320	potassium channel, voltage gated Shab related subfamily B, member 1	-1.93564	1.71993e-05
KCNB2	ENSBTAG00000040496	potassium channel, voltage gated Shab related subfamily B, member 2	2.43706	2.36331e-15
KCND1	ENSBTAG00000009024	potassium channel, voltage gated Shal related subfamily D, member 1	0.838445	0.00375744
KCNH3	ENSBTAG00000019277	potassium channel, voltage gated eag related subfamily H, member 3	1.07974	2.6194e-05
KCNIP2	ENSBTAG00000016343	Kv channel interacting protein 2	-0.738588	0.0407352
KCNK4	ENSBTAG00000008644	potassium channel, two pore domain subfamily K, member 4	0.90676	0.030874
KCNMA1	ENSBTAG00000013300	potassium channel, calcium activated large conductance subfamily M alpha, member 1	1.71114	8.95124e-07
KCNMB4	ENSBTAG00000003749	potassium channel subfamily M regulatory beta subunit 4	0.506175	0.042348
KCNN2	ENSBTAG00000011076	potassium channel, calcium activated intermediate/small conductance subfamily N alpha, member 2	-1.35082	0.00564074
KCNQ1	ENSBTAG00000010986	potassium channel, voltage gated KQT-like subfamily Q, member 1	0.986395	0.00188116
KCNS3	ENSBTAG00000019212	potassium voltage-gated channel, modifier subfamily S, member 3	0.959965	0.00237069
KCP	ENSBTAG00000003449	kielin/chordin-like protein	-0.643402	0.0282504
KCTD12	ENSBTAG00000001414	potassium channel tetramerization domain containing 12	0.89206	0.00310468
KCTD2	ENSBTAG00000021231	potassium channel tetramerization domain containing 2	0.749757	4.65612e-06
KCTD7	ENSBTAG00000017435	BTB/POZ domain-containing protein KCTD7	0.441951	0.0416545
KDELR1	ENSBTAG00000004463	KDEL (Lys-Asp-Glu-Leu) endoplasmic reticulum protein retention receptor 1	0.370115	0.0289182
KDM3A	ENSBTAG00000013580	lysine (K)-specific demethylase 3A	0.396839	0.0241606
KDM3B	ENSBTAG00000010063	lysine (K)-specific demethylase 3B	0.647379	8.30189e-05
KDM4B	ENSBTAG00000015487	lysine (K)-specific demethylase 4B	0.378122	0.0333328
KDM5C	ENSBTAG00000014943	lysine (K)-specific demethylase 5C	0.36432	0.0408075
KDM6B	ENSBTAG00000048062	lysine (K)-specific demethylase 6B	0.532056	0.00285583
KDSR	ENSBTAG00000007723	3-ketodihydrosphingosine reductase precursor	-0.710847	0.00793892
KERA	ENSBTAG00000014340	keratocan	-1.92889	2.22142e-06
KHDRBS1	ENSBTAG00000012497	KH domain containing, RNA binding, signal transduction associated 1	0.383744	0.0289553
KHDRBS3	ENSBTAG00000002181	KH domain containing, RNA binding, signal transduction associated 3	0.714427	0.00235988
KHNYN	ENSBTAG00000010666	KH and NYN domain containing	0.604814	0.000199382
KHSRP	ENSBTAG00000021018	KH-type splicing regulatory protein	0.481587	0.00497551
KIAA0408	ENSBTAG00000003919	KIAA0408	0.506704	0.0201943
KIAA0556	ENSBTAG00000006129	KIAA0556	0.45086	0.0131757
KIAA0907	ENSBTAG00000000108	KIAA0907	0.368885	0.0376319
KIAA1217	ENSBTAG00000018395	KIAA1217	-0.718585	0.000851156
KIAA1522	ENSBTAG00000018062	KIAA1522	0.703041	0.00102881
KIAA1551	ENSBTAG00000004999	KIAA1551	0.410575	0.03297
KIAA1614	ENSBTAG00000006260	KIAA1614	0.884206	0.00019917
KIAA1671	ENSBTAG00000044022	KIAA1671	0.776825	0.00163297
KIAA1683	ENSBTAG00000024904	KIAA1683	0.923807	0.000957347
KIDINS220	ENSBTAG00000007963	kinase D-interacting substrate, 220kDa	0.444941	0.0160756
KIF20A	ENSBTAG00000008758	kinesin family member 20A	-1.06873	0.00212342
KIF24	ENSBTAG00000012921	kinesin family member 24	-0.809768	0.0124931
KIF25	ENSBTAG00000007694	kinesin family member 25	0.680008	0.00477197
KIF26A	ENSBTAG00000021904	kinesin family member 26A	0.777369	0.00408281
KIF5B	ENSBTAG00000002280	kinesin family member 5B	-1.26797	0.000847296
KIF7	ENSBTAG00000002440	kinesin family member 7	0.640252	0.00215474
KIFC2	ENSBTAG00000007753	kinesin-like protein KIFC2	0.629107	0.0259816
KIFC3	ENSBTAG00000007181	kinesin family member C3	0.694275	0.00323644
KIRREL	ENSBTAG00000005799	kin of IRRE like (Drosophila)	0.833519	0.000477399
KIT	ENSBTAG00000002699	v-kit Hardy-Zuckerman 4 feline sarcoma viral oncogene homolog	1.32964	5.91601e-14
KIZ	ENSBTAG00000020988	kizuna centrosomal protein	0.661989	0.00795353
KLF10	ENSBTAG00000014396	Kruppel-like factor 10	0.56062	0.0403512
KLF11	ENSBTAG00000046218	Kruppel-like factor 11	1.31254	2.92876e-06
KLF15	ENSBTAG00000008313	Kruppel-like factor 15	-0.479318	0.0213275
KLF4	ENSBTAG00000020355	Kruppel-like factor 4 (gut)	1.0632	4.94351e-05
KLF5	ENSBTAG00000002129	Kruppel like factor 5	0.958769	0.00528441
KLF6	ENSBTAG00000015188	Kruppel-like factor 6	0.637885	0.000923171
KLHL13	ENSBTAG00000000501	kelch-like family member 13	0.739429	0.00566203
KLHL17	ENSBTAG00000013813	kelch-like family member 17	0.423464	0.0432083
KLHL20	ENSBTAG00000024485	kelch-like family member 20	0.426061	0.0303974
KLHL21	ENSBTAG00000008350	kelch-like family member 21	0.426769	0.0304866
KLHL22	ENSBTAG00000020161	kelch-like family member 22	0.704231	8.73617e-05
KLHL25	ENSBTAG00000016091	kelch-like family member 25	1.10809	1.30546e-05
KLHL26	ENSBTAG00000014114	kelch-like family member 26	0.521713	0.0375721
KLHL29	ENSBTAG00000021969	kelch-like family member 29	0.709506	0.00872231
KLHL3	ENSBTAG00000002796	kelch-like family member 3	0.769293	0.0294227
KLHL31	ENSBTAG00000018167	kelch-like family member 31	-1.46531	4.86213e-07
KLK10	ENSBTAG00000015129	kallikrein-related peptidase 10	0.70742	0.00361113
KLK7	ENSBTAG00000030483	kallikrein-related peptidase 7	-1.73148	9.39436e-06
KLKB1	ENSBTAG00000009501	kallikrein B, plasma (Fletcher factor) 1	1.45573	3.1551e-05
KMT2A	ENSBTAG00000018093	lysine (K)-specific methyltransferase 2A	0.498259	0.0294621
KMT2B	ENSBTAG00000002763	lysine (K)-specific methyltransferase 2B	0.491522	0.00451467
KMT2C	ENSBTAG00000024199	lysine (K)-specific methyltransferase 2C	0.478918	0.0141408
KMT2D	ENSBTAG00000014429	lysine (K)-specific methyltransferase 2D	0.457	0.0119246
KMT2E	ENSBTAG00000009207	lysine (K)-specific methyltransferase 2E	0.481503	0.0102297
KPNA2	ENSBTAG00000012225	karyopherin alpha 2 (RAG cohort 1, importin alpha 1)	-0.911075	0.000136407
KRT10	ENSBTAG00000020824	keratin, type I cytoskeletal 10	-0.690225	0.0037039
KRT19	ENSBTAG00000004905	keratin 19, type I	-3.0653	6.46807e-07
KSR1	ENSBTAG00000006601	kinase suppressor of ras 1	0.965403	1.35642e-07
L1CAM	ENSBTAG00000013462	L1 cell adhesion molecule	1.1738	0.00027076
L2HGDH	ENSBTAG00000015200	L-2-hydroxyglutarate dehydrogenase	-0.820229	0.000107451
L3MBTL3	ENSBTAG00000017393	l(3)mbt-like 3 (Drosophila)	0.384086	0.0304976
LACTB2	ENSBTAG00000001808	lactamase, beta 2	-0.970733	7.83335e-07
LAMA2	ENSBTAG00000010229	laminin, alpha 2	1.20995	1.78619e-08
LAMA3	ENSBTAG00000027181	laminin, alpha 3	0.71802	0.000160472
LAMA4	ENSBTAG00000008817	Bos taurus laminin, alpha 4 (LAMA4), mRNA.	0.459326	0.0283419
LAMA5	ENSBTAG00000003061	laminin, alpha 5	0.470866	0.0424701
LAMB1	ENSBTAG00000011412	laminin subunit beta-1 precursor	0.95196	0.000130273
LAMB2	ENSBTAG00000022635	laminin, beta 2 (laminin S)	0.736775	0.000131985
LAMTOR1	ENSBTAG00000003001	late endosomal/lysosomal adaptor, MAPK and MTOR activator 1	-0.486139	0.010992
LAP3	ENSBTAG00000005989	leucine aminopeptidase 3	-0.539639	0.0322654
LAPTM4B	ENSBTAG00000016959	lysosomal protein transmembrane 4 beta	0.486559	0.0042033
LAPTM5	ENSBTAG00000005477	lysosomal protein transmembrane 5	0.817663	0.00132621
LARP1B	ENSBTAG00000012135	La ribonucleoprotein domain family, member 1B	-0.567694	0.0323567
LARP6	ENSBTAG00000003915	La ribonucleoprotein domain family, member 6	1.25384	9.92521e-10
LAT	ENSBTAG00000021249	linker for activation of T cells	0.893816	0.00324079
LAT2	ENSBTAG00000045767	linker for activation of T cells family, member 2	0.712739	0.0177658
LBH	ENSBTAG00000026111	limb bud and heart development	0.581862	0.007688
LCAT	ENSBTAG00000018043	lecithin-cholesterol acyltransferase	0.454063	0.00987209
LCP1	ENSBTAG00000007079	lymphocyte cytosolic protein 1 (L-plastin)	0.94587	0.000455195
LCP2	ENSBTAG00000009381	lymphocyte cytosolic protein 2 (SH2 domain containing leukocyte protein of 76kDa)	1.08086	3.21693e-05
LDB1	ENSBTAG00000005780	LIM domain binding 1	0.413252	0.0293866
LDB2	ENSBTAG00000014058	LIM domain binding 2	0.618974	0.00248397
LDHA	ENSBTAG00000008683	lactate dehydrogenase A	0.392502	0.0409281
LDHB	ENSBTAG00000019603	lactate dehydrogenase B	-0.870759	4.13247e-05
LDLR	ENSBTAG00000012314	low density lipoprotein receptor	-1.12425	1.97056e-05
LDLRAD3	ENSBTAG00000044158	low density lipoprotein receptor class A domain containing 3	1.12771	1.33822e-06
LDLRAD4	ENSBTAG00000009139	low density lipoprotein receptor class A domain containing 4	0.60714	0.0161032
LDLRAP1	ENSBTAG00000001050	low density lipoprotein receptor adaptor protein 1	-0.420763	0.0479165
LEMD2	ENSBTAG00000015538	LEM domain containing 2	0.445309	0.0132704
LENG8	ENSBTAG00000011689	leukocyte receptor cluster (LRC) member 8	0.750823	0.000267085
LETM1	ENSBTAG00000020108	leucine zipper-EF-hand containing transmembrane protein 1	-0.72206	0.000492045
LFNG	ENSBTAG00000040361	LFNG O-fucosylpeptide 3-beta-N-acetylglucosaminyltransferase	0.392445	0.0417352
LGALS12	ENSBTAG00000007108	lectin, galactoside-binding, soluble, 12	-1.11136	0.00430775
LGALS3	ENSBTAG00000002326	lectin, galactoside-binding, soluble, 3	1.05419	4.17898e-06
LGALS4	ENSBTAG00000016312	lectin, galactoside-binding, soluble, 4	0.614623	0.00871395
LGMN	ENSBTAG00000046979	legumain	0.848381	0.000224576
LHFP	ENSBTAG00000034033	lipoma HMGIC fusion partner	0.932272	5.79534e-08
LHFPL2	ENSBTAG00000007374	lipoma HMGIC fusion partner-like 2	0.867034	1.74609e-07
LHFPL3	ENSBTAG00000000189	lipoma HMGIC fusion partner-like 3	1.11776	0.000823102
LIAS	ENSBTAG00000014520	lipoic acid synthetase	-0.564678	0.00141959
LIF	ENSBTAG00000007424	leukemia inhibitory factor	0.834134	0.000957347
LIMD1	ENSBTAG00000026097	LIM domains containing 1	1.09245	4.88691e-08
LIMD2	ENSBTAG00000008154	LIM domain containing 2	0.534583	0.0250306
LIMS2	ENSBTAG00000006262	LIM and senescent cell antigen-like domains 2	0.525766	0.00171223
LITAF	ENSBTAG00000005622	lipopolysaccharide-induced TNF factor	0.742304	0.000203459
LLGL1	ENSBTAG00000004635	lethal giant larvae homolog 1 (Drosophila)	0.700375	0.000199154
LMAN2	ENSBTAG00000008034	lectin, mannose-binding 2	0.482072	0.00535023
LMBR1L	ENSBTAG00000044048	limb development membrane protein 1-like	0.720078	0.000162302
LMCD1	ENSBTAG00000005431	LIM and cysteine-rich domains 1	0.467514	0.0139282
LMF1	ENSBTAG00000019745	Lipase maturation factor 1	0.416541	0.0355481
LMF2	ENSBTAG00000017925	lipase maturation factor 2	0.506946	0.00430866
LMNA	ENSBTAG00000017574	lamin A/C	0.55784	0.00438844
LMO4	ENSBTAG00000000305	LIM domain only 4	-0.707448	0.00609125
LMO7	ENSBTAG00000010693	LIM domain 7	0.678229	0.000176885
LMOD1	ENSBTAG00000021576	leiomodin 1 (smooth muscle)	1.09361	0.0024818
LNX1	ENSBTAG00000020658	ligand of numb-protein X 1, E3 ubiquitin protein ligase	0.638008	0.014341
LONP1	ENSBTAG00000001795	lon peptidase 1, mitochondrial	-0.427225	0.0192119
LOXL3	ENSBTAG00000018578	lysyl oxidase-like 3	0.702998	0.00151087
LOXL4	ENSBTAG00000020895	lysyl oxidase-like 4	0.752318	0.00215922
LPAR1	ENSBTAG00000009654	lysophosphatidic acid receptor 1	0.469888	0.0161642
LPCAT1	ENSBTAG00000000944	lysophosphatidylcholine acyltransferase 1	0.846955	0.000362037
LPCAT4	ENSBTAG00000020040	lysophosphatidylcholine acyltransferase 4	0.959408	1.6501e-05
LPIN1	ENSBTAG00000007689	lipin 1	-1.28253	8.15183e-06
LPIN3	ENSBTAG00000009165	lipin 3	0.384541	0.0267199
LPXN	ENSBTAG00000036260	leupaxin	1.22612	0.00016598
LRCH4	ENSBTAG00000003160	leucine-rich repeats and calponin homology (CH) domain containing 4	0.410867	0.0424701
LRFN3	ENSBTAG00000000153	leucine rich repeat and fibronectin type III domain containing 3	0.571176	0.0247618
LRP1	ENSBTAG00000010830	low density lipoprotein receptor-related protein 1	0.969494	1.95539e-07
LRP10	ENSBTAG00000016378	low density lipoprotein receptor-related protein 10	0.672883	8.38262e-05
LRP4	ENSBTAG00000008429	low-density lipoprotein receptor-related protein 4 precursor	1.4432	3.18536e-11
LRP5	ENSBTAG00000005903	low density lipoprotein receptor-related protein 5	0.390681	0.0419245
LRPPRC	ENSBTAG00000016368	leucine-rich pentatricopeptide repeat containing	-0.557488	0.00406351
LRRC16A	ENSBTAG00000016549	leucine rich repeat containing 16A	0.689065	0.000811365
LRRC17	ENSBTAG00000024379	leucine rich repeat containing 17	0.69494	0.0177379
LRRC24	ENSBTAG00000004970	leucine rich repeat containing 24	0.739878	0.000888923
LRRC28	ENSBTAG00000000539	leucine rich repeat containing 28	-0.595195	0.00146807
LRRC3	ENSBTAG00000017882	leucine rich repeat containing 3	0.919694	0.000147229
LRRC32	ENSBTAG00000001301	leucine rich repeat containing 32	0.968467	8.8329e-05
LRRC3B	ENSBTAG00000033140	leucine rich repeat containing 3B	0.682495	0.0411437
LRRC49	ENSBTAG00000010944	leucine rich repeat containing 49	0.961743	0.00499772
LRRC71	ENSBTAG00000012348	leucine rich repeat containing 71	0.95612	0.00107364
LRRC75A	ENSBTAG00000025078	leucine rich repeat containing 75A	0.844758	0.00233022
LRRC8C	ENSBTAG00000000900	leucine rich repeat containing 8 family, member C	0.538897	0.01767
LRRFIP1	ENSBTAG00000005354	leucine rich repeat (in FLII) interacting protein 1	0.545593	0.00610202
LRRFIP2	ENSBTAG00000016760	leucine rich repeat (in FLII) interacting protein 2	-0.448564	0.0200935
LRRK1	ENSBTAG00000001567	leucine-rich repeat kinase 1	0.707974	8.32229e-05
LRRN2	ENSBTAG00000009111	leucine rich repeat neuronal 2	0.68919	0.0106218
LRWD1	ENSBTAG00000014742	leucine-rich repeats and WD repeat domain containing 1	0.469898	0.0308302
LSM1	ENSBTAG00000001612	LSM1 homolog, mRNA degradation associated	-0.507718	0.0243339
LSM14B	ENSBTAG00000021558	LSM family member 14B	0.433108	0.0139775
LSP1	ENSBTAG00000010447	lymphocyte-specific protein 1	1.00725	1.94388e-05
LSR	ENSBTAG00000017033	lipolysis stimulated lipoprotein receptor	0.811584	0.00117981
LSS	ENSBTAG00000018936	lanosterol synthase (2,3-oxidosqualene-lanosterol cyclase)	-1.80204	5.65516e-17
LTA4H	ENSBTAG00000016415	leukotriene A4 hydrolase	0.475268	0.0214556
LTB4R	ENSBTAG00000010238	leukotriene B4 receptor	1.49807	9.38505e-05
LTBP2	ENSBTAG00000021957	latent transforming growth factor beta binding protein 2	1.54502	7.11974e-11
LTBP3	ENSBTAG00000006747	latent transforming growth factor beta binding protein 3	0.894591	0.00118201
LTBP4	ENSBTAG00000004757	latent transforming growth factor beta binding protein 4	0.586785	0.0182177
LTC4S	ENSBTAG00000009737	leukotriene C4 synthase	1.12763	2.08273e-05
LUC7L	ENSBTAG00000016568	LUC7-like	0.463797	0.045875
LVRN	ENSBTAG00000016644	laeverin	1.17227	0.00148745
LY6E	ENSBTAG00000017040	lymphocyte antigen 6 complex, locus E	-2.61398	2.66622e-43
LY9	ENSBTAG00000002947	lymphocyte antigen 9	0.974134	0.014731
LY96	ENSBTAG00000008864	lymphocyte antigen 96	0.54619	0.0157163
LYRM2	ENSBTAG00000026604	LYR motif containing 2	-0.492513	0.00793501
LYRM5	ENSBTAG00000026624	LYR motif containing 5	-0.766351	2.15472e-05
LYVE1	ENSBTAG00000000802	lymphatic vessel endothelial hyaluronan receptor 1	1.51636	2.03009e-06
LYZ	ENSBTAG00000026779	Lysozyme C, non-stomach isozyme	1.02965	0.0477777
LZTS2	ENSBTAG00000003298	leucine zipper, putative tumor suppressor 2	0.479695	0.0129413
MACROD1	ENSBTAG00000017181	MACRO domain containing 1	-0.412278	0.0412739
MAD1L1	ENSBTAG00000002474	MAD1 mitotic arrest deficient-like 1 (yeast)	0.600659	0.00527166
MADD	ENSBTAG00000021700	MAP-kinase activating death domain	0.61411	0.00420461
MAF	ENSBTAG00000044192	v-maf avian musculoaponeurotic fibrosarcoma oncogene homolog	1.43798	1.25848e-14
MAFB	ENSBTAG00000003396	v-maf avian musculoaponeurotic fibrosarcoma oncogene homolog B	1.18554	1.23516e-07
MAFK	ENSBTAG00000019303	v-maf avian musculoaponeurotic fibrosarcoma oncogene homolog K	0.848078	0.0116739
MAGED2	ENSBTAG00000039888	melanoma antigen family D2	0.380373	0.0467381
MAGEH1	ENSBTAG00000039090	melanoma antigen family H1	0.612953	0.00245529
MAGT1	ENSBTAG00000045931	magnesium transporter 1	0.349322	0.0326521
Mail	ENSBTAG00000010987	NF-kappa-B inhibitor zeta	0.405461	0.0494765
MAMDC2	ENSBTAG00000017369	MAM domain containing 2	1.58485	1.58954e-15
MAMDC4	ENSBTAG00000021550	MAM domain containing 4	0.836093	0.0276826
MAML2	ENSBTAG00000037962	mastermind-like transcriptional coactivator 2	0.876601	4.77203e-05
MAML3	ENSBTAG00000011373	mastermind-like transcriptional coactivator 3	0.796775	0.0136688
MAN1A1	ENSBTAG00000024381	mannosidase, alpha, class 1A, member 1	1.34916	2.69484e-15
MAN1C1	ENSBTAG00000003069	mannosidase, alpha, class 1C, member 1	1.06615	2.52994e-08
MANBA	ENSBTAG00000019761	mannosidase, beta A, lysosomal	0.703914	6.71511e-05
MAOA	ENSBTAG00000016206	monoamine oxidase A	1.26814	5.89303e-14
MAOB	ENSBTAG00000001288	monoamine oxidase B	0.514594	0.0180501
MAP1A	ENSBTAG00000014001	microtubule-associated protein 1A	0.39883	0.0470778
MAP1LC3A	ENSBTAG00000006135	microtubule-associated protein 1 light chain 3 alpha	-0.984396	2.95344e-08
MAP1S	ENSBTAG00000020709	microtubule-associated protein 1S	0.496996	0.0259304
MAP3K14	ENSBTAG00000007084	mitogen-activated protein kinase kinase kinase 14	0.661742	0.000126472
MAP4K1	ENSBTAG00000021145	mitogen-activated protein kinase kinase kinase kinase 1	0.789199	0.0189847
MAP4K2	ENSBTAG00000001037	mitogen-activated protein kinase kinase kinase kinase 2	0.555857	0.0108145
MAP4K3	ENSBTAG00000016442	mitogen-activated protein kinase kinase kinase kinase 3	0.41832	0.0223107
MAPK11	ENSBTAG00000030182	mitogen-activated protein kinase 11	0.886961	5.09264e-05
MAPK7	ENSBTAG00000001014	mitogen-activated protein kinase 7	0.805116	7.71663e-05
MAPK8IP3	ENSBTAG00000002211	mitogen-activated protein kinase 8 interacting protein 3	0.887418	1.8565e-05
MAPKBP1	ENSBTAG00000015142	mitogen-activated protein kinase binding protein 1	0.585805	0.000669461
MAPRE2	ENSBTAG00000007520	microtubule-associated protein, RP/EB family, member 2	0.559585	0.00825996
MAPT	ENSBTAG00000017512	microtubule-associated protein tau	1.23175	0.000116869
MARCH2	ENSBTAG00000021036	membrane-associated ring finger (C3HC4) 2, E3 ubiquitin protein ligase	-0.413957	0.011416
MARVELD1	ENSBTAG00000013478	MARVEL domain containing 1	0.589169	0.000911666
MASP2	ENSBTAG00000012808	mannan-binding lectin serine peptidase 2	0.684596	0.000322831
MAST3	ENSBTAG00000002347	microtubule associated serine/threonine kinase 3	0.504374	0.0350608
MATK	ENSBTAG00000006619	megakaryocyte-associated tyrosine-protein kinase	1.18719	0.0125566
MATN2	ENSBTAG00000017165	matrilin 2	0.493473	0.0163468
MATN4	ENSBTAG00000011279	matrilin 4	1.82036	2.23554e-06
MAU2	ENSBTAG00000006124	MAU2 sister chromatid cohesion factor	0.475488	0.0184239
MBD1	ENSBTAG00000003801	methyl-CpG binding domain protein 1	0.363792	0.0401875
MBD6	ENSBTAG00000010616	methyl-CpG binding domain protein 6	0.616831	0.000721445
MBOAT1	ENSBTAG00000016519	membrane bound O-acyltransferase domain containing 1	0.952999	0.000228828
MBP	ENSBTAG00000022890	myelin basic protein	1.66312	0.00161903
MCAM	ENSBTAG00000006835	melanoma cell adhesion molecule	0.696085	0.00289266
MCC	ENSBTAG00000035858	mutated in colorectal cancers	0.423079	0.0220372
MCCC1	ENSBTAG00000006548	methylcrotonoyl-CoA carboxylase 1 (alpha)	-1.07839	1.68099e-09
MCCC2	ENSBTAG00000044160	methylcrotonoyl-CoA carboxylase 2 (beta)	-0.737553	0.00396783
MCEE	ENSBTAG00000035247	methylmalonyl CoA epimerase	-1.16679	1.35642e-07
MCF2L	ENSBTAG00000017289	MCF.2 cell line derived transforming sequence-like	0.776937	1.37106e-05
MCHR1	ENSBTAG00000004048	melanin-concentrating hormone receptor 1	-1.19397	0.0375843
MCM10	ENSBTAG00000016406	minichromosome maintenance 10 replication initiation factor	-0.882718	0.00349003
MCUR1	ENSBTAG00000001475	mitochondrial calcium uniporter regulator 1	-0.423268	0.0424866
MDC1	ENSBTAG00000025526	mediator of DNA-damage checkpoint 1	0.613922	0.00116875
MDFIC	ENSBTAG00000021543	MyoD family inhibitor domain containing	0.461984	0.0205191
MDH1	ENSBTAG00000019295	malate dehydrogenase 1, NAD (soluble)	-1.0778	1.25547e-08
MDH2	ENSBTAG00000009462	malate dehydrogenase 2, NAD (mitochondrial)	-1.35234	1.01419e-10
MDK	ENSBTAG00000007740	midkine (neurite growth-promoting factor 2)	-0.563575	0.020907
MDM4	ENSBTAG00000006255	MDM4, p53 regulator	-0.718467	0.0109851
ME1	ENSBTAG00000005681	NADP-dependent malic enzyme	-1.54535	2.39805e-07
ME3	ENSBTAG00000000246	malic enzyme 3, NADP(+)-dependent, mitochondrial	0.955939	5.46058e-05
MEAF6	ENSBTAG00000010506	MYST/Esa1-associated factor 6	0.404147	0.0372734
MECR	ENSBTAG00000017253	trans-2-enoyl-CoA reductase, mitochondrial precursor	-0.993287	1.35479e-05
MED12	ENSBTAG00000021351	mediator complex subunit 12	0.614541	0.000890521
MED13L	ENSBTAG00000001888	mediator of RNA polymerase II transcription subunit 13-like	0.539989	0.00450246
MED15	ENSBTAG00000018048	mediator complex subunit 15	0.433407	0.0176279
MED21	ENSBTAG00000005082	mediator complex subunit 21	0.404592	0.03804
MED22	ENSBTAG00000011556	mediator complex subunit 22	0.549906	0.0100631
MED25	ENSBTAG00000008518	mediator of RNA polymerase II transcription subunit 25	0.547239	0.00202085
MEDAG	ENSBTAG00000008271	mesenteric estrogen-dependent adipogenesis	0.876612	0.000546575
MEF2D	ENSBTAG00000046545	myocyte enhancer factor 2D	0.468137	0.00833098
MEGF8	ENSBTAG00000031001	multiple EGF-like-domains 8	0.492482	0.00540759
MEIS1	ENSBTAG00000008448	Meis homeobox 1	0.742312	0.000291708
MEIS2	ENSBTAG00000003172	Meis homeobox 2	0.853492	6.72188e-06
MEIS3	ENSBTAG00000006862	Meis homeobox 3	0.902683	0.00216558
MEMO1	ENSBTAG00000007734	mediator of cell motility 1	-0.692027	0.000519349
MEN1	ENSBTAG00000002095	multiple endocrine neoplasia I	0.56805	0.0155344
MEOX1	ENSBTAG00000015751	mesenchyme homeobox 1	0.593459	0.00545121
MERTK	ENSBTAG00000005828	tyrosine-protein kinase Mer precursor	1.12061	3.37207e-07
MESDC1	ENSBTAG00000008624	mesoderm development candidate 1	0.621317	0.00544712
MESDC2	ENSBTAG00000001565	mesoderm development candidate 2	0.427749	0.0102481
METTL24	ENSBTAG00000033365	methyltransferase like 24	1.03173	5.28186e-05
METTL3	ENSBTAG00000015148	methyltransferase like 3	0.580755	0.00500192
MEX3B	ENSBTAG00000016630	mex-3 RNA binding family member B	0.985015	0.000404176
MEX3C	ENSBTAG00000014886	mex-3 RNA binding family member C	0.383772	0.0366017
MFAP2	ENSBTAG00000003832	microfibrillar-associated protein 2	1.04236	0.0001531
MFAP4	ENSBTAG00000006187	microfibrillar-associated protein 4	0.822155	0.00234282
MFAP5	ENSBTAG00000000310	microfibrillar associated protein 5	0.650173	0.0243962
MFHAS1	ENSBTAG00000015913	malignant fibrous histiocytoma amplified sequence 1	0.459155	0.0142427
MFI2	ENSBTAG00000002998	antigen p97 (melanoma associated) identified by monoclonal antibodies 133.2 and 96.5	2.59483	1.14259e-09
MFSD4	ENSBTAG00000004952	major facilitator superfamily domain containing 4	0.501738	0.0434914
MFSD6	ENSBTAG00000007719	major facilitator superfamily domain containing 6	0.771848	0.000413791
MFSD7	ENSBTAG00000031553	major facilitator superfamily domain containing 7	0.515834	0.00726798
MGA	ENSBTAG00000015138	MGA, MAX dimerization protein	0.464561	0.0182177
MGAT4A	ENSBTAG00000010388	mannosyl (alpha-1,3-)-glycoprotein beta-1,4-N-acetylglucosaminyltransferase, isozyme A	-0.696196	0.0154793
MGAT5	ENSBTAG00000018744	mannosyl (alpha-1,6-)-glycoprotein beta-1,6-N-acetyl-glucosaminyltransferase	0.565452	0.0110297
MGAT5B	ENSBTAG00000005104	mannosyl (alpha-1,6-)-glycoprotein beta-1,6-N-acetyl-glucosaminyltransferase, isozyme B	1.56187	1.69624e-06
MGC148692	ENSBTAG00000040398	uncharacterized protein LOC511259	0.701834	0.0412103
MGEA5	ENSBTAG00000016336	meningioma expressed antigen 5 (hyaluronidase)	0.421926	0.0305852
MGLL	ENSBTAG00000018248	monoglyceride lipase	-0.376867	0.0443044
MGST1	ENSBTAG00000008541	microsomal glutathione S-transferase 1	-1.31803	9.81332e-05
MGST2	ENSBTAG00000021779	microsomal glutathione S-transferase 2	0.412114	0.0252241
MICAL1	ENSBTAG00000008147	microtubule associated monooxygenase, calponin and LIM domain containing 1	0.597459	0.00479452
MICAL3	ENSBTAG00000048271	microtubule associated monooxygenase, calponin and LIM domain containing 3	0.881604	6.59963e-05
MICU1	ENSBTAG00000005807	mitochondrial calcium uptake 1	-0.38862	0.0274072
MID1IP1	ENSBTAG00000011463	MID1 interacting protein 1	-1.73927	3.07817e-07
MIER2	ENSBTAG00000019767	mesoderm induction early response 1, family member 2	0.407067	0.0347101
MIF	ENSBTAG00000007375	Macrophage migration inhibitory factor	-0.396012	0.0338893
MILR1	ENSBTAG00000007409	mast cell immunoglobulin-like receptor 1	1.55977	2.95559e-06
MINK1	ENSBTAG00000004907	misshapen-like kinase 1	0.482102	0.0189656
MKI67	ENSBTAG00000002444	marker of proliferation Ki-67	-0.86689	0.00331727
MKL1	ENSBTAG00000002630	megakaryoblastic leukemia (translocation) 1	0.593752	0.00252771
MKLN1	ENSBTAG00000010437	Bos taurus muskelin 1, intracellular mediator containing kelch motifs (MKLN1), mRNA.	-0.449719	0.0302128
MLEC	ENSBTAG00000020050	malectin	-0.679839	0.00068567
MLLT6	ENSBTAG00000011532	myeloid/lymphoid or mixed-lineage leukemia; translocated to, 6	0.770989	5.26844e-06
MLXIP	ENSBTAG00000004189	MLX-interacting protein	0.580313	0.0035235
MLXIPL	ENSBTAG00000009153	MLX interacting protein-like	-0.78467	0.000161892
MMAB	ENSBTAG00000005178	cob(I)yrinic acid a,c-diamide adenosyltransferase, mitochondrial precursor	-0.839702	2.75745e-05
MMADHC	ENSBTAG00000015962	methylmalonic aciduria (cobalamin deficiency) cblD type, with homocystinuria	-0.490394	0.00222751
MMD	ENSBTAG00000000205	monocyte to macrophage differentiation protein	-1.37637	7.82333e-09
MME	ENSBTAG00000002075	membrane metallo-endopeptidase	-1.13217	0.00221143
MMP14	ENSBTAG00000014824	matrix metallopeptidase 14 (membrane-inserted)	1.21751	6.15484e-08
MMP16	ENSBTAG00000006877	matrix metallopeptidase 16 (membrane-inserted)	1.05781	0.0032959
MMP19	ENSBTAG00000009051	matrix metallopeptidase 19	1.25922	2.76527e-05
MMP2	ENSBTAG00000019267	matrix metallopeptidase 2	1.27784	2.83871e-07
MN1	ENSBTAG00000010464	meningioma (disrupted in balanced translocation) 1	1.60315	0.000392734
MNT	ENSBTAG00000025129	MAX network transcriptional repressor	0.964066	3.98993e-05
MOB3A	ENSBTAG00000014526	MOB kinase activator 3A	-0.383251	0.0372411
MOB3B	ENSBTAG00000000804	MOB kinase activator 3B	1.13345	0.000133635
MOCS2	ENSBTAG00000005380	molybdenum cofactor synthesis 2	-0.466491	0.00726833
MORC2	ENSBTAG00000009963	MORC family CW-type zinc finger 2	0.530794	0.00202765
MPC1	ENSBTAG00000027879	mitochondrial pyruvate carrier 1	-1.09075	8.15183e-06
MPC2	ENSBTAG00000020968	mitochondrial pyruvate carrier 2	-1.15534	2.87521e-10
MPG	ENSBTAG00000026422	N-methylpurine DNA glycosylase	0.409974	0.0348492
MPPE1	ENSBTAG00000002128	metallophosphoesterase 1	0.834568	0.0015567
MPV17L2	ENSBTAG00000025788	MPV17 mitochondrial membrane protein-like 2	-0.678882	0.0071145
MPZL1	ENSBTAG00000002823	myelin protein zero-like 1	0.61681	0.000819458
MRAS	ENSBTAG00000001497	muscle RAS oncogene homolog	-0.545857	0.0200462
MRC1	ENSBTAG00000038048	mannose receptor, C type 1	1.67895	1.23107e-06
MRC2	ENSBTAG00000015739	C-type mannose receptor 2 precursor	0.780793	0.000431077
MRGPRF	ENSBTAG00000015185	MAS-related GPR, member F	0.466125	0.0410482
MRI1	ENSBTAG00000002524	methylthioribose-1-phosphate isomerase 1	0.522492	0.0258523
MRPL13	ENSBTAG00000006767	mitochondrial ribosomal protein L13	-0.595607	0.000633819
MRPL14	ENSBTAG00000011760	mitochondrial ribosomal protein L14	-0.421645	0.0136797
MRPL15	ENSBTAG00000001174	mitochondrial ribosomal protein L15	-0.863025	0.00123045
MRPL16	ENSBTAG00000021188	mitochondrial ribosomal protein L16	-0.379194	0.0339736
MRPL18	ENSBTAG00000001289	mitochondrial ribosomal protein L18	-0.365759	0.0449373
MRPL19	ENSBTAG00000002557	mitochondrial ribosomal protein L19	-0.499243	0.00581202
MRPL2	ENSBTAG00000012752	mitochondrial ribosomal protein L2	-0.607039	0.00119658
MRPL21	ENSBTAG00000004348	mitochondrial ribosomal protein L21	-0.940862	9.92442e-06
MRPL24	ENSBTAG00000001520	mitochondrial ribosomal protein L24	-0.457432	0.0117045
MRPL27	ENSBTAG00000021720	mitochondrial ribosomal protein L27	-0.436861	0.0154901
MRPL35	ENSBTAG00000004823	mitochondrial ribosomal protein L35	-0.653099	0.000448559
MRPL39	ENSBTAG00000019542	mitochondrial ribosomal protein L39	-0.441325	0.0201721
MRPL4	ENSBTAG00000001419	mitochondrial ribosomal protein L4	-0.442857	0.0139064
MRPL40	ENSBTAG00000019891	mitochondrial ribosomal protein L40	-0.570903	0.00353673
MRPL43	ENSBTAG00000003294	mitochondrial ribosomal protein L43	-0.426077	0.0462662
MRPL44	ENSBTAG00000011514	mitochondrial ribosomal protein L44	-0.465525	0.0298587
MRPL54	ENSBTAG00000008396	mitochondrial ribosomal protein L54	-0.449947	0.0130165
MRPL55	ENSBTAG00000020721	mitochondrial ribosomal protein L55	-0.608405	0.000691102
MRPL9	ENSBTAG00000000797	mitochondrial ribosomal protein L9	-0.512588	0.00222769
MRPS10	ENSBTAG00000015301	mitochondrial ribosomal protein S10	-0.386044	0.0311521
MRPS11	ENSBTAG00000019831	mitochondrial ribosomal protein S11	-0.521186	0.0105053
MRPS24	ENSBTAG00000007398	mitochondrial ribosomal protein S24	-0.49702	0.0233921
MRPS25	ENSBTAG00000013723	mitochondrial ribosomal protein S25	-0.805188	0.000234346
MRPS28	ENSBTAG00000001302	mitochondrial ribosomal protein S28	-0.605868	0.00841312
MRPS31	ENSBTAG00000015522	mitochondrial ribosomal protein S31	-0.56812	0.0160936
MRPS33	ENSBTAG00000005285	mitochondrial ribosomal protein S33	-0.371004	0.0284422
MRPS36	ENSBTAG00000011045	mitochondrial ribosomal protein S36	-0.896652	1.22436e-06
MRPS5	ENSBTAG00000008241	mitochondrial ribosomal protein S5	-0.427813	0.0202762
MRS2	ENSBTAG00000004979	MRS2 magnesium transporter	-0.866247	4.92855e-05
MRVI1	ENSBTAG00000007129	murine retrovirus integration site 1 homolog	0.691409	0.00457726
MSC	ENSBTAG00000005404	musculin	0.681453	0.024905
MSH6	ENSBTAG00000001424	mutS homolog 6	0.555305	0.000811365
MSI2	ENSBTAG00000004406	musashi RNA-binding protein 2	-0.972036	0.0141175
MSMO1	ENSBTAG00000003068	methylsterol monooxygenase 1	-1.05427	9.56899e-10
MSR1	ENSBTAG00000002885	macrophage scavenger receptor 1	1.43833	0.000103233
MSRA	ENSBTAG00000021632	methionine sulfoxide reductase A	-0.555787	0.00219973
MSRB3	ENSBTAG00000044017	methionine sulfoxide reductase B3	0.41965	0.0164826
MST1	ENSBTAG00000011585	macrophage stimulating 1	-0.407701	0.0335995
MST1R	ENSBTAG00000015046	macrophage stimulating 1 receptor	0.573177	0.0206861
MTCH2	ENSBTAG00000018742	mitochondrial carrier 2	-0.511706	0.00506774
MTCL1	ENSBTAG00000009459	microtubule crosslinking factor 1	0.556783	0.0224678
MTCP1	ENSBTAG00000045697	mature T-cell proliferation 1	0.495268	0.0291255
MTERF2	ENSBTAG00000010144	mitochondrial transcription termination factor 2	-0.633598	0.00414488
MTERF3	ENSBTAG00000001522	mitochondrial transcription termination factor 3	-0.415831	0.0342425
MTFR1	ENSBTAG00000008629	mitochondrial fission regulator 1	-0.758395	3.98993e-05
MTHFR	ENSBTAG00000020698	methylenetetrahydrofolate reductase (NAD(P)H)	0.764024	3.17116e-05
MTMR11	ENSBTAG00000012496	myotubularin related protein 11	0.594907	0.0467049
MTUS2	ENSBTAG00000001094	microtubule associated tumor suppressor candidate 2	1.0301	0.0256061
MTX1	ENSBTAG00000014840	metaxin 1	-0.58482	0.00268982
MUM1	ENSBTAG00000030839	melanoma associated antigen (mutated) 1	0.556087	0.00334586
MUS81	ENSBTAG00000021456	MUS81 structure-specific endonuclease subunit	0.742801	0.000425145
MUT	ENSBTAG00000014272	methylmalonyl CoA mutase	-1.07363	2.23779e-08
MUTYH	ENSBTAG00000011242	mutY DNA glycosylase	0.60746	0.0150988
MVB12A	ENSBTAG00000003914	multivesicular body subunit 12A	0.445746	0.0326029
MVD	ENSBTAG00000012059	mevalonate (diphospho) decarboxylase	-1.47689	1.95279e-13
MX2	ENSBTAG00000008471	MX dynamin-like GTPase 2	-2.73184	0.0472911
MXD4	ENSBTAG00000015209	MAX dimerization protein 4	0.482999	0.00784718
MXRA5	ENSBTAG00000022150	matrix-remodelling associated 5	-0.868383	0.00125414
MXRA8	ENSBTAG00000012247	matrix-remodelling associated 8	1.52667	1.13983e-15
MYC	ENSBTAG00000008409	v-myc avian myelocytomatosis viral oncogene homolog	1.0586	3.36001e-05
MYCBP2	ENSBTAG00000018851	MYC binding protein 2, E3 ubiquitin protein ligase	0.756052	2.55585e-05
MYD88	ENSBTAG00000000563	myeloid differentiation primary response 88	0.417129	0.0193042
MYEOV2	ENSBTAG00000010910	myeloma overexpressed 2	-0.701475	6.00688e-05
MYH9	ENSBTAG00000010402	myosin-9	0.51066	0.0117199
MYL9	ENSBTAG00000011473	myosin, light chain 9, regulatory	0.454596	0.0244098
MYLIP	ENSBTAG00000004115	myosin regulatory light chain interacting protein	0.493716	0.00696397
MYLK	ENSBTAG00000014567	myosin light chain kinase, smooth muscle	0.565182	0.00126261
MYLK3	ENSBTAG00000014818	myosin light chain kinase 3	-1.05364	0.00229
MYO10	ENSBTAG00000020126	myosin X	-0.655508	0.00525217
MYO1E	ENSBTAG00000021538	myosin IE	0.628287	0.00537729
MYO1F	ENSBTAG00000007661	myosin IF	0.98106	0.000153433
MYO1G	ENSBTAG00000006377	myosin IG	0.823586	0.0143702
MYO7A	ENSBTAG00000003955	myosin VIIA	1.33126	8.5939e-06
MYO9B	ENSBTAG00000011125	myosin IXB	0.42408	0.0213275
MYOF	ENSBTAG00000016918	myoferlin	0.804293	5.73501e-06
MYOM1	ENSBTAG00000019585	myomesin 1	0.454463	0.0409757
MYRIP	ENSBTAG00000009430	myosin VIIA and Rab interacting protein	0.733436	0.0027171
MYZAP	ENSBTAG00000002194	myocardial zonula adherens protein	0.382447	0.0492905
MZF1	ENSBTAG00000037581	myeloid zinc finger 1	0.75062	0.00754446
NAA16	ENSBTAG00000038251	N(alpha)-acetyltransferase 16, NatA auxiliary subunit	0.404052	0.0385975
NAA20	ENSBTAG00000001144	N-alpha-acetyltransferase 20	-0.481995	0.0032959
NAAA	ENSBTAG00000019478	N-acylethanolamine acid amidase	0.827032	0.000706155
NAB2	ENSBTAG00000006324	NGFI-A binding protein 2 (EGR1 binding protein 2)	0.397198	0.0259631
NACAD	ENSBTAG00000008093	NAC alpha domain containing	0.81326	0.00547011
NACC1	ENSBTAG00000016350	nucleus accumbens associated 1, BEN and BTB (POZ) domain containing	-0.459659	0.0191156
NADK	ENSBTAG00000000212	NAD kinase	-0.625115	0.000806393
NADSYN1	ENSBTAG00000016470	NAD synthetase 1	0.493953	0.00544712
NAGK	ENSBTAG00000014668	N-acetylglucosamine kinase	0.419319	0.0356589
NAGLU	ENSBTAG00000047956	N-acetylglucosaminidase, alpha	0.542234	0.00222686
NAGPA	ENSBTAG00000007896	N-acetylglucosamine-1-phosphodiester alpha-N-acetylglucosaminidase	0.689977	0.000952703
NAMPT	ENSBTAG00000015509	nicotinamide phosphoribosyltransferase	-0.52954	0.0136366
NAP1L5	ENSBTAG00000010128	nucleosome assembly protein 1-like 5	-0.823702	0.000353848
NAPA	ENSBTAG00000013084	N-ethylmaleimide-sensitive factor attachment protein, alpha	-0.957398	3.74237e-07
NAPB	ENSBTAG00000032704	N-ethylmaleimide-sensitive factor attachment protein, beta	0.38869	0.0381225
NARF	ENSBTAG00000018178	nuclear prelamin A recognition factor	0.47804	0.00457726
NAT14	ENSBTAG00000019051	N-acetyltransferase 14 (GCN5-related, putative)	0.899065	0.00303936
NAV1	ENSBTAG00000021919	neuron navigator 1	0.984143	1.68787e-07
NAV2	ENSBTAG00000018431	neuron navigator 2	0.768505	0.00369366
NCAPD2	ENSBTAG00000014730	Bos taurus non-SMC condensin I complex, subunit D2 (NCAPD2), mRNA.	0.543986	0.0104375
NCAPH	ENSBTAG00000012925	non-SMC condensin I complex, subunit H	0.530498	0.0265686
NCF2	ENSBTAG00000008004	neutrophil cytosolic factor 2	1.21322	0.00147137
NCF4	ENSBTAG00000007531	neutrophil cytosolic factor 4, 40kDa	1.06244	0.00160575
NCKAP1L	ENSBTAG00000019686	NCK-associated protein 1-like	1.34063	1.50662e-06
NCKAP5L	ENSBTAG00000004851	NCK-associated protein 5-like	0.682497	0.000324302
NCOA4	ENSBTAG00000019565	nuclear receptor coactivator 4	-0.511458	0.0266837
NCOA5	ENSBTAG00000014186	nuclear receptor coactivator 5	0.557308	0.00304781
NCS1	ENSBTAG00000008726	neuronal calcium sensor 1	0.424935	0.0264659
ND1	ENSBTAG00000043558	NADH dehydrogenase subunit 1 (mitochondrion)	-0.699422	0.000409481
ND2	ENSBTAG00000043571	NADH dehydrogenase subunit 2 (mitochondrion)	-0.934362	2.46746e-06
ND3	ENSBTAG00000043568	NADH-ubiquinone oxidoreductase chain 3	-0.88882	1.10509e-05
ND4	ENSBTAG00000043577	NADH-ubiquinone oxidoreductase chain 4	-1.08733	1.5611e-08
ND4L	ENSBTAG00000043559	NADH-ubiquinone oxidoreductase chain 4L	-1.17278	2.22022e-06
ND5	ENSBTAG00000043563	NADH dehydrogenase subunit 5 (mitochondrion)	-1.38401	2.63463e-11
ND6	ENSBTAG00000043546	NADH-ubiquinone oxidoreductase chain 6	-1.39514	1.02624e-14
NDE1	ENSBTAG00000015986	nudE neurodevelopment protein 1	0.632537	0.00129132
NDFIP2	ENSBTAG00000014227	Nedd4 family interacting protein 2	0.41107	0.0353407
NDN	ENSBTAG00000002186	necdin, melanoma antigen (MAGE) family member	0.507129	0.00372246
NDNL2	ENSBTAG00000039634	necdin-like 2, SMC5-SMC6 complex component	0.430981	0.0294227
NDRG1	ENSBTAG00000000711	N-myc downstream regulated 1	0.522331	0.00383286
NDRG3	ENSBTAG00000019621	NDRG family member 3	0.393632	0.0317503
NDST2	ENSBTAG00000012664	N-deacetylase/N-sulfotransferase (heparan glucosaminyl) 2	0.569496	0.00170736
NDUFA1	ENSBTAG00000006033	NADH dehydrogenase (ubiquinone) 1 alpha subcomplex, 1, 7.5kDa	-0.73027	9.27988e-05
NDUFA10	ENSBTAG00000003279	NADH dehydrogenase (ubiquinone) 1 alpha subcomplex, 10, 42kDa	-1.56558	2.56325e-11
NDUFA12	ENSBTAG00000014669	NADH dehydrogenase (ubiquinone) 1 alpha subcomplex, 12	-0.943787	0.000612858
NDUFA4	ENSBTAG00000011145	NDUFA4, mitochondrial complex associated	-0.874294	1.57947e-06
NDUFA5	ENSBTAG00000009334	NADH dehydrogenase (ubiquinone) 1 alpha subcomplex, 5	-1.03958	6.88973e-08
NDUFA6	ENSBTAG00000009509	NADH dehydrogenase (ubiquinone) 1 alpha subcomplex, 6, 14kDa	-1.0481	4.34776e-08
NDUFA8	ENSBTAG00000004295	NADH dehydrogenase (ubiquinone) 1 alpha subcomplex, 8, 19kDa	-0.73301	1.34179e-05
NDUFAB1	ENSBTAG00000006391	NADH dehydrogenase (ubiquinone) 1, alpha/beta subcomplex, 1, 8kDa	-1.05354	5.06551e-10
NDUFAF1	ENSBTAG00000010778	NADH dehydrogenase (ubiquinone) complex I, assembly factor 1	-0.558625	0.0171296
NDUFAF4	ENSBTAG00000003174	NADH dehydrogenase (ubiquinone) complex I, assembly factor 4	-0.816697	0.00293318
NDUFAF5	ENSBTAG00000004302	NADH dehydrogenase (ubiquinone) complex I, assembly factor 5	-1.17466	6.25381e-06
NDUFAF6	ENSBTAG00000007570	NADH dehydrogenase (ubiquinone) complex I, assembly factor 6	-0.751982	0.000268859
NDUFAF7	ENSBTAG00000001113	NADH dehydrogenase (ubiquinone) complex I, assembly factor 7	-1.20899	1.35151e-07
NDUFB1	ENSBTAG00000015156	NADH dehydrogenase (ubiquinone) 1 beta subcomplex, 1, 7kDa	-0.944895	8.81792e-07
NDUFB3	ENSBTAG00000012760	NADH dehydrogenase (ubiquinone) 1 beta subcomplex, 3, 12kDa	-1.06921	4.71536e-09
NDUFB5	ENSBTAG00000002463	NADH dehydrogenase (ubiquinone) 1 beta subcomplex, 5, 16kDa	-0.933229	1.91802e-08
NDUFB6	ENSBTAG00000005907	NADH dehydrogenase (ubiquinone) 1 beta subcomplex, 6, 17kDa	-0.967848	6.44355e-08
NDUFB7	ENSBTAG00000012634	NADH dehydrogenase (ubiquinone) 1 beta subcomplex, 7, 18kDa	-0.440232	0.0222778
NDUFB8	ENSBTAG00000000091	NADH dehydrogenase	-0.972204	1.75947e-07
NDUFB9	ENSBTAG00000020405	NADH dehydrogenase (ubiquinone) 1 beta subcomplex, 9, 22kDa	-0.76726	6.32324e-06
NDUFC1	ENSBTAG00000039582	NADH dehydrogenase (ubiquinone) 1, subcomplex unknown, 1, 6kDa	-0.966977	0.00136876
NDUFS1	ENSBTAG00000021976	NADH dehydrogenase (ubiquinone) Fe-S protein 1, 75kDa (NADH-coenzyme Q reductase)	-1.00662	6.25173e-06
NDUFS2	ENSBTAG00000002203	NADH dehydrogenase (ubiquinone) Fe-S protein 2, 49kDa (NADH-coenzyme Q reductase)	-0.902991	4.08877e-06
NDUFS3	ENSBTAG00000018483	NADH dehydrogenase	-0.559204	0.00142996
NDUFS4	ENSBTAG00000003728	NADH dehydrogenase (ubiquinone) Fe-S protein 4, 18kDa (NADH-coenzyme Q reductase)	-0.795088	7.02269e-06
NDUFS5	ENSBTAG00000010232	NADH dehydrogenase (ubiquinone) Fe-S protein 5, 15kDa (NADH-coenzyme Q reductase)	-0.413469	0.0114832
NDUFS6	ENSBTAG00000009914	NADH dehydrogenase (ubiquinone) Fe-S protein 6, 13kDa (NADH-coenzyme Q reductase)	-0.815627	9.64338e-06
NDUFS7	ENSBTAG00000019419	NADH dehydrogenase (ubiquinone) Fe-S protein 7, 20kDa (NADH-coenzyme Q reductase)	-0.955738	2.64601e-06
NDUFS8	ENSBTAG00000012072	NADH dehydrogenase (ubiquinone) Fe-S protein 8, 23kDa (NADH-coenzyme Q reductase)	-0.885683	6.24773e-08
[truncated: 1,988 more rows]
