# Supplementary material for: Long-term effects of prior diets, dietary transition and pregnancy on adipose gene expression in dairy heifers
Source: PLoS One. 2019 Jul 3;14(7):e0218723. doi: 10.1371/journal.pone.0218723 (PMC6609222; doi:10.1371/journal.pone.0218723)
Supplement: S4 Table — (XLSX) [file pone.0218723.s004.xlsx]

## Sheet: DEG 12MO-PREG HPHE
Gene Symbol	Ensembl Gene ID	Description	logFC	FDR
A2M	ENSBTAG00000018137	alpha-2-macroglobulin	1.24787	7.89198e-09
A4GALT	ENSBTAG00000026497	alpha 1,4-galactosyltransferase	1.92768	1.7198e-07
AACS	ENSBTAG00000005678	acetoacetyl-CoA synthetase	-1.48505	7.05407e-14
AADAT	ENSBTAG00000010326	aminoadipate aminotransferase	-1.13526	2.88776e-08
AARS	ENSBTAG00000019810	alanyl-tRNA synthetase	-0.472103	0.00735992
ABAT	ENSBTAG00000004038	4-aminobutyrate aminotransferase	-1.67891	8.71358e-16
ABCA1	ENSBTAG00000020661	ATP-binding cassette, sub-family A (ABC1), member 1	0.907291	0.0010321
ABCA2	ENSBTAG00000047254	ATP-binding cassette, sub-family A (ABC1), member 2	0.727528	6.84056e-05
ABCA6	ENSBTAG00000006921	ATP-binding cassette, sub-family A (ABC1), member 6	1.13404	2.41308e-08
ABCB8	ENSBTAG00000007759	ATP-binding cassette, sub-family B (MDR/TAP), member 8	-1.25375	3.48949e-16
ABCB9	ENSBTAG00000008464	ATP-binding cassette, sub-family B (MDR/TAP), member 9	0.75297	0.0101354
ABCC10	ENSBTAG00000005842	ATP-binding cassette, sub-family C (CFTR/MRP), member 10	0.628034	0.00236523
ABCC9	ENSBTAG00000019294	ATP-binding cassette, sub-family C (CFTR/MRP), member 9	-0.449549	0.0312109
ABCD1	ENSBTAG00000020551	ATP-binding cassette, sub-family D (ALD), member 1	-0.600376	0.000995391
ABCF2	ENSBTAG00000000607	ATP-binding cassette, sub-family F (GCN20), member 2	-0.542788	0.00667803
ABCG1	ENSBTAG00000021272	ATP-binding cassette, sub-family G (WHITE), member 1	0.871882	0.0049794
ABCG2	ENSBTAG00000017704	ATP-binding cassette, sub-family G (WHITE), member 2 (Junior blood group)	0.681008	0.000727347
ABHD1	ENSBTAG00000007077	abhydrolase domain containing 1	0.628219	0.00602172
ABHD11	ENSBTAG00000010339	abhydrolase domain containing 11	-0.930512	1.47331e-06
ABHD4	ENSBTAG00000016658	abhydrolase domain containing 4	0.393521	0.0417897
ABHD5	ENSBTAG00000008416	abhydrolase domain containing 5	-0.607737	0.00410218
ABHD6	ENSBTAG00000016615	abhydrolase domain containing 6	-0.708376	0.00231693
ABHD8	ENSBTAG00000025809	abhydrolase domain containing 8	0.502307	0.0285494
ABI3	ENSBTAG00000000032	ABI family, member 3	0.496956	0.0173964
ABI3BP	ENSBTAG00000026836	ABI family, member 3 (NESH) binding protein	1.04733	1.4816e-07
ABL1	ENSBTAG00000017976	tyrosine-protein kinase ABL1	0.61407	0.0012497
ABLIM3	ENSBTAG00000004896	actin binding LIM protein family, member 3	-0.411019	0.0301053
ABR	ENSBTAG00000008424	active BCR-related	0.413225	0.0404751
ABTB1	ENSBTAG00000018238	ankyrin repeat and BTB (POZ) domain containing 1	0.802158	6.7103e-05
ACACA	ENSBTAG00000017567	acetyl-CoA carboxylase alpha	-2.55802	8.94314e-20
ACAD10	ENSBTAG00000001164	acyl-CoA dehydrogenase family, member 10	-0.398396	0.027547
ACADS	ENSBTAG00000007484	acyl-CoA dehydrogenase, C-2 to C-3 short chain	-0.975518	5.66507e-08
ACADSB	ENSBTAG00000018041	acyl-CoA dehydrogenase, short/branched chain	-1.03086	8.02541e-06
ACAP1	ENSBTAG00000010527	ArfGAP with coiled-coil, ankyrin repeat and PH domains 1	0.767661	0.000225196
ACAP3	ENSBTAG00000009856	arf-GAP with coiled-coil, ANK repeat and PH domain-containing protein 3	0.694887	0.000168432
ACAT1	ENSBTAG00000012885	acetyl-CoA acetyltransferase 1	-0.749693	0.00110186
ACAT2	ENSBTAG00000002827	acetyl-CoA acetyltransferase 2	-1.08065	6.90464e-09
ACBD5	ENSBTAG00000017278	acyl-CoA binding domain containing 5	-0.568709	0.00894138
ACE2	ENSBTAG00000034402	angiotensin I converting enzyme 2	-1.88847	2.40361e-10
ACER2	ENSBTAG00000010821	alkaline ceramidase 2	0.787278	0.00699664
ACER3	ENSBTAG00000017218	alkaline ceramidase 3	-0.68655	0.00498201
ACIN1	ENSBTAG00000011571	apoptotic chromatin condensation inducer 1	0.396164	0.0394022
ACKR1	ENSBTAG00000003220	atypical chemokine receptor 1 (Duffy blood group)	1.22827	1.56881e-12
ACKR2	ENSBTAG00000014162	atypical chemokine receptor 2	1.38394	0.000206018
ACKR3	ENSBTAG00000018424	atypical chemokine receptor 3	0.900044	1.57068e-05
ACLY	ENSBTAG00000016740	ATP citrate lyase	-2.24953	1.79891e-24
ACO2	ENSBTAG00000006429	aconitase 2, mitochondrial	-1.54316	2.87586e-16
ACOX1	ENSBTAG00000030174	peroxisomal acyl-coenzyme A oxidase 1	-0.644072	0.0084256
ACOX2	ENSBTAG00000004178	acyl-CoA oxidase 2, branched chain	-0.897978	1.10934e-05
ACP5	ENSBTAG00000004826	acid phosphatase 5, tartrate resistant	1.8249	1.15856e-19
ACRBP	ENSBTAG00000034246	acrosin binding protein	0.935709	0.0166698
ACSBG1	ENSBTAG00000006231	acyl-CoA synthetase bubblegum family member 1	-1.06247	1.86211e-06
ACSF2	ENSBTAG00000021301	acyl-CoA synthetase family member 2, mitochondrial precursor	0.743797	2.04868e-06
ACSF3	ENSBTAG00000015968	acyl-CoA synthetase family member 3	-1.14209	2.29252e-07
ACSL1	ENSBTAG00000004344	acyl-CoA synthetase long-chain family member 1	-1.31029	8.73572e-08
ACSL4	ENSBTAG00000018986	acyl-CoA synthetase long-chain family member 4	-0.916004	0.00051874
ACSL5	ENSBTAG00000006707	acyl-CoA synthetase long-chain family member 5	-0.615579	0.000454473
ACSM5	ENSBTAG00000037449	acyl-CoA synthetase medium-chain family member 5	0.914965	0.0053483
ACSS2	ENSBTAG00000013303	acyl-CoA synthetase short-chain family member 2	-2.6835	1.76426e-27
ACSS3	ENSBTAG00000018694	acyl-CoA synthetase short-chain family member 3	-0.824076	0.000382526
ACTR1B	ENSBTAG00000048041	ARP1 actin-related protein 1 homolog B, centractin beta (yeast)	0.57486	0.00136677
ACTR5	ENSBTAG00000048262	ARP5 actin-related protein 5 homolog (yeast)	0.602886	0.00403407
ACVR1	ENSBTAG00000011909	activin A receptor, type I	0.493166	0.00545781
ACVR1B	ENSBTAG00000013555	activin A receptor, type IB	0.610108	0.0362956
ACYP2	ENSBTAG00000006852	acylphosphatase 2, muscle type	-1.18537	1.28668e-08
ADAM12	ENSBTAG00000012444	ADAM metallopeptidase domain 12	-0.769705	0.0123453
ADAM15	ENSBTAG00000010663	ADAM metallopeptidase domain 15	0.837527	5.06736e-05
ADAM23	ENSBTAG00000019694	ADAM metallopeptidase domain 23	1.16347	2.94321e-05
ADAM33	ENSBTAG00000013163	ADAM metallopeptidase domain 33	0.739945	0.000278064
ADAM9	ENSBTAG00000017455	disintegrin and metalloproteinase domain-containing protein 9 precursor	-0.538912	0.00356741
ADAMTS10	ENSBTAG00000014207	ADAM metallopeptidase with thrombospondin type 1 motif, 10	0.700477	0.00721902
ADAMTS12	ENSBTAG00000012558	ADAM metallopeptidase with thrombospondin type 1 motif, 12	-0.853028	8.07455e-06
ADAMTS16	ENSBTAG00000018460	ADAM metallopeptidase with thrombospondin type 1 motif, 16	-2.46484	6.09618e-18
ADAMTS18	ENSBTAG00000001010	ADAM metallopeptidase with thrombospondin type 1 motif, 18	1.93456	1.03495e-06
ADAMTS20	ENSBTAG00000000395	ADAM metallopeptidase with thrombospondin type 1 motif, 20	-1.49466	8.0191e-05
ADAMTS5	ENSBTAG00000000648	ADAM metallopeptidase with thrombospondin type 1 motif, 5	1.20868	1.12054e-06
ADAMTS7	ENSBTAG00000001396	ADAM metallopeptidase with thrombospondin type 1 motif, 7	-0.516284	0.00949233
ADAMTSL1	ENSBTAG00000002997	ADAMTS-like 1	2.13585	2.03384e-14
ADAMTSL4	ENSBTAG00000003604	ADAMTS-like 4	0.855777	4.12126e-05
ADCK5	ENSBTAG00000011064	aarF domain containing kinase 5	0.557295	0.00313484
ADCY2	ENSBTAG00000019210	adenylate cyclase 2 (brain)	2.28438	3.45037e-06
ADCY3	ENSBTAG00000018705	adenylate cyclase 3	0.695935	0.000203302
ADCY5	ENSBTAG00000018777	adenylate cyclase type 5	1.25082	1.58734e-09
ADCY6	ENSBTAG00000005464	adenylate cyclase 6	-0.510442	0.0163437
ADCY7	ENSBTAG00000006208	adenylate cyclase 7	1.1134	1.48548e-10
ADD1	ENSBTAG00000021128	adducin 1 (alpha)	0.553201	0.00212588
ADD2	ENSBTAG00000009076	adducin 2 (beta)	0.936513	0.000836218
ADGRA2	ENSBTAG00000008814	adhesion G protein-coupled receptor A2	1.05123	2.64379e-07
ADGRA3	ENSBTAG00000004653	adhesion G protein-coupled receptor A3	0.581457	0.00775724
ADGRB2	ENSBTAG00000010657	adhesion G protein-coupled receptor B2	1.19316	8.32638e-06
ADGRD1	ENSBTAG00000013848	adhesion G protein-coupled receptor D1	1.28244	1.90418e-05
ADGRE1	ENSBTAG00000007901	adhesion G protein-coupled receptor E1	1.30922	0.00144005
ADGRE5	ENSBTAG00000021818	adhesion G protein-coupled receptor E5	0.4299	0.0412166
ADGRG6	ENSBTAG00000020707	adhesion G protein-coupled receptor G6	0.747039	0.0274694
ADHFE1	ENSBTAG00000004476	alcohol dehydrogenase, iron containing, 1	-1.13535	3.50951e-10
ADI1	ENSBTAG00000005403	acireductone dioxygenase 1	-0.424378	0.0152646
ADIG	ENSBTAG00000031188	adipogenin	-0.591258	0.0050169
ADIPOQ	ENSBTAG00000019813	adiponectin, C1Q and collagen domain containing	0.654056	0.019394
ADM	ENSBTAG00000021048	adrenomedullin	1.34944	1.56519e-09
ADORA2B	ENSBTAG00000007581	adenosine A2b receptor	0.938229	0.0162307
ADORA3	ENSBTAG00000007642	adenosine A3 receptor	1.50655	4.92173e-09
ADRB1	ENSBTAG00000001242	adrenoceptor beta 1	1.0161	0.00550961
ADRB2	ENSBTAG00000002144	adrenoceptor beta 2, surface	0.519802	0.0311633
ADRBK1	ENSBTAG00000005832	beta-adrenergic receptor kinase 1	0.517317	0.00600229
ADRM1	ENSBTAG00000003058	adhesion regulating molecule 1	-0.531381	0.00274566
ADTRP	ENSBTAG00000019533	androgen-dependent TFPI-regulating protein	0.602573	0.0139896
AFAP1L1	ENSBTAG00000019948	actin filament associated protein 1-like 1	-0.586492	0.000454582
AFF1	ENSBTAG00000018488	AF4/FMR2 family, member 1	0.530551	0.00384006
AFF3	ENSBTAG00000012449	AF4/FMR2 family, member 3	0.748322	0.00256592
AGA	ENSBTAG00000017085	aspartylglucosaminidase	0.373709	0.0418906
AGBL5	ENSBTAG00000013403	ATP/GTP binding protein-like 5	0.636582	0.0054151
AGFG1	ENSBTAG00000021323	ArfGAP with FG repeats 1	-0.703185	0.000198617
AGFG2	ENSBTAG00000000713	ArfGAP with FG repeats 2	-0.810496	1.70104e-06
AGL	ENSBTAG00000006491	amylo-alpha-1, 6-glucosidase, 4-alpha-glucanotransferase	-0.76276	0.00174813
AGPAT1	ENSBTAG00000004442	1-acylglycerol-3-phosphate O-acyltransferase 1	0.477656	0.0157848
AGPAT2	ENSBTAG00000025161	1-acyl-sn-glycerol-3-phosphate acyltransferase beta precursor	-2.92827	4.37648e-27
AGPAT3	ENSBTAG00000020456	1-acylglycerol-3-phosphate O-acyltransferase 3	-0.427387	0.0203153
AGTR1	ENSBTAG00000045633	angiotensin II receptor, type 1	0.966263	7.63337e-06
AHDC1	ENSBTAG00000037456	AT hook, DNA binding motif, containing 1	0.616174	0.0275511
AIF1	ENSBTAG00000020554	allograft inflammatory factor 1	1.31219	1.90851e-13
AIF1L	ENSBTAG00000046484	allograft inflammatory factor 1-like	0.660689	0.00139525
AIFM1	ENSBTAG00000006838	apoptosis-inducing factor, mitochondrion-associated, 1	-0.537962	0.00437825
AIFM2	ENSBTAG00000001165	apoptosis-inducing factor, mitochondrion-associated, 2	0.610017	0.000783028
AIFM3	ENSBTAG00000038132	apoptosis-inducing factor, mitochondrion-associated, 3	1.19999	3.86915e-06
AIM1	ENSBTAG00000017527	absent in melanoma 1	-0.607141	0.000560089
AK3	ENSBTAG00000017147	adenylate kinase 3	-0.492202	0.0172977
AK5	ENSBTAG00000017411	adenylate kinase 5	0.796735	5.48492e-05
AKAP5	ENSBTAG00000009642	A kinase (PRKA) anchor protein 5	0.466086	0.0439512
AKAP8	ENSBTAG00000001807	A kinase (PRKA) anchor protein 8	0.455974	0.00752099
AKAP8L	ENSBTAG00000010439	A kinase (PRKA) anchor protein 8-like	0.647575	8.36301e-05
AKIRIN2	ENSBTAG00000003764	akirin 2	-0.456111	0.0289254
AKNA	ENSBTAG00000017306	AT-hook transcription factor	0.804225	0.000152763
AKT1S1	ENSBTAG00000005763	AKT1 substrate 1 (proline-rich)	-1.03174	8.21541e-10
ALAD	ENSBTAG00000000251	aminolevulinate dehydratase	-0.429221	0.0194671
ALAS1	ENSBTAG00000004118	5'-aminolevulinate synthase 1	-0.476717	0.0111161
ALDH18A1	ENSBTAG00000011832	aldehyde dehydrogenase 18 family, member A1	-0.654815	0.00106767
ALDH1A3	ENSBTAG00000009125	aldehyde dehydrogenase 1 family, member A3	-0.443699	0.0286285
ALDH3B1	ENSBTAG00000013093	aldehyde dehydrogenase 3 family, member B1	0.441657	0.0312876
ALDH4A1	ENSBTAG00000030335	aldehyde dehydrogenase 4 family, member A1	-0.957065	2.3943e-09
ALDH5A1	ENSBTAG00000021902	aldehyde dehydrogenase 5 family, member A1	-1.04934	1.20445e-07
ALDH6A1	ENSBTAG00000018469	aldehyde dehydrogenase 6 family, member A1	-1.22318	7.81059e-11
ALDH7A1	ENSBTAG00000009646	aldehyde dehydrogenase 7 family, member A1	-0.810071	5.96852e-07
ALDOA	ENSBTAG00000012927	aldolase A, fructose-bisphosphate	-0.766681	0.0011871
ALG14	ENSBTAG00000004422	ALG14, UDP-N-acetylglucosaminyltransferase subunit	-0.702638	0.000746863
ALOX12	ENSBTAG00000021933	arachidonate 12-lipoxygenase	0.668483	0.0274917
ALOX5	ENSBTAG00000020319	arachidonate 5-lipoxygenase	1.51089	3.90054e-18
ALOX5AP	ENSBTAG00000013201	arachidonate 5-lipoxygenase-activating protein	1.36451	5.50372e-05
ALPK1	ENSBTAG00000034875	alpha-kinase 1	0.550264	0.00228826
ALPL	ENSBTAG00000008951	alkaline phosphatase, liver/bone/kidney	0.93119	0.0138137
ALS2CL	ENSBTAG00000017812	ALS2 C-terminal like	0.703248	3.07331e-05
AMACR	ENSBTAG00000021813	alpha-methylacyl-CoA racemase	-1.11018	7.42523e-07
AMBRA1	ENSBTAG00000004282	autophagy/beclin-1 regulator 1	0.435426	0.0154171
AMICA1	ENSBTAG00000023283	adhesion molecule, interacts with CXADR antigen 1	0.981711	0.000742634
AMPD2	ENSBTAG00000013018	adenosine monophosphate deaminase 2	0.37207	0.048481
AMPD3	ENSBTAG00000015821	adenosine monophosphate deaminase 3	1.69729	3.30693e-06
AMPH	ENSBTAG00000031967	amphiphysin	1.47669	0.00318616
AMT	ENSBTAG00000002321	aminomethyltransferase	0.555614	0.00351659
ANGPT4	ENSBTAG00000021811	angiopoietin 4	0.982588	0.018893
ANGPTL1	ENSBTAG00000010719	angiopoietin-like 1	0.410875	0.019388
ANGPTL2	ENSBTAG00000011810	angiopoietin-like 2	0.780392	0.000255093
ANGPTL4	ENSBTAG00000002473	angiopoietin-like 4	1.51309	2.86291e-13
ANGPTL5	ENSBTAG00000005308	angiopoietin-like 5	1.19084	0.00908296
ANK1	ENSBTAG00000003275	ankyrin 1, erythrocytic	-0.551058	0.018739
ANK3	ENSBTAG00000019052	ankyrin 3, node of Ranvier (ankyrin G)	1.12468	0.00991929
ANKH	ENSBTAG00000013391	ANKH inorganic pyrophosphate transport regulator	0.352822	0.0454207
ANKRD13D	ENSBTAG00000012200	ankyrin repeat domain 13 family, member D	0.600385	0.00504575
ANKRD27	ENSBTAG00000009305	ankyrin repeat domain 27 (VPS9 domain)	0.420756	0.0278681
ANKRD33	ENSBTAG00000017113	ankyrin repeat domain 33	1.20996	0.000113413
ANKRD35	ENSBTAG00000038844	ankyrin repeat domain 35	-1.40122	1.90782e-07
ANKRD9	ENSBTAG00000010882	ankyrin repeat domain 9	-0.844171	0.0162068
ANKS1A	ENSBTAG00000016890	ankyrin repeat and sterile alpha motif domain containing 1A	0.792402	7.10181e-05
ANKS3	ENSBTAG00000006593	ankyrin repeat and sterile alpha motif domain containing 3	0.471661	0.028256
ANKZF1	ENSBTAG00000020610	ankyrin repeat and zinc finger domain containing 1	0.467816	0.0122285
ANO1	ENSBTAG00000009997	anoctamin 1, calcium activated chloride channel	-0.607337	0.00463553
ANP32B	ENSBTAG00000021367	acidic (leucine-rich) nuclear phosphoprotein 32 family, member B	0.402384	0.0317983
ANPEP	ENSBTAG00000016881	alanyl (membrane) aminopeptidase	1.95347	6.41929e-22
ANXA4	ENSBTAG00000001105	annexin A4	0.615571	0.000838015
AOAH	ENSBTAG00000018119	acyloxyacyl hydrolase (neutrophil)	1.04674	0.000136538
AOC1	ENSBTAG00000005419	amine oxidase, copper containing 1	1.80259	2.95966e-12
AOX1	ENSBTAG00000009725	aldehyde oxidase 1	0.86669	0.000402557
AP1G2	ENSBTAG00000007099	adaptor-related protein complex 1, gamma 2 subunit	0.601503	0.00137232
AP2A2	ENSBTAG00000009915	AP-2 complex subunit alpha-2	0.425574	0.0174748
AP2S1	ENSBTAG00000010584	adaptor-related protein complex 2, sigma 1 subunit	-0.522722	0.00170191
AP3M2	ENSBTAG00000001243	adaptor-related protein complex 3, mu 2 subunit	-0.537686	0.0473929
AP4E1	ENSBTAG00000013616	adaptor-related protein complex 4, epsilon 1 subunit	-0.524354	0.0417622
AP4M1	ENSBTAG00000002881	adaptor-related protein complex 4, mu 1 subunit	0.38637	0.0435369
APBA1	ENSBTAG00000008877	amyloid beta (A4) precursor protein-binding, family A, member 1	0.736116	0.00374996
APBB1	ENSBTAG00000015655	amyloid beta (A4) precursor protein-binding, family B, member 1 (Fe65)	0.508527	0.0076291
APBB1IP	ENSBTAG00000012526	amyloid beta (A4) precursor protein-binding, family B, member 1 interacting protein	0.776662	3.28044e-06
APBB3	ENSBTAG00000001450	amyloid beta (A4) precursor protein-binding, family B, member 3	0.708559	9.85258e-05
APCDD1	ENSBTAG00000005154	adenomatosis polyposis coli down-regulated 1	1.11678	1.37284e-12
APEH	ENSBTAG00000011583	acylaminoacyl-peptide hydrolase	-0.44062	0.0135861
APH1A	ENSBTAG00000021482	APH1A gamma secretase subunit	0.377469	0.0312109
APLF	ENSBTAG00000018401	aprataxin and PNKP like factor	0.439584	0.0437404
APLNR	ENSBTAG00000027516	apelin receptor	-0.734061	0.000130873
APOA1	ENSBTAG00000002258	Apolipoprotein A-I Proapolipoprotein A-I Truncated apolipoprotein A-I	0.944727	0.0258228
APOA1BP	ENSBTAG00000000404	apolipoprotein A-I binding protein	-0.394647	0.0296051
APOBR	ENSBTAG00000018011	apolipoprotein B receptor	0.647502	0.00622017
APOD	ENSBTAG00000023600	apolipoprotein D	1.16449	0.0417622
APOE	ENSBTAG00000010123	apolipoprotein E	-0.961975	3.78722e-05
APOL6	ENSBTAG00000008922	apolipoprotein L, 6	0.931345	2.37429e-05
APOO	ENSBTAG00000010937	apolipoprotein O precursor	-1.32266	5.82889e-09
APOOL	ENSBTAG00000021790	apolipoprotein O-like	-0.516632	0.00553378
APPBP2	ENSBTAG00000004489	amyloid beta precursor protein (cytoplasmic tail) binding protein 2	-0.482774	0.0352089
APPL2	ENSBTAG00000030784	adaptor protein, phosphotyrosine interaction, PH domain and leucine zipper containing 2	0.373543	0.0376166
AQP3	ENSBTAG00000008493	aquaporin 3 (Gill blood group)	0.954853	0.0016076
AR	ENSBTAG00000022255	androgen receptor	0.633693	0.0408553
ARAP1	ENSBTAG00000002051	ArfGAP with RhoGAP domain, ankyrin repeat and PH domain 1	0.520679	0.00211235
ARFGEF2	ENSBTAG00000007120	ADP-ribosylation factor guanine nucleotide-exchange factor 2	-0.861037	6.62482e-05
ARGLU1	ENSBTAG00000015124	arginine and glutamate rich 1	0.395454	0.031525
ARHGAP1	ENSBTAG00000016501	Rho GTPase activating protein 1	0.52305	0.01424
ARHGAP12	ENSBTAG00000012677	Rho GTPase activating protein 12	0.383178	0.0356513
ARHGAP15	ENSBTAG00000032289	Rho GTPase activating protein 15	0.902281	0.00540537
ARHGAP22	ENSBTAG00000007878	Rho GTPase activating protein 22	0.81124	0.00310725
ARHGAP23	ENSBTAG00000016911	Rho GTPase activating protein 23	0.551749	0.00206796
ARHGAP30	ENSBTAG00000017875	Rho GTPase activating protein 30	1.36505	1.11294e-15
ARHGAP32	ENSBTAG00000015905	rho GTPase-activating protein 32	0.571005	0.00348847
ARHGAP4	ENSBTAG00000047531	Rho GTPase activating protein 4	1.18661	4.83452e-11
ARHGAP6	ENSBTAG00000002626	Rho GTPase activating protein 6	0.698504	0.00054558
ARHGAP9	ENSBTAG00000018403	Rho GTPase activating protein 9	1.22033	4.9284e-06
ARHGDIB	ENSBTAG00000006039	Rho GDP dissociation inhibitor (GDI) beta	0.457375	0.025544
ARHGEF1	ENSBTAG00000018912	Rho guanine nucleotide exchange factor (GEF) 1	0.371091	0.0471197
ARHGEF10	ENSBTAG00000008585	Rho guanine nucleotide exchange factor (GEF) 10	0.449165	0.0212982
ARHGEF12	ENSBTAG00000021343	Rho guanine nucleotide exchange factor (GEF) 12	-0.449771	0.0380417
ARHGEF25	ENSBTAG00000018003	Rho guanine nucleotide exchange factor (GEF) 25	0.526686	0.0280708
ARHGEF3	ENSBTAG00000014091	Rho guanine nucleotide exchange factor (GEF) 3	0.504721	0.00934934
ARHGEF39	ENSBTAG00000011416	Rho guanine nucleotide exchange factor (GEF) 39	0.829023	0.00221959
ARHGEF5	ENSBTAG00000001815	Rho guanine nucleotide exchange factor (GEF) 5	1.83692	0.000372923
ARID1A	ENSBTAG00000001024	AT-rich interactive domain-containing protein 1A	0.433274	0.0220889
ARID1B	ENSBTAG00000002728	AT rich interactive domain 1B (SWI1-like)	0.366505	0.030693
ARID3A	ENSBTAG00000008607	AT rich interactive domain 3A (BRIGHT-like)	0.657539	0.0264846
ARID5A	ENSBTAG00000014090	AT rich interactive domain 5A (MRF1-like)	0.554234	0.0183881
ARL10	ENSBTAG00000025345	ADP-ribosylation factor-like 10	0.657618	0.0134264
ARL4D	ENSBTAG00000016847	ADP-ribosylation factor-like 4D	1.13758	0.0012393
ARL6IP1	ENSBTAG00000020734	ADP-ribosylation factor-like 6 interacting protein 1	-0.474731	0.0225877
ARL6IP6	ENSBTAG00000001435	ADP-ribosylation factor-like 6 interacting protein 6	0.430315	0.0403095
ARMCX6	ENSBTAG00000040043	armadillo repeat containing, X-linked 6	0.752547	0.00318119
ARNT	ENSBTAG00000021037	aryl hydrocarbon receptor nuclear translocator	0.344865	0.0459606
ARPC1B	ENSBTAG00000046248	actin related protein 2/3 complex, subunit 1B, 41kDa	0.516827	0.00157586
ARRB1	ENSBTAG00000020485	arrestin, beta 1	0.429905	0.0120429
ARRB2	ENSBTAG00000035587	arrestin, beta 2	0.819813	3.88339e-06
ARRDC1	ENSBTAG00000012147	arrestin domain containing 1	0.405145	0.0264735
ARRDC2	ENSBTAG00000039335	arrestin domain containing 2	1.00448	5.61874e-06
ARRDC3	ENSBTAG00000007116	arrestin domain containing 3	0.410158	0.040718
ARRDC4	ENSBTAG00000018252	arrestin domain containing 4	0.664152	0.00118402
ARRDC5	ENSBTAG00000031673	arrestin domain containing 5	0.770095	0.0137764
ARSA	ENSBTAG00000016053	arylsulfatase A	0.978247	9.61166e-09
ARSE	ENSBTAG00000014932	arylsulfatase E (chondrodysplasia punctata 1)	0.904843	0.000137779
ARSG	ENSBTAG00000010637	arylsulfatase G	0.663919	0.00165659
ARVCF	ENSBTAG00000001473	armadillo repeat gene deleted in velocardiofacial syndrome	-0.770146	0.00160718
ASAH1	ENSBTAG00000011257	N-acylsphingosine amidohydrolase (acid ceramidase) 1	0.732113	2.636e-06
ASB10	ENSBTAG00000016752	ankyrin repeat and SOCS box containing 10	-1.68599	1.04352e-10
ASB2	ENSBTAG00000007109	ankyrin repeat and SOCS box containing 2	-1.15644	6.96995e-08
ASCC1	ENSBTAG00000000392	activating signal cointegrator 1 complex subunit 1	0.469823	0.011201
ASGR1	ENSBTAG00000012071	asialoglycoprotein receptor 1	0.932397	0.0079629
ASGR2	ENSBTAG00000025101	asialoglycoprotein receptor 2	-0.747235	0.00191423
ASH2L	ENSBTAG00000000978	ash2 (absent, small, or homeotic)-like (Drosophila)	0.355098	0.0452558
ASIC2	ENSBTAG00000025200	amiloride-sensitive cation channel 1, neuronal	1.82741	8.54603e-08
ASMTL	ENSBTAG00000046514	acetylserotonin O-methyltransferase-like	-0.464693	0.0125851
ASNS	ENSBTAG00000003222	asparagine synthetase (glutamine-hydrolyzing)	-0.653095	8.37107e-05
ASPA	ENSBTAG00000003629	aspartoacylase	1.25839	2.06814e-10
ASPHD2	ENSBTAG00000037832	aspartate beta-hydroxylase domain containing 2	0.780986	0.00579498
ASRGL1	ENSBTAG00000006910	asparaginase like 1	0.723141	0.00507424
ASXL1	ENSBTAG00000031402	additional sex combs like transcriptional regulator 1	0.540817	0.00272314
ATF3	ENSBTAG00000008545	activating transcription factor 3	1.96137	3.94621e-10
ATF5	ENSBTAG00000003457	activating transcription factor 5	-1.44327	2.6427e-11
ATF6B	ENSBTAG00000008794	activating transcription factor 6 beta	0.666599	0.000138761
ATG13	ENSBTAG00000017325	autophagy related 13	0.444096	0.014888
ATG14	ENSBTAG00000010795	autophagy related 14	0.507887	0.00321454
ATG16L2	ENSBTAG00000019059	autophagy related 16-like 2	0.801636	0.000257061
ATG2A	ENSBTAG00000007058	autophagy related 2A	0.50268	0.0123474
ATG3	ENSBTAG00000009084	autophagy related 3	-0.377372	0.0429608
ATG4A	ENSBTAG00000013724	cysteine protease ATG4A	-0.462624	0.022317
ATL2	ENSBTAG00000016167	atlastin GTPase 2	-0.517125	0.00834112
ATN1	ENSBTAG00000018828	atrophin 1	0.404014	0.0421382
ATOH8	ENSBTAG00000024000	atonal bHLH transcription factor 8	0.844372	0.00247673
ATOX1	ENSBTAG00000008340	antioxidant 1 copper chaperone	-0.582714	0.000458112
ATP12A	ENSBTAG00000014486	ATPase, H+/K+ transporting, nongastric, alpha polypeptide	-3.99678	9.43596e-49
ATP13A1	ENSBTAG00000007128	ATPase type 13A1	0.500628	0.00710645
ATP2A3	ENSBTAG00000014806	ATPase, Ca++ transporting, ubiquitous	0.543625	0.0194517
ATP2B1	ENSBTAG00000009552	ATPase, Ca++ transporting, plasma membrane 1	-0.515115	0.0117076
ATP5A1	ENSBTAG00000002507	ATP synthase, H+ transporting, mitochondrial F1 complex, alpha subunit 1, cardiac muscle	-0.857782	8.84072e-06
ATP5B	ENSBTAG00000013315	ATP synthase, H+ transporting, mitochondrial F1 complex, beta polypeptide	-0.786988	8.12987e-05
ATP5C1	ENSBTAG00000013930	ATP synthase, H+ transporting, mitochondrial F1 complex, gamma polypeptide 1	-0.937579	2.76995e-08
ATP5D	ENSBTAG00000000550	ATP synthase, H+ transporting, mitochondrial F1 complex, delta subunit	-0.851612	6.78907e-07
ATP5F1	ENSBTAG00000006441	ATP synthase, H+ transporting, mitochondrial Fo complex, subunit B1	-0.655887	0.000273722
ATP5G1	ENSBTAG00000018339	ATP synthase, H+ transporting, mitochondrial Fo complex, subunit C1 (subunit 9)	-1.01708	4.802e-10
ATP5G3	ENSBTAG00000002944	ATP synthase, H+ transporting, mitochondrial Fo complex, subunit C3 (subunit 9)	-1.07785	3.22745e-09
ATP5J	ENSBTAG00000000605	ATP synthase, H+ transporting, mitochondrial Fo complex, subunit F6	-0.401608	0.0299062
ATP5J2	ENSBTAG00000002094	ATP synthase, H+ transporting, mitochondrial Fo complex, subunit F2	-1.10544	6.83051e-11
ATP5S	ENSBTAG00000015202	ATP synthase, H+ transporting, mitochondrial Fo complex, subunit s (factor B)	-0.556979	0.00606571
ATP6	ENSBTAG00000043584	ATP synthase subunit a	-0.842052	0.000882678
ATP6AP2	ENSBTAG00000017801	renin receptor precursor	-0.728445	0.000237915
ATP6V0A2	ENSBTAG00000007272	ATPase, H+ transporting, lysosomal V0 subunit a2	-0.458501	0.0150718
ATP6V1A	ENSBTAG00000002703	ATPase, H+ transporting, lysosomal 70kDa, V1 subunit A	-0.526223	0.00518715
ATP6V1D	ENSBTAG00000016309	ATPase, H+ transporting, lysosomal 34kDa, V1 subunit D	-0.559582	0.00177343
ATP6V1E1	ENSBTAG00000014238	ATPase, H+ transporting, lysosomal 31kDa, V1 subunit E1	-0.588098	0.000556865
ATP6V1H	ENSBTAG00000003450	ATPase, H+ transporting, lysosomal 50/57kDa, V1 subunit H	-0.476677	0.0147122
ATP8	ENSBTAG00000043564	ATP synthase protein 8	-0.865421	0.00300231
ATP8B2	ENSBTAG00000005161	ATPase, aminophospholipid transporter, class I, type 8B, member 2	0.875811	7.70192e-07
ATP8B4	ENSBTAG00000011936	ATPase, class I, type 8B, member 4	0.748873	0.00053763
ATP9A	ENSBTAG00000007962	ATPase, class II, type 9A	-0.869123	2.21043e-06
ATPAF1	ENSBTAG00000000094	ATP synthase mitochondrial F1 complex assembly factor 1	-0.972618	7.72083e-08
ATPAF2	ENSBTAG00000008801	ATP synthase mitochondrial F1 complex assembly factor 2	-0.532202	0.00996597
ATPIF1	ENSBTAG00000006342	ATPase inhibitory factor 1	-0.649141	8.41409e-05
ATXN2L	ENSBTAG00000032087	ataxin 2-like	0.403007	0.0281169
AUH	ENSBTAG00000044081	AU RNA binding protein/enoyl-CoA hydratase	-0.742436	0.000964519
AUTS2	ENSBTAG00000002083	autism susceptibility candidate 2	0.9223	7.73095e-06
AXIN2	ENSBTAG00000030162	axin 2	1.31691	1.42231e-07
AXL	ENSBTAG00000003166	AXL receptor tyrosine kinase	0.859604	6.37992e-06
AZGP1	ENSBTAG00000026236	alpha-2-glycoprotein 1, zinc-binding	-0.674524	0.000411817
B3GALNT1	ENSBTAG00000046104	beta-1,3-N-acetylgalactosaminyltransferase 1 (globoside blood group)	0.624235	0.00134822
B3GNT6	ENSBTAG00000047129	UDP-GlcNAc:betaGal beta-1,3-N-acetylglucosaminyltransferase 6	-0.506586	0.034184
B3GNT8	ENSBTAG00000016041	UDP-GlcNAc:betaGal beta-1,3-N-acetylglucosaminyltransferase 8	1.26913	1.63686e-06
B4GALNT1	ENSBTAG00000004494	beta-1,4-N-acetyl-galactosaminyl transferase 1	-0.653253	0.00128133
B4GALT4	ENSBTAG00000001390	UDP-Gal:betaGlcNAc beta 1,4- galactosyltransferase, polypeptide 4	0.615483	0.00444895
B4GALT5	ENSBTAG00000012626	UDP-Gal:betaGlcNAc beta 1,4- galactosyltransferase, polypeptide 5	-0.66788	0.00217426
B4GALT6	ENSBTAG00000044063	UDP-Gal:betaGlcNAc beta 1,4- galactosyltransferase, polypeptide 6	0.880195	0.00286664
B4GAT1	ENSBTAG00000022238	beta-1,4-glucuronyltransferase 1	0.435481	0.0275511
B9D2	ENSBTAG00000023452	B9 protein domain 2	0.494232	0.0499263
BAG3	ENSBTAG00000013641	BCL2-associated athanogene 3	-0.465658	0.0194975
BAHD1	ENSBTAG00000004420	bromo adjacent homology domain containing 1	0.418741	0.0300762
BAMBI	ENSBTAG00000003045	BMP and activin membrane-bound inhibitor	0.916553	0.0129092
BANP	ENSBTAG00000023745	protein BANP	0.468114	0.0283364
BATF3	ENSBTAG00000011982	basic leucine zipper transcription factor, ATF-like 3	1.31975	6.39089e-05
BAX	ENSBTAG00000013340	BCL2-associated X protein	0.475148	0.0189949
BBS2	ENSBTAG00000014923	Bardet-Biedl syndrome 2	0.6193	0.000296508
BCAP31	ENSBTAG00000020547	B-cell receptor-associated protein 31	-0.740249	0.000449714
BCAT2	ENSBTAG00000009172	branched chain amino-acid transaminase 2, mitochondrial	-0.929285	2.22533e-06
BCKDHA	ENSBTAG00000016037	2-oxoisovalerate dehydrogenase subunit alpha, mitochondrial precursor	-0.731708	7.9465e-06
BCKDHB	ENSBTAG00000012096	branched chain keto acid dehydrogenase E1, beta polypeptide	-1.49464	7.05071e-16
BCL10	ENSBTAG00000013851	B-cell CLL/lymphoma 10	0.482534	0.0170928
BCL2L1	ENSBTAG00000006526	BCL2-like 1	0.523466	0.0180999
BCL2L13	ENSBTAG00000013956	BCL2-like 13 (apoptosis facilitator)	-0.376163	0.0402888
BCL3	ENSBTAG00000009493	B-cell CLL/lymphoma 3	0.534706	0.0461669
BCL7C	ENSBTAG00000008412	B-cell CLL/lymphoma 7C	0.473993	0.00924658
BCS1L	ENSBTAG00000003813	BC1 (ubiquinol-cytochrome c reductase) synthesis-like	-0.911948	5.91476e-06
BDH1	ENSBTAG00000000448	3-hydroxybutyrate dehydrogenase, type 1	-6.36465	7.71312e-85
BDKRB2	ENSBTAG00000021717	bradykinin receptor B2	0.777961	0.0456194
BEAN1	ENSBTAG00000009762	brain expressed, associated with NEDD4, 1	0.628538	0.037
BEND5	ENSBTAG00000009209	BEN domain containing 5	0.916456	1.19789e-05
BEND6	ENSBTAG00000008228	BEN domain containing 6	0.805333	0.0178647
BFAR	ENSBTAG00000021521	bifunctional apoptosis regulator	0.348699	0.0465192
BIN1	ENSBTAG00000019177	bridging integrator 1	0.406075	0.0300287
BIN2	ENSBTAG00000008897	bridging integrator 2	0.871888	8.70769e-05
BLNK	ENSBTAG00000021358	B-cell linker	1.26654	9.64857e-06
BLOC1S2	ENSBTAG00000010739	biogenesis of lysosomal organelles complex-1, subunit 2	-0.839272	5.18587e-05
BMF	ENSBTAG00000012180	Bcl2 modifying factor	0.947241	0.000186429
BMP2	ENSBTAG00000005111	bone morphogenetic protein 2	-0.794017	0.00456596
BMP7	ENSBTAG00000015362	bone morphogenetic protein 7	1.64204	0.000202445
BOC	ENSBTAG00000013909	BOC cell adhesion associated, oncogene regulated	0.941655	2.2708e-05
BOLA1	ENSBTAG00000006050	bolA family member 1	-0.690884	0.000695135
BOLA3	ENSBTAG00000015193	bolA family member 3	-1.62926	6.86471e-17
BOLA-A	ENSBTAG00000005182	major histocompatibility complex, class I, A precursor	0.518039	0.00259883
BORCS6	ENSBTAG00000001711	BLOC-1 related complex subunit 6	0.466571	0.0366466
BPI	ENSBTAG00000014046	bactericidal permeability-increasing protein precursor	1.52679	0.000150094
BRAT1	ENSBTAG00000014502	BRCA1-associated ATM activator 1	0.548543	0.00918728
BRD1	ENSBTAG00000046760	bromodomain containing 1	0.424151	0.0444352
BRD8	ENSBTAG00000008753	bromodomain containing 8	0.424337	0.0110995
BRF2	ENSBTAG00000027665	BRF2, RNA polymerase III transcription initiation factor 50 kDa subunit	0.392657	0.0482194
BRPF3	ENSBTAG00000013316	bromodomain and PHD finger containing, 3	0.515831	0.0183287
BSG	ENSBTAG00000016648	basigin (Ok blood group)	-1.46047	1.18294e-08
bta-mir-214	ENSBTAG00000029886	bta-mir-214	1.01899	0.00194932
bta-mir-2469	ENSBTAG00000044633	bta-mir-2469	-0.736841	0.0028698
bta-mir-2904-3	ENSBTAG00000045494	bta-mir-2904-1	-7.49902	0.0209186
BTBD19	ENSBTAG00000039529	BTB (POZ) domain containing 19	0.566278	0.0287697
BTBD2	ENSBTAG00000016108	BTB (POZ) domain containing 2	0.428173	0.01256
BTG1	ENSBTAG00000020330	B-cell translocation gene 1, anti-proliferative	0.600298	0.00174813
BTG2	ENSBTAG00000015711	BTG family, member 2	0.759931	0.0360529
BTK	ENSBTAG00000019250	Bruton agammaglobulinemia tyrosine kinase	1.41249	1.35748e-10
BUD13	ENSBTAG00000016855	BUD13 homolog	0.519417	0.00528853
BZRAP1	ENSBTAG00000046321	benzodiazepine receptor (peripheral) associated protein 1	1.01335	3.73034e-05
C10orf10	ENSBTAG00000002670	chromosome 10 open reading frame 10	1.3878	5.3538e-08
C11orf24	ENSBTAG00000004392	chromosome 11 open reading frame 24	-0.53521	0.00454353
C11orf49	ENSBTAG00000009573	chromosome 11 open reading frame 49	0.658467	0.00542827
C11orf73	ENSBTAG00000019995	chromosome 11 open reading frame 73	-0.593804	0.00112499
C12orf57	ENSBTAG00000020292	chromosome 12 open reading frame 57	0.420227	0.0417897
C14orf159	ENSBTAG00000044101	chromosome 14 open reading frame 159	1.12058	0.000760521
C14orf166	ENSBTAG00000021944	chromosome 14 open reading frame 166	-0.668117	0.000255477
C14orf2	ENSBTAG00000026886	chromosome 14 open reading frame 2	-0.673409	0.00161853
C14orf93	ENSBTAG00000012725	chromosome 14 open reading frame 93	0.554857	0.0267817
C15orf39	ENSBTAG00000021021	chromosome 15 open reading frame 39	0.843262	0.00532677
C15orf40	ENSBTAG00000016522	chromosome 15 open reading frame 40	0.511074	0.00323452
C15orf48	ENSBTAG00000004558	chromosome 15 open reading frame 48	0.615928	0.0250824
C16orf54	ENSBTAG00000047448	chromosome 16 open reading frame 54	0.668514	0.00978694
C16orf58	ENSBTAG00000047734	chromosome 16 open reading frame 58	0.389724	0.0375298
C19orf60	ENSBTAG00000007739	chromosome 19 open reading frame 60	-0.824685	3.88409e-06
C19orf66	ENSBTAG00000015636	chromosome 19 open reading frame 66	0.936395	7.4409e-07
C19orf70	ENSBTAG00000001792	chromosome 19 open reading frame 70	-0.602039	0.000691446
C19orf80	ENSBTAG00000009570	chromosome 19 open reading frame 80	-5.90035	2.50065e-38
C1orf167	ENSBTAG00000009386	chromosome 1 open reading frame 167	0.684431	0.00626652
C1orf168	ENSBTAG00000009314	chromosome 1 open reading frame 168	-2.15997	3.9567e-08
C1QA	ENSBTAG00000007153	complement component 1, q subcomponent, A chain	1.46514	1.23538e-15
C1QB	ENSBTAG00000011196	complement component 1, q subcomponent, B chain	1.48237	9.23974e-19
C1QBP	ENSBTAG00000012739	complement component 1, q subcomponent binding protein	-0.388222	0.0360491
C1QC	ENSBTAG00000011193	complement component 1, q subcomponent, C chain	1.45359	2.3059e-14
C1QTNF1	ENSBTAG00000006276	C1q and tumor necrosis factor related protein 1	0.810223	0.000410758
C1QTNF2	ENSBTAG00000001367	C1q and tumor necrosis factor related protein 2	0.776056	0.001658
C1QTNF5	ENSBTAG00000027766	C1q and tumor necrosis factor related protein 5	0.530452	0.00657645
C1QTNF7	ENSBTAG00000010343	C1q and tumor necrosis factor related protein 7	0.974688	0.000624404
C1R	ENSBTAG00000008612	complement component 1, r subcomponent	1.4866	8.34621e-11
C1S	ENSBTAG00000004840	complement component 1, s subcomponent	1.20555	5.48963e-08
C2	ENSBTAG00000007450	complement component 2	1.61298	4.23194e-15
C20orf196	ENSBTAG00000014048	chromosome 20 open reading frame 196	-0.570699	0.0464604
C2CD2	ENSBTAG00000021259	C2 calcium-dependent domain containing 2	-0.466662	0.0467224
C2orf68	ENSBTAG00000018291	chromosome 2 open reading frame 68	0.490892	0.0173247
C2orf76	ENSBTAG00000010599	chromosome 2 open reading frame 76	-0.548397	0.0357113
C3	ENSBTAG00000017280	complement component 3	1.08706	0.00288466
C3AR1	ENSBTAG00000019741	complement component 3a receptor 1	1.68591	6.20231e-24
C4A	ENSBTAG00000037533	Bos taurus complement component 4A (C4A), mRNA.	1.42843	2.10336e-06
C4orf33	ENSBTAG00000044159	chromosome 4 open reading frame 33	-0.479521	0.0407526
C4orf47	ENSBTAG00000034430	chromosome 4 open reading frame 47	0.654328	0.0418906
C5AR1	ENSBTAG00000020872	complement component 5a receptor 1	1.08799	3.99171e-06
C5AR2	ENSBTAG00000037735	complement component 5a receptor 2	1.63606	3.36352e-07
C5orf51	ENSBTAG00000004929	chromosome 5 open reading frame 51	-0.665083	0.0279207
C6orf132	ENSBTAG00000048230	chromosome 6 open reading frame 132	0.532144	0.0230647
C6orf136	ENSBTAG00000006958	chromosome 6 open reading frame 136	0.416832	0.0452771
C7	ENSBTAG00000011766	complement component 7	1.03561	0.0100394
C7orf43	ENSBTAG00000015011	chromosome 7 open reading frame 43	0.448755	0.0314123
C7orf50	ENSBTAG00000026192	chromosome 7 open reading frame 50	0.642427	0.000605577
C8orf33	ENSBTAG00000000879	chromosome 8 open reading frame 33	0.739221	0.00289292
C9orf114	ENSBTAG00000012485	chromosome 9 open reading frame 114	-0.714964	0.00061047
C9orf72	ENSBTAG00000010059	chromosome 9 open reading frame 72	0.42151	0.0356996
CA2	ENSBTAG00000017733	carbonic anhydrase 2	-1.31201	3.87282e-10
CA4	ENSBTAG00000017969	carbonic anhydrase IV	1.38912	0.000117543
CAB39L	ENSBTAG00000034222	calcium binding protein 39-like	-0.672221	0.00295424
CACHD1	ENSBTAG00000016455	cache domain containing 1	0.530184	0.00801157
CACNA1G	ENSBTAG00000009835	calcium channel, voltage-dependent, T type, alpha 1G subunit	-0.763375	0.0342871
CACNB1	ENSBTAG00000002036	calcium channel, voltage-dependent, beta 1 subunit	0.515436	0.0306537
CACNB2	ENSBTAG00000022000	calcium channel, voltage-dependent, beta 2 subunit	0.592634	0.0133186
CACNB3	ENSBTAG00000021808	calcium channel, voltage-dependent, beta 3 subunit	0.455493	0.0208702
CACUL1	ENSBTAG00000022808	CDK2-associated, cullin domain 1	-0.62851	0.0221045
CADM1	ENSBTAG00000000977	cell adhesion molecule 1	1.04734	1.5445e-05
CADM3	ENSBTAG00000003217	cell adhesion molecule 3	1.616	6.16872e-16
CADPS2	ENSBTAG00000005110	Ca++-dependent secretion activator 2	0.58876	0.0122409
CALCOCO1	ENSBTAG00000015016	calcium binding and coiled-coil domain 1	0.571176	0.00363762
CALCRL	ENSBTAG00000008483	calcitonin receptor-like	-0.572178	0.0162251
CALHM2	ENSBTAG00000009719	calcium homeostasis modulator 2	1.15499	6.53032e-07
CALM2	ENSBTAG00000001575	calmodulin 2 (phosphorylase kinase, delta)	0.486863	0.0149982
CALM2	ENSBTAG00000032705	Bos taurus calmodulin 2 (phosphorylase kinase, delta) (CALM2), mRNA.	0.503664	0.0310784
CAMKK1	ENSBTAG00000007166	calcium/calmodulin-dependent protein kinase kinase 1, alpha	0.621853	0.0431824
CAPG	ENSBTAG00000005432	capping protein (actin filament), gelsolin-like	1.24274	4.70506e-12
CAPN1	ENSBTAG00000010230	calpain 1, (mu/I) large subunit	0.621286	0.00012278
CAPN5	ENSBTAG00000005034	calpain 5	0.744676	7.09609e-05
CAPRIN2	ENSBTAG00000019373	caprin family member 2	0.658357	0.0133122
CARD10	ENSBTAG00000015044	caspase recruitment domain family, member 10	0.693457	0.000231607
CARD19	ENSBTAG00000011202	caspase recruitment domain family, member 19	0.52497	0.0114022
CARD9	ENSBTAG00000006572	caspase recruitment domain-containing protein 9	0.628269	0.00337646
CARHSP1	ENSBTAG00000001441	calcium regulated heat stable protein 1, 24kDa	-0.448481	0.0197951
CARKD	ENSBTAG00000011466	carbohydrate kinase domain containing	-0.531927	0.00235163
CASP9	ENSBTAG00000002472	caspase 9, apoptosis-related cysteine peptidase	0.429947	0.0400461
CAST	ENSBTAG00000000874	calpastatin	0.596862	0.00515581
CATSPERD	ENSBTAG00000001796	catsper channel auxiliary subunit delta	0.510187	0.00348566
CATSPERG	ENSBTAG00000000621	catsper channel auxiliary subunit gamma	0.712496	0.000109625
CBLN2	ENSBTAG00000005985	cerebellin 2 precursor	1.90361	6.61323e-11
CBR3	ENSBTAG00000018688	carbonyl reductase 3	1.46532	5.54525e-09
CBR4	ENSBTAG00000022013	carbonyl reductase 4	-0.932913	1.18294e-08
CBX4	ENSBTAG00000009782	chromobox homolog 4	0.530201	0.0332874
CBX7	ENSBTAG00000007228	chromobox homolog 7	0.687393	0.00823196
CBX8	ENSBTAG00000009107	chromobox protein homolog 8	0.748206	0.0013652
CC2D1A	ENSBTAG00000006068	coiled-coil and C2 domain containing 1A	0.380611	0.0445065
CC2D2A	ENSBTAG00000018638	coiled-coil and C2 domain containing 2A	1.0759	2.47641e-08
CCBL2	ENSBTAG00000000505	cysteine conjugate-beta lyase 2	-0.430157	0.0319344
CCDC109B	ENSBTAG00000012995	coiled-coil domain containing 109B	1.39445	3.39628e-08
CCDC112	ENSBTAG00000001898	coiled-coil domain containing 112	0.613898	0.0199476
CCDC120	ENSBTAG00000002561	coiled-coil domain containing 120	0.707157	0.000664919
CCDC14	ENSBTAG00000000566	coiled-coil domain containing 14	0.487923	0.0302331
CCDC146	ENSBTAG00000009341	coiled-coil domain containing 146	0.919679	0.0120987
CCDC152	ENSBTAG00000033221	coiled-coil domain containing 152	0.64075	0.0016386
CCDC17	ENSBTAG00000008808	coiled-coil domain containing 17	0.71952	0.0045672
CCDC28B	ENSBTAG00000015104	coiled-coil domain containing 28B	0.614107	0.00498846
CCDC50	ENSBTAG00000006945	coiled-coil domain containing 50	-0.418742	0.043623
CCDC57	ENSBTAG00000019321	coiled-coil domain containing 57	0.750144	0.000119116
CCDC6	ENSBTAG00000003189	coiled-coil domain containing 6	-0.596741	0.00330364
CCDC69	ENSBTAG00000002834	coiled-coil domain containing 69	-0.674699	0.00114952
CCDC77	ENSBTAG00000000049	coiled-coil domain containing 77	0.658548	0.000917485
CCDC8	ENSBTAG00000018181	coiled-coil domain containing 8	0.685577	0.00108905
CCDC82	ENSBTAG00000006581	coiled-coil domain containing 82	0.533639	0.00531449
CCDC84	ENSBTAG00000017932	Bos taurus coiled-coil domain containing 84 (CCDC84), mRNA.	0.657012	0.000514079
CCDC85A	ENSBTAG00000012394	coiled-coil domain-containing protein 85A	-0.710751	0.00247878
CCDC85C	ENSBTAG00000025181	coiled-coil domain containing 85C	-1.23428	5.44869e-10
CCDC88A	ENSBTAG00000017469	coiled-coil domain containing 88A	-0.602122	0.0248641
CCDC88B	ENSBTAG00000040190	coiled-coil domain containing 88B	1.28218	4.45228e-06
CCDC9	ENSBTAG00000014117	coiled-coil domain containing 9	0.694561	0.00017268
CCDC97	ENSBTAG00000039635	coiled-coil domain containing 97	0.448744	0.0158327
CCL16	ENSBTAG00000007193	chemokine (C-C motif) ligand 16	0.886686	3.57967e-07
CCL21	ENSBTAG00000010161	C-C motif chemokine 21 precursor	2.80043	0.00022951
CCL24	ENSBTAG00000026275	chemokine (C-C motif) ligand 24	1.77857	1.48556e-20
CCND1	ENSBTAG00000017514	cyclin D1	0.662606	0.00495868
CCND2	ENSBTAG00000016649	cyclin D2	0.638339	0.0162823
CCND3	ENSBTAG00000010106	cyclin D3	0.724413	0.00173623
CCNE1	ENSBTAG00000004735	cyclin E1	-0.899012	0.00414004
CCNI	ENSBTAG00000000599	cyclin I	0.4861	0.0188026
CCNI2	ENSBTAG00000031246	cyclin I family, member 2	0.725532	0.00997228
CCNJ	ENSBTAG00000033685	cyclin J	-0.741061	0.0186884
CCNL1	ENSBTAG00000003851	cyclin L1	0.572293	0.000205575
CCNL2	ENSBTAG00000004873	cyclin L2	0.414834	0.0253922
CCNYL1	ENSBTAG00000016297	cyclin Y-like 1	-0.531111	0.00786082
CCR5	ENSBTAG00000008099	chemokine (C-C motif) receptor 5 (gene/pseudogene)	1.027	0.00044869
CCSAP	ENSBTAG00000000079	centriole, cilia and spindle-associated protein	0.667193	0.00895758
CCSER1	ENSBTAG00000019808	coiled-coil serine-rich protein 1	1.08012	0.000440893
CCSER2	ENSBTAG00000017611	coiled-coil serine-rich protein 2	-0.753477	5.77535e-05
CCT2	ENSBTAG00000019156	chaperonin containing TCP1, subunit 2 (beta)	-0.482549	0.00998656
CCT6A	ENSBTAG00000008184	chaperonin containing TCP1, subunit 6A (zeta 1)	-0.700865	0.000341891
CD109	ENSBTAG00000013222	CD109 molecule	0.553784	0.00178522
CD14	ENSBTAG00000015032	CD14 molecule	1.51696	1.51156e-18
CD163	ENSBTAG00000019669	CD163 molecule	1.99159	4.38617e-40
CD1E	ENSBTAG00000009421	CD1e molecule	0.844257	0.0154136
CD22	ENSBTAG00000011887	CD22 molecule	1.05488	0.00403027
CD247	ENSBTAG00000012700	CD247 molecule	0.524879	0.0194604
CD276	ENSBTAG00000019734	CD276 molecule	1.18022	1.39071e-07
CD300E	ENSBTAG00000004690	CD300e molecule	1.23241	0.000197918
CD302	ENSBTAG00000038195	CD302 antigen	0.652977	0.000313327
CD34	ENSBTAG00000010562	CD34 molecule	0.473183	0.0137648
CD37	ENSBTAG00000011421	CD37 molecule	0.678879	0.00102231
CD3E	ENSBTAG00000015710	T-cell surface glycoprotein CD3 epsilon chain	1.14629	0.000288027
CD48	ENSBTAG00000011238	CD48 molecule	1.23972	7.72083e-08
CD53	ENSBTAG00000006466	CD53 molecule	1.25194	5.31019e-12
CD55	ENSBTAG00000006984	CD55 molecule, decay accelerating factor for complement (Cromer blood group)	1.84963	3.72604e-08
CD59	ENSBTAG00000002302	CD59 molecule, complement regulatory protein	0.601793	0.000194039
CD5L	ENSBTAG00000022514	CD5 molecule-like	2.81304	4.61118e-26
CD63	ENSBTAG00000011931	CD63 antigen	0.513256	0.0119623
CD68	ENSBTAG00000000133	CD68 molecule	1.56749	7.26509e-07
CD83	ENSBTAG00000031430	CD83 molecule	1.4595	2.25238e-05
CD84	ENSBTAG00000019033	CD84 molecule	1.52504	1.71361e-07
CD86	ENSBTAG00000013118	CD86 molecule	1.54516	3.68846e-15
CD9	ENSBTAG00000014764	CD9 molecule	1.13962	1.11084e-09
CD99	ENSBTAG00000008114	CD99 molecule	0.644232	0.000531541
CDAN1	ENSBTAG00000005751	codanin 1	0.435576	0.0203074
CDC25B	ENSBTAG00000008436	cell division cycle 25B	1.55145	7.16733e-07
CDC34	ENSBTAG00000002098	cell division cycle 34	-0.429508	0.0264755
CDC37	ENSBTAG00000011699	cell division cycle 37	-0.663519	0.000206018
CDC42BPG	ENSBTAG00000009736	CDC42 binding protein kinase gamma (DMPK-like)	1.06364	1.29822e-07
CDC42EP5	ENSBTAG00000045989	CDC42 effector protein (Rho GTPase binding) 5	0.731806	0.0117078
CDC42SE1	ENSBTAG00000015363	CDC42 small effector 1	0.43331	0.0231734
CDCA7L	ENSBTAG00000004976	cell division cycle associated 7-like	1.05922	2.19887e-05
CDH11	ENSBTAG00000032092	cadherin 11, type 2, OB-cadherin (osteoblast)	0.399316	0.0489794
CDH2	ENSBTAG00000021190	cadherin 2, type 1, N-cadherin (neuronal)	0.762724	0.00780709
CDH20	ENSBTAG00000001739	cadherin 20, type 2	1.5412	3.5649e-05
CDH23	ENSBTAG00000021497	cadherin-related 23	0.551487	0.0314775
CDH3	ENSBTAG00000033248	cadherin 3, type 1, P-cadherin (placental)	0.835473	0.00121101
CDH4	ENSBTAG00000015058	cadherin 4, type 1, R-cadherin (retinal)	2.14285	4.51953e-12
CDHR4	ENSBTAG00000005728	cadherin-related family member 4	2.29016	2.49083e-15
CDK18	ENSBTAG00000012673	cyclin-dependent kinase 18	-0.496573	0.0291259
CDK20	ENSBTAG00000015171	cyclin-dependent kinase 20	0.424824	0.0244669
CDK2AP1	ENSBTAG00000020504	cyclin-dependent kinase 2 associated protein 1	-0.49604	0.0257731
CDK2AP2	ENSBTAG00000002121	cyclin-dependent kinase 2 associated protein 2	-0.348974	0.0470304
CDK5	ENSBTAG00000007766	cyclin-dependent kinase 5	-0.428352	0.0337199
CDK5RAP2	ENSBTAG00000006532	CDK5 regulatory subunit associated protein 2	0.531896	0.005809
CDKN1B	ENSBTAG00000018254	cyclin-dependent kinase inhibitor 1B (p27, Kip1)	0.662531	0.00238782
CDKN1C	ENSBTAG00000031184	cyclin-dependent kinase inhibitor 1C (p57, Kip2)	-1.75462	7.74412e-13
CDO1	ENSBTAG00000017442	cysteine dioxygenase type 1	1.16829	1.74523e-05
CDON	ENSBTAG00000009315	cell adhesion associated, oncogene regulated	0.519674	0.0167804
CEACAM1	ENSBTAG00000005615	carcinoembryonic antigen-related cell adhesion molecule 1 precursor	0.63194	0.00245982
CECR1	ENSBTAG00000017313	cat eye syndrome chromosome region, candidate 1	1.57505	2.27317e-10
CELSR2	ENSBTAG00000018804	cadherin EGF LAG seven-pass G-type receptor 2 precursor	-0.762361	0.000124861
CENPB	ENSBTAG00000045784	centromere protein B, 80kDa	0.422312	0.0222346
CEP164	ENSBTAG00000014137	centrosomal protein 164kDa	0.763487	7.29301e-05
CEP19	ENSBTAG00000013192	centrosomal protein 19kDa	0.452732	0.0348053
CEP250	ENSBTAG00000006021	centrosomal protein 250kDa	0.388235	0.0365738
CEP63	ENSBTAG00000007014	centrosomal protein 63kDa	0.481351	0.0231672
CERCAM	ENSBTAG00000038139	cerebral endothelial cell adhesion molecule	0.891284	5.42791e-05
CFL2	ENSBTAG00000015053	cofilin 2 (muscle)	-0.5676	0.00317051
CFP	ENSBTAG00000015815	complement factor properdin	1.36562	1.71739e-13
CGN	ENSBTAG00000017564	cingulin	0.548624	0.0184843
CGREF1	ENSBTAG00000011328	cell growth regulator with EF-hand domain 1	0.601925	0.0195849
CHAF1A	ENSBTAG00000008181	chromatin assembly factor 1, subunit A (p150)	-1.33385	6.33696e-14
CHAF1B	ENSBTAG00000011880	chromatin assembly factor 1, subunit B (p60)	0.765672	0.00232233
CHCHD10	ENSBTAG00000022032	coiled-coil-helix-coiled-coil-helix domain containing 10	-1.64791	1.16578e-11
CHCHD2	ENSBTAG00000040295	coiled-coil-helix-coiled-coil-helix domain containing 2	-0.953649	1.30446e-08
CHCHD3	ENSBTAG00000024723	coiled-coil-helix-coiled-coil-helix domain containing 3	-0.697673	1.22147e-05
CHD3	ENSBTAG00000014377	chromodomain helicase DNA binding protein 3	0.574003	0.00327745
CHERP	ENSBTAG00000005289	calcium homeostasis endoplasmic reticulum protein	0.396241	0.0380502
CHI3L1	ENSBTAG00000018223	chitinase 3-like 1 (cartilage glycoprotein-39)	1.30998	6.45032e-12
CHIC2	ENSBTAG00000032660	cysteine-rich hydrophobic domain 2	0.45786	0.013827
CHKA	ENSBTAG00000010304	choline kinase alpha	-0.675749	0.000566182
CHL1	ENSBTAG00000002471	cell adhesion molecule L1-like	-0.618186	0.0459606
CHN1	ENSBTAG00000008028	chimerin 1	0.500865	0.0295009
CHP2	ENSBTAG00000012541	calcineurin-like EF-hand protein 2	0.926857	7.30593e-05
CHPF	ENSBTAG00000020539	chondroitin polymerizing factor	1.51063	2.41332e-10
CHPF2	ENSBTAG00000014371	chondroitin sulfate glucuronyltransferase	0.433953	0.0366351
CHPT1	ENSBTAG00000002490	choline phosphotransferase 1	-1.48713	8.39647e-15
CHRAC1	ENSBTAG00000020226	chromatin accessibility complex 1	0.473876	0.0336241
CHRD	ENSBTAG00000002878	chordin	1.36268	3.45805e-07
CHRDL1	ENSBTAG00000004432	chordin-like 1	0.524807	0.0248498
CHRNA1	ENSBTAG00000018253	cholinergic receptor, nicotinic, alpha 1 (muscle)	1.37394	6.06778e-12
CHRNA3	ENSBTAG00000003130	neuronal acetylcholine receptor subunit alpha-3 precursor	1.35596	0.00142438
CHRNA5	ENSBTAG00000013657	cholinergic receptor, nicotinic, alpha 5 (neuronal)	1.33243	0.000981617
CHST1	ENSBTAG00000003721	carbohydrate (keratan sulfate Gal-6) sulfotransferase 1	1.22785	5.34343e-05
CHST13	ENSBTAG00000008778	carbohydrate (chondroitin 4) sulfotransferase 13	-1.35999	9.80897e-07
CHST14	ENSBTAG00000004421	carbohydrate (N-acetylgalactosamine 4-0) sulfotransferase 14	0.646442	0.00101583
CHST15	ENSBTAG00000003312	carbohydrate (N-acetylgalactosamine 4-sulfate 6-O) sulfotransferase 15	-0.417479	0.0358053
CHSY1	ENSBTAG00000007357	chondroitin sulfate synthase 1	0.404656	0.0470167
CHSY3	ENSBTAG00000014661	chondroitin sulfate synthase 3	-0.617127	0.026628
CHTOP	ENSBTAG00000005166	chromatin target of PRMT1	0.416366	0.0309473
CIART	ENSBTAG00000021487	circadian associated repressor of transcription	0.785267	0.0187136
CIC	ENSBTAG00000019785	capicua transcriptional repressor	0.381683	0.0448799
CIDEB	ENSBTAG00000010236	cell death-inducing DFFA-like effector b	0.866603	0.00341253
CIDEC	ENSBTAG00000007969	cell death-inducing DFFA-like effector c	-0.667002	0.00357853
CILP	ENSBTAG00000002821	cartilage intermediate layer protein, nucleotide pyrophosphohydrolase	1.4089	1.05236e-17
CIRBP	ENSBTAG00000007480	cold inducible RNA binding protein	0.676862	0.00082757
CISD1	ENSBTAG00000003634	CDGSH iron sulfur domain 1	-1.09792	5.31261e-09
CISD3	ENSBTAG00000046569	CDGSH iron sulfur domain 3	-0.810624	0.000572098
CISH	ENSBTAG00000022622	cytokine inducible SH2-containing protein	1.35823	2.99264e-06
CIT	ENSBTAG00000008963	citron rho-interacting serine/threonine kinase	1.17911	6.95526e-05
CIZ1	ENSBTAG00000012274	CDKN1A interacting zinc finger protein 1	0.434107	0.0199061
CKAP4	ENSBTAG00000011913	cytoskeleton-associated protein 4	0.505683	0.0127066
CKB	ENSBTAG00000035998	Creatine kinase B-type	-3.14839	3.37542e-59
CLASRP	ENSBTAG00000013697	CLK4-associating serine/arginine rich protein	0.548266	0.00327745
CLCF1	ENSBTAG00000046110	cardiotrophin-like cytokine factor 1	0.86672	0.000355235
CLCN2	ENSBTAG00000012284	chloride channel, voltage-sensitive 2	0.71347	0.0016627
CLCN3	ENSBTAG00000020130	chloride channel, voltage-sensitive 3	-0.408	0.0498371
CLDN10	ENSBTAG00000003568	claudin 10	-2.44281	1.42346e-10
CLDN15	ENSBTAG00000000345	claudin 15	0.808882	0.00121101
CLEC11A	ENSBTAG00000005576	C-type lectin domain family 11, member A	0.86948	3.65303e-05
CLEC12A	ENSBTAG00000012815	C-type lectin domain family 12, member A	1.61945	1.2858e-14
CLEC3B	ENSBTAG00000018331	C-type lectin domain family 3, member B	0.716503	0.000378209
CLEC7A	ENSBTAG00000014546	C-type lectin domain family 7, member A	1.52417	8.62639e-06
CLECL1	ENSBTAG00000039980	C-type lectin-like 1	1.1765	2.40054e-07
CLIC1	ENSBTAG00000013533	chloride intracellular channel 1	0.683488	0.000184945
CLIC2	ENSBTAG00000010948	chloride intracellular channel 2	0.566254	0.00142007
CLIP2	ENSBTAG00000011875	CAP-GLY domain containing linker protein 2	0.623015	0.0072562
CLIP3	ENSBTAG00000019674	CAP-GLY domain containing linker protein 3	0.480892	0.0223607
CLIP4	ENSBTAG00000007378	CAP-GLY domain containing linker protein family, member 4	-1.48859	2.16273e-06
CLK2	ENSBTAG00000014393	CDC-like kinase 2	0.46376	0.0104439
CLK4	ENSBTAG00000019414	CDC-like kinase 4	0.420901	0.0378108
CLN8	ENSBTAG00000008584	ceroid-lipofuscinosis, neuronal 8	0.599276	0.0135028
CLOCK	ENSBTAG00000044044	clock circadian regulator	-0.85903	0.0203153
CLPB	ENSBTAG00000001280	ClpB homolog, mitochondrial AAA ATPase chaperonin	-0.955278	0.000408887
CLPP	ENSBTAG00000014712	caseinolytic mitochondrial matrix peptidase proteolytic subunit	-0.381305	0.0402765
CMBL	ENSBTAG00000010801	carboxymethylenebutenolidase homolog (Pseudomonas)	-0.685142	0.000146892
CMIP	ENSBTAG00000013524	c-Maf inducing protein	0.529101	0.00514731
CMTM3	ENSBTAG00000047654	CKLF-like MARVEL transmembrane domain containing 3	0.884966	1.6084e-06
CMTM4	ENSBTAG00000001104	CKLF-like MARVEL transmembrane domain containing 4	0.591652	0.00167271
CMTM7	ENSBTAG00000001712	CKLF-like MARVEL transmembrane domain containing 7	0.932874	6.38314e-07
CMTR1	ENSBTAG00000017091	cap methyltransferase 1	0.400969	0.0222211
CNKSR3	ENSBTAG00000012674	CNKSR family member 3	0.559872	0.00268674
CNNM3	ENSBTAG00000010846	cyclin and CBS domain divalent metal cation transport mediator 3	0.720095	7.51245e-05
CNOT3	ENSBTAG00000014900	CCR4-NOT transcription complex, subunit 3	0.424695	0.0249409
CNPY3	ENSBTAG00000015900	protein canopy homolog 3 precursor	0.599242	0.000997002
CNRIP1	ENSBTAG00000001408	cannabinoid receptor interacting protein 1	0.938203	1.07343e-08
CNTFR	ENSBTAG00000015361	ciliary neurotrophic factor receptor	1.4023	8.47781e-08
CNTLN	ENSBTAG00000001847	centlein, centrosomal protein	0.490099	0.0144743
CNTN3	ENSBTAG00000007615	contactin 3 (plasmacytoma associated)	1.60078	1.1829e-07
CNTN4	ENSBTAG00000033225	contactin 4	0.688359	0.00986042
CNTNAP1	ENSBTAG00000019097	contactin associated protein 1	0.613705	0.00400769
CNTRL	ENSBTAG00000011417	centriolin	0.455114	0.0105582
CNTROB	ENSBTAG00000047756	centrobin, centrosomal BRCA2 interacting protein	0.433745	0.0124803
COA3	ENSBTAG00000019911	cytochrome c oxidase assembly factor 3	-0.723041	9.6572e-06
COA5	ENSBTAG00000014873	cytochrome c oxidase assembly factor 5	-0.41527	0.0421382
COA7	ENSBTAG00000002050	cytochrome c oxidase assembly factor 7 (putative)	-1.05284	0.00229214
COASY	ENSBTAG00000046746	CoA synthase	-0.365498	0.0429608
COG1	ENSBTAG00000006087	component of oligomeric golgi complex 1	0.39943	0.0263355
COII	ENSBTAG00000043556	Cytochrome c oxidase subunit 2	-1.42868	1.53888e-08
COL11A1	ENSBTAG00000021217	collagen, type XI, alpha 1	3.4762	9.54181e-09
COL12A1	ENSBTAG00000020056	collagen, type XII, alpha 1	0.930705	1.08338e-06
COL14A1	ENSBTAG00000013369	collagen, type XIV, alpha 1	0.884609	3.69994e-05
COL15A1	ENSBTAG00000010082	collagen, type XV, alpha 1	-0.615897	0.00456177
COL16A1	ENSBTAG00000010050	collagen, type XVI, alpha 1	0.785685	0.0018877
COL18A1	ENSBTAG00000023907	collagen alpha-1(XVIII) chain precursor	0.672252	0.00444858
COL1A2	ENSBTAG00000013472	collagen, type I, alpha 2	0.716712	0.0496617
COL22A1	ENSBTAG00000015374	collagen, type XXII, alpha 1	1.73927	5.53427e-08
COL4A1	ENSBTAG00000012849	collagen, type IV, alpha 1	-0.581616	0.0185543
COL4A2	ENSBTAG00000025210	collagen, type IV, alpha 2	-0.611835	0.00952148
COL4A3BP	ENSBTAG00000000081	collagen, type IV, alpha 3 (Goodpasture antigen) binding protein	-0.764491	0.00867901
COL6A1	ENSBTAG00000011802	collagen, type VI, alpha 1	0.879509	0.0012328
COL6A2	ENSBTAG00000019269	collagen, type VI, alpha 2	0.792606	0.000930053
COL6A3	ENSBTAG00000030190	collagen, type VI, alpha 3	1.39517	6.85954e-07
COL7A1	ENSBTAG00000019081	collagen, type VII, alpha 1	1.0682	2.30098e-07
COL8A2	ENSBTAG00000010175	collagen, type VIII, alpha 2	1.53255	6.25619e-08
COLEC12	ENSBTAG00000007705	collectin sub-family member 12	0.770155	6.42279e-05
COLGALT1	ENSBTAG00000012678	collagen beta(1-O)galactosyltransferase 1	0.382123	0.0318546
COMMD6	ENSBTAG00000009824	COMM domain containing 6	-0.848907	0.000249709
COMTD1	ENSBTAG00000012977	catechol-O-methyltransferase domain containing 1	-1.18364	5.15198e-08
COPG2	ENSBTAG00000017245	coatomer protein complex, subunit gamma 2	0.466655	0.00760579
COPRS	ENSBTAG00000001885	coordinator of PRMT5, differentiation stimulator	0.517195	0.0162878
COPS5	ENSBTAG00000002784	COP9 signalosome subunit 5	-0.448111	0.0139564
COQ2	ENSBTAG00000005744	coenzyme Q2 4-hydroxybenzoate polyprenyltransferase	-0.440646	0.0223199
COQ3	ENSBTAG00000019729	coenzyme Q3 methyltransferase	-0.440403	0.0280997
COQ5	ENSBTAG00000015761	coenzyme Q5, methyltransferase	-0.649484	0.000143973
COQ7	ENSBTAG00000021242	coenzyme Q7 homolog, ubiquinone (yeast)	-0.699328	0.000362292
COQ9	ENSBTAG00000001855	coenzyme Q9	-0.962273	5.45906e-10
CORO1A	ENSBTAG00000008631	coronin, actin binding protein, 1A	1.05415	1.01402e-09
CORO1B	ENSBTAG00000004783	coronin, actin binding protein, 1B	0.431984	0.0128217
CORO2A	ENSBTAG00000007659	coronin, actin binding protein, 2A	0.936415	3.47387e-05
COTL1	ENSBTAG00000016315	coactosin-like F-actin binding protein 1	0.917442	0.000203076
COX1	ENSBTAG00000043561	cytochrome c oxidase subunit I (mitochondrion)	-1.46397	5.87401e-08
COX10	ENSBTAG00000015294	COX10 heme A:farnesyltransferase cytochrome c oxidase assembly factor	-0.711096	0.00045298
COX14	ENSBTAG00000000808	COX14 cytochrome c oxidase assembly factor	-0.541028	0.0130958
COX15	ENSBTAG00000045703	cytochrome c oxidase assembly homolog 15 (yeast)	-0.630042	0.00162398
COX17	ENSBTAG00000002182	COX17 cytochrome c oxidase copper chaperone	-0.528155	0.00985365
COX18	ENSBTAG00000005394	COX18 cytochrome c oxidase assembly factor	-0.612524	0.0281658
COX3	ENSBTAG00000043560	cytochrome c oxidase subunit III (mitochondrion)	-0.946787	0.000194418
COX4I1	ENSBTAG00000016079	cytochrome c oxidase subunit IV isoform 1	-0.581199	0.00155692
COX5A	ENSBTAG00000017267	cytochrome c oxidase subunit Va	-1.36308	9.78445e-15
COX6B1	ENSBTAG00000023487	cytochrome c oxidase subunit 6B1	-0.716836	7.80742e-06
COX6C	ENSBTAG00000014130	cytochrome c oxidase subunit VIc	-0.799241	2.31719e-05
COX7A2	ENSBTAG00000005096	cytochrome c oxidase subunit VIIa polypeptide 2 (liver)	-1.30202	2.17297e-10
COX8A	ENSBTAG00000004920	cytochrome c oxidase subunit 8A, mitochondrial precursor	-0.99548	1.50499e-10
CP	ENSBTAG00000012164	ceruloplasmin (ferroxidase)	0.899236	9.4906e-05
CPA3	ENSBTAG00000015008	carboxypeptidase A3 (mast cell)	1.2123	2.88608e-05
CPAMD8	ENSBTAG00000009331	C3 and PZP-like, alpha-2-macroglobulin domain containing 8	1.27694	0.000147344
CPEB2	ENSBTAG00000019847	cytoplasmic polyadenylation element binding protein 2	-0.819449	0.015097
CPEB4	ENSBTAG00000009995	cytoplasmic polyadenylation element binding protein 4	-0.91815	8.17267e-08
CPNE1	ENSBTAG00000006955	copine I	0.428918	0.0227238
CPNE5	ENSBTAG00000007514	copine V	2.86391	5.33168e-12
CPNE8	ENSBTAG00000020914	copine VIII	0.374912	0.0370385
CPOX	ENSBTAG00000004124	coproporphyrinogen oxidase	-0.430289	0.0499263
CPQ	ENSBTAG00000011908	carboxypeptidase Q	0.474643	0.016363
CPSF1	ENSBTAG00000008355	cleavage and polyadenylation specific factor 1, 160kDa	0.362344	0.0381579
CPSF7	ENSBTAG00000015263	cleavage and polyadenylation specific factor 7, 59kDa	0.434625	0.0124886
CPT1A	ENSBTAG00000021999	carnitine palmitoyltransferase 1A (liver)	1.1958	3.56036e-11
CPT1B	ENSBTAG00000016048	carnitine palmitoyltransferase 1B (muscle)	0.604693	0.00167891
CPT2	ENSBTAG00000014649	carnitine palmitoyltransferase 2	-1.15603	6.68244e-13
CPXM1	ENSBTAG00000011458	carboxypeptidase X (M14 family), member 1	0.647517	0.0289795
CPZ	ENSBTAG00000014803	carboxypeptidase Z	1.21874	0.0133723
CR2	ENSBTAG00000038496	complement component (3d/Epstein Barr virus) receptor 2	1.74974	6.06488e-16
CRABP2	ENSBTAG00000005716	cellular retinoic acid binding protein 2	1.5798	3.72604e-08
CRACR2B	ENSBTAG00000017805	calcium release activated channel regulator 2B	0.610353	0.000738957
CRAMP1	ENSBTAG00000002202	cramped chromatin regulator homolog 1	0.459288	0.0305496
CRAT	ENSBTAG00000001932	carnitine O-acetyltransferase	-0.760133	3.81447e-05
CREB3L1	ENSBTAG00000006143	cAMP responsive element binding protein 3-like 1	0.956427	0.000449213
CREBBP	ENSBTAG00000026403	CREB binding protein	0.533256	0.00367719
CREBZF	ENSBTAG00000000455	CREB/ATF bZIP transcription factor	0.360849	0.0404336
CREG1	ENSBTAG00000008931	cellular repressor of E1A-stimulated genes 1	-0.504582	0.0169646
CRELD2	ENSBTAG00000047801	cysteine-rich with EGF-like domains 2	-0.664277	0.0255931
CROCC	ENSBTAG00000003822	ciliary rootlet coiled-coil, rootletin	0.481387	0.0139896
CRTC2	ENSBTAG00000017942	CREB regulated transcription coactivator 2	0.465134	0.012818
CRY2	ENSBTAG00000021223	cryptochrome circadian clock 2	0.786645	7.93468e-06
CRYAB	ENSBTAG00000000434	Alpha-crystallin B chain	-1.97475	3.00123e-19
CRYL1	ENSBTAG00000011726	crystallin, lambda 1	0.427097	0.0354707
CRYM	ENSBTAG00000009842	crystallin, mu	2.30883	0.00243832
CRYZ	ENSBTAG00000003162	crystallin, zeta (quinone reductase)	-0.91486	1.55527e-07
CS	ENSBTAG00000004371	citrate synthase	-1.10262	1.06822e-10
CSF1	ENSBTAG00000000283	colony stimulating factor 1 (macrophage)	1.07814	9.72419e-10
CSF1R	ENSBTAG00000012771	colony stimulating factor 1 receptor	1.79529	3.83181e-19
CSF2RA	ENSBTAG00000045948	colony stimulating factor 2 receptor, alpha, low-affinity (granulocyte-macrophage)	0.641064	0.0264846
CSF2RB	ENSBTAG00000009064	colony stimulating factor 2 receptor, beta, low-affinity (granulocyte-macrophage)	1.38997	1.94404e-06
CSK	ENSBTAG00000021424	c-src tyrosine kinase	0.505416	0.0035856
CSNK1D	ENSBTAG00000019986	casein kinase 1, delta	0.407251	0.0375855
CSNK1E	ENSBTAG00000047582	casein kinase 1, epsilon	0.476605	0.0357211
CSRNP1	ENSBTAG00000003845	cysteine-serine-rich nuclear protein 1	0.494612	0.0332325
CSRP2	ENSBTAG00000013406	cysteine and glycine-rich protein 2	0.840206	0.00244617
CSRP2BP	ENSBTAG00000018978	cysteine-rich protein 2-binding protein	0.380554	0.0441232
CTC1	ENSBTAG00000007117	CTS telomere maintenance complex component 1	0.514879	0.00664102
CTDSP1	ENSBTAG00000008362	CTD (carboxy-terminal domain, RNA polymerase II, polypeptide A) small phosphatase 1	0.5635	0.00165347
CTDSP2	ENSBTAG00000016508	CTD (carboxy-terminal domain, RNA polymerase II, polypeptide A) small phosphatase 2	0.641729	0.00177674
CTHRC1	ENSBTAG00000032591	collagen triple helix repeat containing 1	1.30449	0.000249193
CTIF	ENSBTAG00000018901	CBP80/20-dependent translation initiation factor	0.45406	0.0390742
CTNS	ENSBTAG00000000831	cystinosin, lysosomal cystine transporter	0.747976	1.38273e-06
CTPS1	ENSBTAG00000001626	CTP synthase 1	-0.487345	0.0350396
CTSF	ENSBTAG00000010994	cathepsin F	0.611108	0.000789952
CTSK	ENSBTAG00000021035	cathepsin K	0.867445	0.000139321
CTSL2	ENSBTAG00000017077	Cathepsin L1 Cathepsin L1 heavy chain Cathepsin L1 light chain	0.699098	0.000372923
CTSO	ENSBTAG00000011063	cathepsin O	0.902765	0.000271171
CTSS	ENSBTAG00000017135	cathepsin S	0.930411	6.12218e-09
CTSW	ENSBTAG00000020773	cathepsin W	0.945334	0.0010729
CTTNBP2	ENSBTAG00000021469	cortactin binding protein 2	0.761983	0.00250267
CTU2	ENSBTAG00000020943	cytosolic thiouridylase subunit 2 homolog (S. pombe)	0.541529	0.00477202
CUL5	ENSBTAG00000012882	cullin 5	-0.730306	0.00541802
CUL7	ENSBTAG00000012749	cullin 7	0.506864	0.00594212
CUL9	ENSBTAG00000019908	cullin 9	0.448622	0.00766957
CUX1	ENSBTAG00000010659	cut-like homeobox 1	-0.550781	0.00228801
CX3CL1	ENSBTAG00000024869	chemokine (C-X3-C motif) ligand 1	0.644748	0.0322541
CX3CR1	ENSBTAG00000002923	chemokine (C-X3-C motif) receptor 1	0.587512	0.00760858
CXADR	ENSBTAG00000004869	coxsackie virus and adenovirus receptor	-1.04316	0.0346324
CXCL12	ENSBTAG00000005077	chemokine (C-X-C motif) ligand 12	0.887411	2.59044e-05
CXCL14	ENSBTAG00000006694	chemokine (C-X-C motif) ligand 14	1.8755	0.000118678
CXCR4	ENSBTAG00000001060	chemokine (C-X-C motif) receptor 4	-0.687135	0.00513691
CXXC1	ENSBTAG00000021884	CXXC finger protein 1	0.51548	0.0081226
CYB5A	ENSBTAG00000012012	cytochrome b5 type A (microsomal)	-1.43277	6.37957e-12
CYB5B	ENSBTAG00000002412	cytochrome b5 type B (outer mitochondrial membrane)	-0.763061	4.36332e-06
CYB5R2	ENSBTAG00000016142	cytochrome b5 reductase 2	0.856737	7.03861e-05
CYBA	ENSBTAG00000003895	cytochrome b-245, alpha polypeptide	1.07235	4.24315e-11
CYBB	ENSBTAG00000019953	cytochrome b-245, beta polypeptide	1.04075	9.24696e-08
CYBRD1	ENSBTAG00000007898	cytochrome b reductase 1	0.901018	7.39471e-08
CYC1	ENSBTAG00000012232	cytochrome c-1	-1.29178	4.14452e-15
CYFIP2	ENSBTAG00000008916	cytoplasmic FMR1 interacting protein 2	0.647735	0.031423
CYP1A1	ENSBTAG00000001021	cytochrome P450, family 1, subfamily A, polypeptide 1	-3.57685	1.0156e-15
CYP20A1	ENSBTAG00000000851	cytochrome P450, family 20, subfamily A, polypeptide 1	0.462489	0.0168788
CYP2B6	ENSBTAG00000003871	cytochrome P450, family 2, subfamily B, polypeptide 6	-1.2434	3.61051e-07
CYP2U1	ENSBTAG00000012972	cytochrome P450, family 2, subfamily U, polypeptide 1	0.597809	0.00929602
CYP2W1	ENSBTAG00000017701	cytochrome P450, family 2, subfamily W, polypeptide 1	0.666255	0.0107455
CYP4B1	ENSBTAG00000011976	cytochrome P450, family 4, subfamily B, polypeptide 1	0.945531	0.029406
CYP4V2	ENSBTAG00000021263	cytochrome P450, family 4, subfamily V, polypeptide 2	1.14073	2.96208e-08
CYP51A1	ENSBTAG00000001992	cytochrome P450, family 51, subfamily A, polypeptide 1	-0.774944	0.000109052
CYR61	ENSBTAG00000009844	cysteine-rich, angiogenic inducer, 61	1.17604	0.0181094
CYSTM1	ENSBTAG00000016595	cysteine-rich transmembrane module containing 1	-1.27223	1.41007e-12
cytb	ENSBTAG00000043550	Cytochrome b	-1.16061	3.68942e-06
CYTH4	ENSBTAG00000014237	cytohesin-4	1.1516	5.46832e-09
CYTIP	ENSBTAG00000008329	cytohesin 1 interacting protein	0.714213	0.0101981
DAB2	ENSBTAG00000016152	Dab, mitogen-responsive phosphoprotein, homolog 2 (Drosophila)	0.581215	0.00150217
DACT1	ENSBTAG00000019421	dishevelled-binding antagonist of beta-catenin 1	0.42102	0.0460102
DAGLA	ENSBTAG00000013942	diacylglycerol lipase, alpha	-0.88546	0.000261281
DAP3	ENSBTAG00000001199	death associated protein 3	-0.477936	0.0124272
DAPK1	ENSBTAG00000000738	death-associated protein kinase 1	0.899675	4.00991e-07
DAPP1	ENSBTAG00000007921	dual adaptor of phosphotyrosine and 3-phosphoinositides	0.867074	0.00143415
DARS2	ENSBTAG00000004358	aspartyl-tRNA synthetase 2, mitochondrial	-0.476388	0.0161764
DBI	ENSBTAG00000009517	diazepam binding inhibitor (GABA receptor modulator, acyl-CoA binding protein)	-1.48152	1.33338e-14
DBN1	ENSBTAG00000011400	drebrin 1	0.478407	0.00896873
DBNDD1	ENSBTAG00000020318	dysbindin (dystrobrevin binding protein 1) domain containing 1	-0.374042	0.044524
DBP	ENSBTAG00000006754	D site of albumin promoter (albumin D-box) binding protein	0.750871	0.000514927
DBT	ENSBTAG00000006320	dihydrolipoamide branched chain transacylase E2	-1.21401	4.26406e-11
DCAF15	ENSBTAG00000008841	DDB1 and CUL4 associated factor 15	0.576368	0.00495805
DCAF16	ENSBTAG00000011973	DDB1 and CUL4 associated factor 16	0.590333	0.0464065
DCBLD2	ENSBTAG00000014889	discoidin, CUB and LCCL domain containing 2	-0.616023	0.0113685
DCHS2	ENSBTAG00000024545	dachsous cadherin-related 2	-0.735004	0.00552483
DCLK1	ENSBTAG00000038495	doublecortin-like kinase 1	0.979723	1.34793e-09
DCN	ENSBTAG00000003505	decorin	0.949216	0.000330178
DCP1B	ENSBTAG00000030285	decapping mRNA 1B	0.523356	0.0101245
DCTN5	ENSBTAG00000006410	dynactin 5 (p25)	-0.413231	0.0275063
DCXR	ENSBTAG00000008747	dicarbonyl/L-xylulose reductase	-0.964943	3.44975e-09
DDAH1	ENSBTAG00000034776	dimethylarginine dimethylaminohydrolase 1	-0.778532	0.0418906
DDAH2	ENSBTAG00000013530	dimethylarginine dimethylaminohydrolase 2	1.14218	4.01977e-11
DDHD1	ENSBTAG00000019924	DDHD domain containing 1	-0.754244	0.00357118
DDHD2	ENSBTAG00000013145	DDHD domain containing 2	-0.63804	0.00204642
DDIT4	ENSBTAG00000000163	DNA-damage-inducible transcript 4	0.503185	0.0332325
DDIT4L	ENSBTAG00000010610	DNA-damage-inducible transcript 4-like	1.20389	1.32816e-06
DDOST	ENSBTAG00000006085	dolichyl-diphosphooligosaccharide--protein glycosyltransferase subunit (non-catalytic)	0.5605	0.000729876
DDT	ENSBTAG00000022027	D-dopachrome decarboxylase	-1.45402	7.23175e-20
DDX24	ENSBTAG00000003423	DEAD (Asp-Glu-Ala-Asp) box helicase 24	-0.374988	0.046385
DDX49	ENSBTAG00000000811	DEAD (Asp-Glu-Ala-Asp) box polypeptide 49	0.398244	0.0296988
DECR1	ENSBTAG00000019663	2,4-dienoyl CoA reductase 1, mitochondrial	-1.57642	1.05236e-17
DEDD2	ENSBTAG00000005761	death effector domain containing 2	0.45437	0.0384402
DEF6	ENSBTAG00000025622	DEF6 guanine nucleotide exchange factor	1.16784	3.46079e-06
DEGS1	ENSBTAG00000012705	sphingolipid delta(4)-desaturase DES1	-0.761437	7.6418e-05
DENND1A	ENSBTAG00000003610	DENN/MADD domain containing 1A	0.41646	0.018968
DENND1C	ENSBTAG00000031809	DENN/MADD domain containing 1C	1.2207	5.82332e-09
DENND2A	ENSBTAG00000004799	DENN/MADD domain containing 2A	1.18451	9.61166e-09
DENND2C	ENSBTAG00000012194	DENN/MADD domain containing 2C	0.484883	0.0206808
DENND2D	ENSBTAG00000020172	DENN/MADD domain containing 2D	0.829063	0.0212876
DENND4B	ENSBTAG00000018711	DENN/MADD domain containing 4B	0.841916	2.52169e-07
DENND6B	ENSBTAG00000024756	DENN/MADD domain containing 6B	0.60546	0.00147635
DEPDC7	ENSBTAG00000021809	DEP domain-containing protein 7	-1.10221	0.000465546
DESI1	ENSBTAG00000047942	desumoylating isopeptidase 1	-0.529323	0.0150019
DFFB	ENSBTAG00000020015	DNA fragmentation factor, 40kDa, beta polypeptide (caspase-activated DNase)	0.562226	0.00534124
DGAT2	ENSBTAG00000001154	diacylglycerol O-acyltransferase 2	-1.99378	1.15946e-13
DGKA	ENSBTAG00000004018	diacylglycerol kinase, alpha 80kDa	0.772508	8.27943e-06
DGKZ	ENSBTAG00000013636	diacylglycerol kinase, zeta	0.556844	0.00150074
DHCR24	ENSBTAG00000004688	24-dehydrocholesterol reductase	-1.38825	3.08849e-15
DHCR7	ENSBTAG00000016465	7-dehydrocholesterol reductase	-0.74624	4.50294e-05
DHDH	ENSBTAG00000013337	dihydrodiol dehydrogenase (dimeric)	1.00371	0.000119116
DHFR	ENSBTAG00000007681	dihydrofolate reductase	-0.760985	4.83164e-05
DHRS3	ENSBTAG00000024493	dehydrogenase/reductase (SDR family) member 3	-0.454311	0.0140077
DHRS7B	ENSBTAG00000010559	dehydrogenase/reductase (SDR family) member 7B	0.419117	0.0411665
DHTKD1	ENSBTAG00000000291	dehydrogenase E1 and transketolase domain containing 1	-0.442207	0.0191179
DHX16	ENSBTAG00000006960	DEAH (Asp-Glu-Ala-His) box polypeptide 16	0.463623	0.0341048
DHX34	ENSBTAG00000006848	DEAH (Asp-Glu-Ala-His) box polypeptide 34	0.491891	0.0197474
DHX38	ENSBTAG00000013265	pre-mRNA-splicing factor ATP-dependent RNA helicase PRP16	0.407674	0.0192333
DHX57	ENSBTAG00000014679	DEAH (Asp-Glu-Ala-Asp/His) box polypeptide 57	0.406837	0.0150129
DHX58	ENSBTAG00000046580	DEXH (Asp-Glu-X-His) box polypeptide 58	0.747035	0.000454582
DHX8	ENSBTAG00000008339	DEAH (Asp-Glu-Ala-His) box polypeptide 8	0.392326	0.0215295
DIAPH1	ENSBTAG00000030499	diaphanous-related formin 1	0.4578	0.0143253
DIDO1	ENSBTAG00000006002	death inducer-obliterator 1	0.354648	0.048481
DIEXF	ENSBTAG00000020886	digestive organ expansion factor homolog (zebrafish)	0.374185	0.0414293
DISP1	ENSBTAG00000013463	dispatched homolog 1 (Drosophila)	1.02733	0.00116469
DKK2	ENSBTAG00000012969	dickkopf WNT signaling pathway inhibitor 2	0.768863	0.000292191
DLD	ENSBTAG00000001908	dihydrolipoamide dehydrogenase	-1.06208	2.76995e-08
DLG2	ENSBTAG00000027868	discs, large homolog 2 (Drosophila)	0.813005	0.0375855
DLG3	ENSBTAG00000011291	discs, large homolog 3 (Drosophila)	0.806956	0.000218886
DLG4	ENSBTAG00000002564	discs, large homolog 4 (Drosophila)	0.657021	0.00240224
DLK1	ENSBTAG00000037899	delta-like 1 homolog (Drosophila)	-7.35584	2.82881e-91
DLST	ENSBTAG00000006463	dihydrolipoyllysine-residue succinyltransferase component of 2-oxoglutarate dehydrogenase complex, mitochondrial	-0.484111	0.00643142
DMBT1	ENSBTAG00000022715	deleted in malignant brain tumors 1	3.09924	6.83051e-11
DMPK	ENSBTAG00000013347	dystrophia myotonica-protein kinase	-0.909681	3.73034e-05
DMTN	ENSBTAG00000045887	dematin actin binding protein	1.47526	1.34127e-05
DMXL2	ENSBTAG00000000737	Dmx-like 2	-0.908851	0.0245714
DNAH2	ENSBTAG00000008605	dynein, axonemal, heavy chain 2	-1.72539	2.19887e-05
DNAJA3	ENSBTAG00000010013	DnaJ (Hsp40) homolog, subfamily A, member 3	-0.445801	0.0180825
DNAJB5	ENSBTAG00000018318	DnaJ (Hsp40) homolog, subfamily B, member 5	-0.786868	0.0272811
DNAJC11	ENSBTAG00000011217	DnaJ (Hsp40) homolog, subfamily C, member 11	-0.360454	0.0418906
DNAJC12	ENSBTAG00000010932	DnaJ (Hsp40) homolog, subfamily C, member 12	-0.81666	0.000491236
DNAJC18	ENSBTAG00000002286	DnaJ (Hsp40) homolog, subfamily C, member 18	0.427941	0.0183287
DNAJC28	ENSBTAG00000009187	DnaJ (Hsp40) homolog, subfamily C, member 28	-0.809213	0.000531583
DNAJC30	ENSBTAG00000009022	DnaJ (Hsp40) homolog, subfamily C, member 30	-0.50219	0.0244128
DNASE1	ENSBTAG00000020107	Deoxyribonuclease-1	0.404813	0.044941
DNASE2	ENSBTAG00000006082	deoxyribonuclease II, lysosomal	0.51643	0.00170801
DNM1	ENSBTAG00000011307	dynamin 1	0.848079	6.71831e-05
DNM1L	ENSBTAG00000011395	dynamin 1-like	-0.574653	0.00102166
DNMBP	ENSBTAG00000008939	dynamin binding protein	0.354358	0.0395619
DOC2B	ENSBTAG00000025140	double C2-like domains, beta	0.824791	0.0091262
DOCK10	ENSBTAG00000000581	dedicator of cytokinesis 10	0.582226	0.00847607
DOCK11	ENSBTAG00000006439	dedicator of cytokinesis 11	-0.470978	0.0272811
DOCK2	ENSBTAG00000014612	dedicator of cytokinesis 2	1.18182	3.29743e-07
DOK2	ENSBTAG00000003341	docking protein 2, 56kDa	1.06808	0.000104941
DOK5	ENSBTAG00000047975	docking protein 5	1.34967	4.45844e-06
DOK7	ENSBTAG00000009742	docking protein 7	-1.04344	0.00173643
DOPEY2	ENSBTAG00000014306	dopey family member 2	0.428739	0.0388493
DPP7	ENSBTAG00000047958	dipeptidyl-peptidase 7	0.849251	6.04773e-06
DPY19L3	ENSBTAG00000015165	dpy-19-like 3 (C. elegans)	-0.764968	0.0258636
DPY19L4	ENSBTAG00000013621	dpy-19-like 4 (C. elegans)	-0.827105	0.00507172
DPYSL2	ENSBTAG00000018373	dihydropyrimidinase-like 2	0.440168	0.0224533
DSE	ENSBTAG00000005205	dermatan sulfate epimerase	0.509018	0.0104982
DSEL	ENSBTAG00000037907	dermatan sulfate epimerase-like	0.532664	0.00875097
DTD1	ENSBTAG00000008964	D-tyrosyl-tRNA deacylase 1	0.404477	0.0254831
DTX1	ENSBTAG00000016738	deltex 1, E3 ubiquitin ligase	0.424585	0.0228715
DTX3	ENSBTAG00000018002	deltex 3, E3 ubiquitin ligase	0.709719	0.00177905
DTX4	ENSBTAG00000004046	deltex 4, E3 ubiquitin ligase	1.25476	2.01415e-08
DUOX2	ENSBTAG00000016234	dual oxidase 2	2.10108	1.17496e-05
DUOXA2	ENSBTAG00000016239	dual oxidase maturation factor 2	2.13731	9.58289e-07
DUSP15	ENSBTAG00000009005	dual specificity phosphatase 15	-0.889713	8.33421e-05
DUSP18	ENSBTAG00000017459	dual specificity phosphatase 18	0.558268	0.0305264
DUSP22	ENSBTAG00000027375	dual specificity phosphatase 22	0.609123	0.0250832
DUSP23	ENSBTAG00000004776	dual specificity phosphatase 23	-0.629711	0.00128722
DUSP26	ENSBTAG00000016413	dual specificity phosphatase 26 (putative)	1.28724	0.0105645
DUSP4	ENSBTAG00000044208	dual specificity protein phosphatase 4	-1.0143	0.0460033
DVL2	ENSBTAG00000003075	dishevelled segment polarity protein 2	0.744082	0.000285859
DXO	ENSBTAG00000005588	decapping exoribonuclease	0.641009	0.00369344
DYNC2LI1	ENSBTAG00000013676	dynein, cytoplasmic 2, light intermediate chain 1	0.742048	0.00148983
DYNLRB1	ENSBTAG00000006134	dynein, light chain, roadblock-type 1	-0.465574	0.0075423
DYNLRB2	ENSBTAG00000017752	dynein, light chain, roadblock-type 2	0.652081	0.0320746
DYRK1B	ENSBTAG00000012509	dual-specificity tyrosine-(Y)-phosphorylation regulated kinase 1B	0.38119	0.0398898
DYRK3	ENSBTAG00000013294	dual-specificity tyrosine-(Y)-phosphorylation regulated kinase 3	-0.789907	0.000603342
E4F1	ENSBTAG00000009961	E4F transcription factor 1	0.484279	0.016826
EBF3	ENSBTAG00000008272	early B-cell factor 3	0.457904	0.0104063
EBP	ENSBTAG00000009287	emopamil binding protein (sterol isomerase)	-1.08061	2.14323e-07
ECHDC1	ENSBTAG00000003887	ethylmalonyl-CoA decarboxylase 1	-0.508787	0.0245408
ECHS1	ENSBTAG00000017710	enoyl CoA hydratase, short chain, 1, mitochondrial	-1.57882	2.3344e-15
ECI2	ENSBTAG00000015178	enoyl-CoA delta isomerase 2, mitochondrial	-0.632356	0.000144772
ECM1	ENSBTAG00000003806	extracellular matrix protein 1	0.578962	0.00394724
ECM2	ENSBTAG00000024081	extracellular matrix protein 2 precursor	0.549623	0.00769908
ECSIT	ENSBTAG00000015049	ECSIT signalling integrator	-0.767462	1.7187e-05
EDA	ENSBTAG00000012543	ectodysplasin A	1.19872	4.92136e-07
EDC4	ENSBTAG00000006417	enhancer of mRNA decapping 4	0.497535	0.00436307
EDEM3	ENSBTAG00000019264	ER degradation enhancer, mannosidase alpha-like 3	-0.701077	0.0485846
EDF1	ENSBTAG00000030302	endothelial differentiation-related factor 1	-0.44205	0.0158339
EDN1	ENSBTAG00000008096	endothelin 1	0.520665	0.0197951
EDNRB	ENSBTAG00000005299	endothelin receptor type B	-0.544466	0.0250469
EEF2K	ENSBTAG00000017662	eukaryotic elongation factor 2 kinase	0.645501	0.000735785
EFCAB7	ENSBTAG00000002600	EF-hand calcium binding domain 7	0.555522	0.0187467
EFCC1	ENSBTAG00000005922	EF-hand and coiled-coil domain containing 1	-0.981784	0.000312797
EFEMP2	ENSBTAG00000021457	EGF containing fibulin-like extracellular matrix protein 2	0.779103	3.10655e-05
EFHD1	ENSBTAG00000014596	EF-hand domain family, member D1	1.01948	0.0274012
EFHD2	ENSBTAG00000009048	EF-hand domain family, member D2	0.926552	4.61955e-09
EFNB1	ENSBTAG00000015801	ephrin-B1	0.556499	0.0098166
EFS	ENSBTAG00000038733	embryonal Fyn-associated substrate	1.10729	6.93624e-09
EGFL8	ENSBTAG00000025410	EGF-like-domain, multiple 8	0.90961	0.0203992
EHBP1L1	ENSBTAG00000009554	EH domain binding protein 1-like 1	0.421152	0.0457991
EHHADH	ENSBTAG00000019625	enoyl-CoA, hydratase/3-hydroxyacyl CoA dehydrogenase	-1.30791	2.62487e-12
EHMT2	ENSBTAG00000005676	euchromatic histone-lysine N-methyltransferase 2	0.491221	0.00630231
EIF1B	ENSBTAG00000019106	eukaryotic translation initiation factor 1B	0.414272	0.0406423
EIF2B1	ENSBTAG00000007269	eukaryotic translation initiation factor 2B, subunit 1 alpha, 26kDa	-0.449447	0.0179901
EIF2S2	ENSBTAG00000005969	eukaryotic translation initiation factor 2, subunit 2 beta, 38kDa	-0.428859	0.0194671
EIF3D	ENSBTAG00000001988	eukaryotic translation initiation factor 3, subunit D	0.52501	0.0119901
EIF3E	ENSBTAG00000006702	eukaryotic translation initiation factor 3, subunit E	0.454504	0.0361379
EIF3I	ENSBTAG00000014388	eukaryotic translation initiation factor 3, subunit I	-0.40533	0.0246327
EIF3J	ENSBTAG00000000359	eukaryotic translation initiation factor 3, subunit J	-0.423215	0.0332279
ELF1	ENSBTAG00000007356	E74-like factor 1 (ets domain transcription factor)	0.66085	0.000168549
ELF3	ENSBTAG00000008756	E74-like factor 3 (ets domain transcription factor, epithelial-specific )	0.891342	0.00575497
ELF4	ENSBTAG00000019061	E74-like factor 4 (ets domain transcription factor)	0.754483	3.33176e-05
ELL	ENSBTAG00000003587	elongation factor RNA polymerase II	0.438593	0.0194889
ELMO1	ENSBTAG00000003490	engulfment and cell motility 1	0.518771	0.0118872
ELMSAN1	ENSBTAG00000009272	ELM2 and Myb/SANT-like domain containing 1	0.400743	0.040229
ELN	ENSBTAG00000019517	elastin	0.963469	0.00584774
ELOVL1	ENSBTAG00000009813	ELOVL fatty acid elongase 1	0.475813	0.0104468
ELOVL5	ENSBTAG00000003359	ELOVL fatty acid elongase 5	-1.42315	9.73877e-10
ELOVL6	ENSBTAG00000010564	ELOVL fatty acid elongase 6	-2.81408	3.49008e-25
ELP6	ENSBTAG00000011478	elongator acetyltransferase complex subunit 6	-0.528896	0.00753661
EMC3	ENSBTAG00000003882	ER membrane protein complex subunit 3	-0.744443	1.41594e-05
EMC9	ENSBTAG00000025778	ER membrane protein complex subunit 9	-0.599928	0.0077122
EMILIN2	ENSBTAG00000003880	elastin microfibril interfacer 2	1.03503	8.97511e-09
EML2	ENSBTAG00000015764	echinoderm microtubule associated protein like 2	-0.406464	0.0319344
EML3	ENSBTAG00000011872	echinoderm microtubule associated protein like 3	0.538293	0.00170909
EML6	ENSBTAG00000011101	echinoderm microtubule associated protein like 6	0.737921	0.0384582
EMP2	ENSBTAG00000007177	epithelial membrane protein 2	0.60752	0.0072463
EMP3	ENSBTAG00000018013	epithelial membrane protein 3	0.697991	5.044e-05
EMX2	ENSBTAG00000003027	empty spiracles homeobox 2	1.69807	8.95427e-11
ENAH	ENSBTAG00000016185	enabled homolog (Drosophila)	-0.895486	8.62218e-05
ENDOG	ENSBTAG00000012484	endonuclease G	-0.482633	0.0286641
ENO2	ENSBTAG00000011274	enolase 2 (gamma, neuronal)	1.39026	0.000504538
ENO4	ENSBTAG00000004330	enolase family member 4	0.574193	0.0281067
ENOX1	ENSBTAG00000012434	ecto-NOX disulfide-thiol exchanger 1	-0.671806	0.00214334
ENPP1	ENSBTAG00000021830	ectonucleotide pyrophosphatase/phosphodiesterase 1	1.48086	7.36559e-14
ENPP4	ENSBTAG00000003499	ectonucleotide pyrophosphatase/phosphodiesterase 4 (putative)	-0.621558	0.00378693
ENPP5	ENSBTAG00000015829	ectonucleotide pyrophosphatase/phosphodiesterase 5 (putative)	-0.816685	0.00116781
ENTPD2	ENSBTAG00000048125	ectonucleoside triphosphate diphosphohydrolase 2	0.555262	0.0346712
ENTPD5	ENSBTAG00000020334	ectonucleoside triphosphate diphosphohydrolase 5	-0.487773	0.0419283
EPAS1	ENSBTAG00000003711	endothelial PAS domain protein 1	-0.911833	3.23948e-05
EPB41	ENSBTAG00000006667	erythrocyte membrane protein band 4.1	-0.620851	0.00110869
EPB41L3	ENSBTAG00000019251	erythrocyte membrane protein band 4.1-like 3	0.927282	1.24196e-08
EPB41L4B	ENSBTAG00000017063	erythrocyte membrane protein band 4.1 like 4B	1.09346	0.00818032
EPB41L5	ENSBTAG00000018236	erythrocyte membrane protein band 4.1 like 5	-0.47851	0.0338357
EPC1	ENSBTAG00000001552	enhancer of polycomb homolog 1 (Drosophila)	0.378732	0.0296173
EPC2	ENSBTAG00000018581	enhancer of polycomb homolog 2 (Drosophila)	0.399279	0.0323018
EPCAM	ENSBTAG00000006474	epithelial cell adhesion molecule	0.8764	1.08063e-05
EPHB3	ENSBTAG00000005313	ephrin type-B receptor 3 precursor	1.03794	0.00123963
EPHX1	ENSBTAG00000000140	epoxide hydrolase 1, microsomal (xenobiotic)	0.688967	7.29301e-05
EPHX2	ENSBTAG00000015241	epoxide hydrolase 2, cytoplasmic	-0.645818	0.000212611
EPHX3	ENSBTAG00000020090	epoxide hydrolase 3	0.577257	0.00527386
EPOR	ENSBTAG00000008197	erythropoietin receptor	0.717765	0.018809
EPS8	ENSBTAG00000000369	epidermal growth factor receptor pathway substrate 8	0.378337	0.0418156
EPS8L2	ENSBTAG00000022147	EPS8-like 2	0.59812	0.00228801
ERAP1	ENSBTAG00000013557	endoplasmic reticulum aminopeptidase 1	0.52706	0.00332498
ERBB2	ENSBTAG00000021798	erb-b2 receptor tyrosine kinase 2	0.458511	0.0221853
ERF	ENSBTAG00000000332	Ets2 repressor factor	0.66398	0.00573063
ERGIC2	ENSBTAG00000011096	ERGIC and golgi 2	-0.448022	0.0274055
ERGIC3	ENSBTAG00000006670	ERGIC and golgi 3	0.609938	0.000617468
ERMARD	ENSBTAG00000000918	ER membrane-associated RNA degradation	0.429797	0.0162878
ERMP1	ENSBTAG00000015607	endoplasmic reticulum metallopeptidase 1	-0.516347	0.00822023
ERRFI1	ENSBTAG00000006609	ERBB receptor feedback inhibitor 1	1.26105	2.95628e-06
ESM1	ENSBTAG00000004221	endothelial cell-specific molecule 1	-2.88838	8.29545e-12
ESPN	ENSBTAG00000006515	espin	-1.03075	3.77306e-05
ESRRA	ENSBTAG00000008645	estrogen-related receptor alpha	-0.603381	0.000580736
ETF1	ENSBTAG00000011415	eukaryotic translation termination factor 1	-0.460298	0.0167794
ETFA	ENSBTAG00000012490	electron-transfer-flavoprotein, alpha polypeptide	-1.61247	5.38993e-17
ETFDH	ENSBTAG00000016679	electron-transferring-flavoprotein dehydrogenase	-1.15151	1.92966e-10
ETNK1	ENSBTAG00000005833	ethanolamine kinase 1	-0.740844	0.0165516
ETNPPL	ENSBTAG00000010284	ethanolamine-phosphate phospho-lyase	-1.48238	1.08701e-11
EVC	ENSBTAG00000004287	Ellis van Creveld protein	0.702638	0.000269779
EVC2	ENSBTAG00000004277	limbin	0.684965	9.23972e-05
EVI2B	ENSBTAG00000009353	ecotropic viral integration site 2B	1.35913	2.39088e-10
EWSR1	ENSBTAG00000017755	EWS RNA-binding protein 1	0.426704	0.0191815
EXOSC10	ENSBTAG00000002590	exosome component 10	0.372242	0.0323831
EXOSC8	ENSBTAG00000011855	exosome component 8	0.489707	0.0148614
EXT2	ENSBTAG00000019644	exostosin glycosyltransferase 2	0.499282	0.0025388
EXTL1	ENSBTAG00000006349	exostosin-like glycosyltransferase 1	-1.20153	5.17934e-06
EZH1	ENSBTAG00000021918	enhancer of zeste 1 polycomb repressive complex 2 subunit	0.665256	0.00035078
F11R	ENSBTAG00000017846	F11 receptor	0.507169	0.0122876
F13A1	ENSBTAG00000007268	coagulation factor XIII, A1 polypeptide	1.55949	3.24993e-14
F2RL2	ENSBTAG00000000898	coagulation factor II (thrombin) receptor-like 2	0.436197	0.0322678
FAAP100	ENSBTAG00000019104	Fanconi anemia core complex associated protein 100	0.637988	0.00597967
FABP7	ENSBTAG00000033803	fatty acid binding protein 7, brain	1.62849	1.98447e-06
FADS3	ENSBTAG00000015511	fatty acid desaturase 3	-0.613794	0.00310015
FAHD1	ENSBTAG00000033015	Acylpyruvase FAHD1, mitochondrial	-0.727125	0.000287021
FAM101B	ENSBTAG00000006606	family with sequence similarity 101, member B	-0.996954	6.16122e-07
FAM102A	ENSBTAG00000023851	family with sequence similarity 102, member A	0.892917	0.000603342
FAM105A	ENSBTAG00000000672	family with sequence similarity 105, member A	1.59269	1.8579e-11
FAM109B	ENSBTAG00000009507	Sesquipedalian-2	0.911639	7.48256e-06
FAM110A	ENSBTAG00000008638	family with sequence similarity 110, member A	0.580908	0.0468906
FAM110D	ENSBTAG00000013131	family with sequence similarity 110, member D	0.608435	0.0369457
FAM117A	ENSBTAG00000006886	family with sequence similarity 117, member A	0.710113	0.00161032
FAM118A	ENSBTAG00000010590	family with sequence similarity 118, member A	0.427686	0.0247333
FAM124B	ENSBTAG00000038700	family with sequence similarity 124B	-0.50819	0.0328616
FAM126B	ENSBTAG00000021201	family with sequence similarity 126, member B	-1.27309	6.7103e-05
FAM129C	ENSBTAG00000018946	family with sequence similarity 129, member C	0.974803	0.000119202
FAM134B	ENSBTAG00000016444	family with sequence similarity 134, member B	-0.537	0.0406423
FAM134C	ENSBTAG00000032493	family with sequence similarity 134, member C	0.401485	0.0311001
FAM162A	ENSBTAG00000011140	protein FAM162A	-0.4193	0.0250592
FAM171A1	ENSBTAG00000008787	protein FAM171A1 precursor	0.556281	0.001456
FAM174B	ENSBTAG00000022989	family with sequence similarity 174, member B	0.963115	0.0234649
FAM180A	ENSBTAG00000017427	family with sequence similarity 180, member A	3.1053	3.35604e-13
FAM189A2	ENSBTAG00000011173	family with sequence similarity 189, member A2	-1.1596	7.63339e-06
FAM193A	ENSBTAG00000009744	family with sequence similarity 193, member A	0.392669	0.0343714
FAM193B	ENSBTAG00000015192	family with sequence similarity 193, member B	0.578043	0.00264267
FAM195A	ENSBTAG00000045857	family with sequence similarity 195, member A	-1.41802	6.04406e-12
FAM198B	ENSBTAG00000017069	family with sequence similarity 198, member B	-1.14427	1.96096e-09
FAM20A	ENSBTAG00000001085	family with sequence similarity 20, member A	1.62966	1.15946e-13
FAM20C	ENSBTAG00000003607	family with sequence similarity 20, member C	0.558287	0.0033812
FAM210A	ENSBTAG00000009141	family with sequence similarity 210, member A	-0.45789	0.0268829
FAM210B	ENSBTAG00000013007	family with sequence similarity 210, member B	0.781961	0.000208854
FAM234B	ENSBTAG00000014322	family with sequence similarity 234, member B	0.521041	0.0446588
FAM3C	ENSBTAG00000007976	family with sequence similarity 3, member C	0.46825	0.0143824
FAM45A	ENSBTAG00000008729	family with sequence similarity 45, member A	0.50412	0.0057006
FAM46B	ENSBTAG00000018413	family with sequence similarity 46, member B	-0.691697	0.00810206
FAM49A	ENSBTAG00000012779	family with sequence similarity 49, member A	-0.953334	7.73095e-06
FAM49B	ENSBTAG00000020801	family with sequence similarity 49, member B	-1.18349	2.33896e-07
FAM57B	ENSBTAG00000005033	family with sequence similarity 57, member B	0.785215	0.0192333
FAM60A	ENSBTAG00000001161	family with sequence similarity 60, member A	0.668143	0.00957328
FAM63A	ENSBTAG00000015329	family with sequence similarity 63, member A	0.577926	0.00240224
FAM65C	ENSBTAG00000012297	family with sequence similarity 65, member C	0.951136	0.00125663
FAM69A	ENSBTAG00000002028	family with sequence similarity 69, member A	0.732636	0.00143278
FAM69C	ENSBTAG00000000106	family with sequence similarity 69, member C	2.19594	2.42534e-05
FAM78A	ENSBTAG00000004542	family with sequence similarity 78, member A	0.562875	0.0251454
FAM83D	ENSBTAG00000000660	family with sequence similarity 83, member D	-1.29186	0.00121101
FAM84A	ENSBTAG00000004948	family with sequence similarity 84, member A	0.537076	0.0258079
FAM84B	ENSBTAG00000026172	family with sequence similarity 84, member B	0.436036	0.0210317
FAM98A	ENSBTAG00000008548	protein FAM98A	-0.452129	0.0189949
FANCA	ENSBTAG00000001906	Fanconi anemia, complementation group A	0.540702	0.00246236
FANCD2	ENSBTAG00000010077	Fanconi anemia, complementation group D2	-1.24688	0.000270048
FANCG	ENSBTAG00000015005	Fanconi anemia, complementation group G	0.695454	8.2403e-05
FASN	ENSBTAG00000015980	fatty acid synthase	-3.10702	3.94825e-35
FAU	ENSBTAG00000031786	40S ribosomal protein S30	0.571975	0.00275968
FBLN1	ENSBTAG00000012088	fibulin 1	1.12967	7.88388e-05
FBLN2	ENSBTAG00000004014	fibulin 2	0.755753	9.23796e-05
FBLN5	ENSBTAG00000018123	fibulin 5	0.627499	0.00173407
FBLN7	ENSBTAG00000009230	fibulin 7	0.612853	0.0104572
FBN1	ENSBTAG00000002278	fibrillin 1	0.604192	0.0120091
FBRS	ENSBTAG00000031789	fibrosin	0.393325	0.0419511
FBXL12	ENSBTAG00000025148	F-box and leucine-rich repeat protein 12	0.546283	0.0184781
FBXL3	ENSBTAG00000018848	F-box and leucine-rich repeat protein 3	0.560045	0.00167
FBXL6	ENSBTAG00000000856	F-box and leucine-rich repeat protein 6	0.541197	0.0104076
FBXO44	ENSBTAG00000032617	F-box protein 44	0.871542	6.544e-06
FBXO47	ENSBTAG00000024983	F-box protein 47	-0.625821	0.0405684
FBXO6	ENSBTAG00000014777	F-box protein 6	0.517409	0.00445719
FBXW12	ENSBTAG00000025756	F-box and WD repeat domain containing 12	0.537336	0.00298861
FBXW8	ENSBTAG00000036183	F-box and WD repeat domain containing 8	0.536485	0.00449784
FCER1G	ENSBTAG00000024503	Fc fragment of IgE, high affinity I, receptor for; gamma polypeptide	1.08245	3.16532e-10
FCGRT	ENSBTAG00000013926	Fc fragment of IgG, receptor, transporter, alpha	0.867699	1.09832e-05
FCRL5	ENSBTAG00000000964	Fc receptor-like 5	0.992138	0.00311162
FDFT1	ENSBTAG00000012432	farnesyl-diphosphate farnesyltransferase 1	-0.923196	1.67613e-07
FERMT1	ENSBTAG00000020465	fermitin family member 1	0.887563	0.00117644
FERMT3	ENSBTAG00000045862	fermitin family member 3	1.28759	1.70227e-06
FES	ENSBTAG00000002941	FES proto-oncogene, tyrosine kinase	0.503081	0.00304598
FFAR4	ENSBTAG00000000437	free fatty acid receptor 4	-0.675446	0.0096254
FGD2	ENSBTAG00000014172	FYVE, RhoGEF and PH domain containing 2	1.2318	6.52191e-10
FGD3	ENSBTAG00000006939	FYVE, RhoGEF and PH domain containing 3	1.25456	4.15896e-07
FGD5	ENSBTAG00000006789	FYVE, RhoGEF and PH domain containing 5	0.480209	0.0125691
FGF2	ENSBTAG00000005691	fibroblast growth factor 2 (basic)	0.859038	8.24041e-06
FGF7	ENSBTAG00000004013	fibroblast growth factor 7	1.11328	5.76627e-09
FGG	ENSBTAG00000006745	fibrinogen gamma chain	-0.495648	0.00787181
FGL1	ENSBTAG00000016177	fibrinogen-like 1	0.479623	0.044713
FGL2	ENSBTAG00000009717	fibrinogen-like 2	0.758345	2.12206e-05
FGR	ENSBTAG00000011784	FGR proto-oncogene, Src family tyrosine kinase	0.982064	1.41263e-07
FH	ENSBTAG00000021688	fumarate hydratase	-0.76777	4.30193e-06
FHDC1	ENSBTAG00000043963	FH2 domain containing 1	0.652802	0.0353911
FHL1	ENSBTAG00000018513	four and a half LIM domains 1	1.36008	7.2014e-07
FHL3	ENSBTAG00000007300	four and a half LIM domains 3	0.771253	0.00834112
FIBIN	ENSBTAG00000006676	fin bud initiation factor homolog (zebrafish)	1.42542	0.00150079
FIGF	ENSBTAG00000009476	c-fos induced growth factor (vascular endothelial growth factor D)	0.744492	0.00069545
FKBP10	ENSBTAG00000011454	FK506 binding protein 10, 65 kDa	0.468314	0.0470304
FKBP11	ENSBTAG00000015828	FK506 binding protein 11, 19 kDa	0.463685	0.0423655
FKBP3	ENSBTAG00000002610	FK506 binding protein 3, 25kDa	-0.665942	0.000535115
FKBP9	ENSBTAG00000016707	FK506 binding protein 9, 63 kDa	0.422364	0.0288682
FKRP	ENSBTAG00000013985	fukutin related protein	0.679519	0.0012964
FLNB	ENSBTAG00000022004	filamin B, beta	0.54884	0.0456615
FLRT2	ENSBTAG00000021393	fibronectin leucine rich transmembrane protein 2	0.867019	0.00108578
FLT1	ENSBTAG00000016915	fms-related tyrosine kinase 1	-0.601493	0.00290215
FLT3LG	ENSBTAG00000038045	fms-related tyrosine kinase 3 ligand	0.945182	8.32638e-06
FLT4	ENSBTAG00000001462	fms-related tyrosine kinase 4	0.999971	0.0197099
FMNL1	ENSBTAG00000004196	formin-like 1	0.970519	1.60387e-08
FMO3	ENSBTAG00000020597	flavin containing monooxygenase 3	-2.07456	3.75314e-08
FMO5	ENSBTAG00000010841	flavin containing monooxygenase 5	0.506517	0.00456596
FMOD	ENSBTAG00000014912	fibromodulin	1.47628	1.43213e-06
FNBP4	ENSBTAG00000020911	formin binding protein 4	0.462333	0.00647533
FNDC4	ENSBTAG00000018164	fibronectin type III domain containing 4	0.920377	0.00373959
FOSB	ENSBTAG00000008182	FBJ murine osteosarcoma viral oncogene homolog B	2.65358	0.0254507
FOSL2	ENSBTAG00000023929	FOS-like antigen 2	0.604121	0.0245714
FOXN2	ENSBTAG00000015151	forkhead box N2	-1.37268	0.000303699
FOXO1	ENSBTAG00000044105	forkhead box O1	0.42797	0.0285611
FOXO3	ENSBTAG00000011234	forkhead box O3	-0.488955	0.0113357
FOXO4	ENSBTAG00000004879	forkhead box O4	0.468142	0.00939365
FOXP3	ENSBTAG00000013279	forkhead box P3	-0.801637	0.000318815
FOXRED1	ENSBTAG00000014122	FAD-dependent oxidoreductase domain containing 1	-0.558073	0.0015749
FPGS	ENSBTAG00000008994	folylpolyglutamate synthase	0.551204	0.0309595
FRG1	ENSBTAG00000007089	FSHD region gene 1	0.482883	0.00782022
FRMD4B	ENSBTAG00000007624	FERM domain containing 4B	0.754209	1.47403e-05
FRMD6	ENSBTAG00000031707	FERM domain containing 6	0.436827	0.011851
FRS3	ENSBTAG00000009861	fibroblast growth factor receptor substrate 3	0.67704	0.0172191
FSTL3	ENSBTAG00000003018	follistatin-like 3 (secreted glycoprotein)	1.42524	3.15547e-07
FSTL4	ENSBTAG00000017105	follistatin-like 4	2.40012	3.41554e-11
FUCA1	ENSBTAG00000030434	fucosidase, alpha-L- 1, tissue	0.524144	0.00311555
FUCA2	ENSBTAG00000001752	plasma alpha-L-fucosidase precursor	0.401807	0.0216617
FUNDC2	ENSBTAG00000016977	FUN14 domain containing 2	-0.854115	9.84423e-08
FURIN	ENSBTAG00000002939	furin (paired basic amino acid cleaving enzyme)	-0.414152	0.016076
FUS	ENSBTAG00000005757	FUS RNA binding protein	0.571935	0.00171125
FUT10	ENSBTAG00000005454	alpha-(1,3)-fucosyltransferase 10	0.625598	0.00824089
FUT8	ENSBTAG00000019819	fucosyltransferase 8 (alpha (1,6) fucosyltransferase)	0.549154	0.00881913
FXYD1	ENSBTAG00000017816	FXYD domain containing ion transport regulator 1	0.525296	0.00369974
FXYD5	ENSBTAG00000031441	FXYD domain containing ion transport regulator 5	0.9583	3.29419e-09
FXYD7	ENSBTAG00000018326	FXYD domain containing ion transport regulator 7	1.05151	0.00221959
FYB	ENSBTAG00000001492	FYN binding protein	1.02011	0.00015261
FYN	ENSBTAG00000011851	FYN proto-oncogene, Src family tyrosine kinase	0.656319	0.000167998
FZD1	ENSBTAG00000002107	frizzled class receptor 1	0.552566	0.0202866
FZD4	ENSBTAG00000040128	frizzled class receptor 4	0.633303	0.000526655
FZD7	ENSBTAG00000002283	frizzled class receptor 7	0.754302	0.00511089
FZR1	ENSBTAG00000031387	fizzy/cell division cycle 20 related 1	0.671285	9.55443e-05
G6PD	ENSBTAG00000019512	glucose-6-phosphate dehydrogenase	-1.64145	1.36629e-16
GAB1	ENSBTAG00000002813	GRB2-associated binding protein 1	0.821437	2.86714e-06
GAB4	ENSBTAG00000002922	GRB2-associated binding protein family, member 4	0.54888	0.0276338
GABARAP	ENSBTAG00000014883	GABA(A) receptor-associated protein	0.444332	0.0252539
GABARAPL1	ENSBTAG00000011765	GABA(A) receptor-associated protein like 1	0.686376	0.000758874
GABBR1	ENSBTAG00000017239	gamma-aminobutyric acid (GABA) B receptor, 1	0.471292	0.0108378
GABRE	ENSBTAG00000013548	gamma-aminobutyric acid (GABA) A receptor, epsilon	1.39829	6.26391e-07
GADD45A	ENSBTAG00000013860	growth arrest and DNA-damage-inducible, alpha	-1.15761	2.82505e-10
GADD45G	ENSBTAG00000003033	growth arrest and DNA-damage-inducible, gamma	0.910017	0.013068
GAL3ST4	ENSBTAG00000015017	galactose-3-O-sulfotransferase 4	0.829451	0.00317244
GALC	ENSBTAG00000001124	galactosylceramidase	0.441954	0.044524
GALNT12	ENSBTAG00000009037	polypeptide N-acetylgalactosaminyltransferase 12	0.671309	0.000837037
GALNT15	ENSBTAG00000008240	polypeptide N-acetylgalactosaminyltransferase 15	2.90885	6.8906e-26
GALNT16	ENSBTAG00000009998	polypeptide N-acetylgalactosaminyltransferase 16	0.547799	0.0352851
GALNT18	ENSBTAG00000002914	polypeptide N-acetylgalactosaminyltransferase 18	-0.421048	0.031773
GALNT2	ENSBTAG00000004870	polypeptide N-acetylgalactosaminyltransferase 2	0.528883	0.00223174
GALNT6	ENSBTAG00000017943	polypeptide N-acetylgalactosaminyltransferase 6	1.61	1.58117e-06
GALT	ENSBTAG00000015807	galactose-1-phosphate uridylyltransferase	0.625037	0.00257757
GAPT	ENSBTAG00000016770	GRB2-binding adaptor protein, transmembrane	1.6058	3.2571e-06
GARNL3	ENSBTAG00000006948	GTPase activating Rap/RanGAP domain-like 3	1.35553	7.22171e-07
GART	ENSBTAG00000009188	phosphoribosylglycinamide formyltransferase, phosphoribosylglycinamide synthetase, phosphoribosylaminoimidazole synthetase	-0.694786	0.000117543
GAS1	ENSBTAG00000046803	growth arrest-specific 1	1.49473	1.55703e-10
GAS2L1	ENSBTAG00000012504	growth arrest-specific 2 like 1	-0.55752	0.0108627
GAS2L2	ENSBTAG00000018519	growth arrest-specific 2 like 2	3.0675	8.76138e-31
GAS6	ENSBTAG00000019964	growth arrest-specific 6	1.2442	5.00796e-07
GAS7	ENSBTAG00000019107	growth arrest-specific 7	0.581903	0.00249039
GATA2	ENSBTAG00000019707	GATA binding protein 2	0.706494	0.00972033
GATA3	ENSBTAG00000017243	GATA binding protein 3	0.962669	0.00130511
GATB	ENSBTAG00000013914	glutamyl-tRNA(Gln) amidotransferase subunit B, mitochondrial	-0.782612	2.7945e-06
GATM	ENSBTAG00000005586	glycine amidinotransferase (L-arginine:glycine amidinotransferase)	1.0954	6.18342e-07
GBA	ENSBTAG00000014841	glucosidase, beta, acid	0.492433	0.00506229
GBAS	ENSBTAG00000031598	glioblastoma amplified sequence	-0.677256	0.000406899
GBE1	ENSBTAG00000036262	glucan (1,4-alpha-), branching enzyme 1	-0.708461	3.65303e-05
GCAT	ENSBTAG00000008434	glycine C-acetyltransferase	-2.36665	3.87137e-36
GCDH	ENSBTAG00000016211	glutaryl-CoA dehydrogenase	-0.424164	0.0166635
GCK	ENSBTAG00000032288	glucokinase (hexokinase 4)	1.01801	5.91424e-05
GCLC	ENSBTAG00000015571	glutamate-cysteine ligase, catalytic subunit	-0.547628	0.0123591
GCLM	ENSBTAG00000007842	glutamate-cysteine ligase, modifier subunit	-0.591485	0.0162731
GCNT1	ENSBTAG00000012757	glucosaminyl (N-acetyl) transferase 1, core 2	0.661344	0.00828399
GDA	ENSBTAG00000011545	guanine deaminase	0.744011	0.00246236
GDE1	ENSBTAG00000002101	glycerophosphodiester phosphodiesterase 1	-0.743047	4.05682e-06
GDF10	ENSBTAG00000001019	growth differentiation factor 10	-1.17089	0.000698076
GDPD5	ENSBTAG00000031777	glycerophosphodiester phosphodiesterase domain containing 5	1.13242	1.74817e-07
GEM	ENSBTAG00000007596	GTP binding protein overexpressed in skeletal muscle	0.843448	2.65324e-05
GEMIN7	ENSBTAG00000010668	gem (nuclear organelle) associated protein 7	0.572582	0.0415428
GEN1	ENSBTAG00000020059	GEN1 Holliday junction 5' flap endonuclease	0.551573	0.0418156
GFM1	ENSBTAG00000027795	G elongation factor, mitochondrial 1	-0.821957	3.27779e-06
GFM2	ENSBTAG00000015519	G elongation factor, mitochondrial 2	-0.619103	0.00295424
GFPT2	ENSBTAG00000002215	glutamine-fructose-6-phosphate transaminase 2	1.80578	3.81784e-11
GFRA3	ENSBTAG00000005288	Bos taurus GDNF family receptor alpha 3 (GFRA3), mRNA.	1.00013	0.00506229
GFRA4	ENSBTAG00000013160	GDNF family receptor alpha 4	0.622129	0.0202459
GGH	ENSBTAG00000007534	gamma-glutamyl hydrolase (conjugase, folylpolygammaglutamyl hydrolase)	-0.739979	0.00364905
GHDC	ENSBTAG00000000666	GH3 domain containing	0.955792	1.66541e-07
GHITM	ENSBTAG00000032829	growth hormone inducible transmembrane protein	-0.989397	4.86152e-07
GID4	ENSBTAG00000008802	GID complex subunit 4 homolog	-0.400118	0.0365738
GIGYF1	ENSBTAG00000015738	GRB10 interacting GYF protein 1	0.796767	1.11816e-05
GIMAP4	ENSBTAG00000046257	GTPase, IMAP family member 4	0.996734	0.00185864
GIMAP8	ENSBTAG00000014402	GTPase, IMAP family member 8	0.623311	0.0038338
GINM1	ENSBTAG00000000880	glycoprotein integral membrane 1	0.385229	0.031051
GINS1	ENSBTAG00000019984	GINS complex subunit 1 (Psf1 homolog)	0.487534	0.00865325
GIPC1	ENSBTAG00000000764	GIPC PDZ domain containing family, member 1	0.651334	0.000542089
GJC1	ENSBTAG00000004036	gap junction protein, gamma 1, 45kDa	0.401773	0.0476159
GLB1L	ENSBTAG00000020611	galactosidase, beta 1-like	0.958807	1.27413e-05
GLB1L3	ENSBTAG00000038756	galactosidase, beta 1-like 3	1.17332	8.76199e-06
GLCCI1	ENSBTAG00000008533	glucocorticoid induced 1	0.609445	0.0138852
GLCE	ENSBTAG00000001405	glucuronic acid epimerase	0.803468	7.35708e-06
GLI2	ENSBTAG00000011682	GLI family zinc finger 2	0.734055	0.00619718
GLIPR1	ENSBTAG00000011590	GLI pathogenesis-related 1	1.70361	1.22153e-08
GLIPR2	ENSBTAG00000000078	GLI pathogenesis-related 2	0.985254	3.69705e-07
GLIS2	ENSBTAG00000009199	GLIS family zinc finger 2	0.729884	0.00130786
GLMP	ENSBTAG00000006364	glycosylated lysosomal membrane protein	0.387234	0.0322647
GLO1	ENSBTAG00000012703	glyoxalase I	-0.719859	2.80221e-05
GLRX2	ENSBTAG00000015972	glutaredoxin 2	-0.915849	4.79779e-06
GLRX5	ENSBTAG00000013423	glutaredoxin 5	-0.701538	8.26587e-05
GLS	ENSBTAG00000007863	glutaminase	0.528947	0.00449852
GLT8D1	ENSBTAG00000014550	glycosyltransferase 8 domain containing 1	0.473054	0.0152901
GLTP	ENSBTAG00000002591	glycolipid transfer protein	0.544364	0.00512373
GLTSCR1	ENSBTAG00000004138	glioma tumor suppressor candidate region gene 1	0.622337	0.0129442
GLTSCR2	ENSBTAG00000021192	glioma tumor suppressor candidate region gene 2	0.4915	0.00923593
GLYAT	ENSBTAG00000038323	glycine N-acyltransferase	-2.20605	2.42231e-38
GLYCTK	ENSBTAG00000021695	glycerate kinase	-0.97897	1.37122e-07
GMEB2	ENSBTAG00000014769	glucocorticoid modulatory element binding protein 2	0.437439	0.0162307
GMFB	ENSBTAG00000025311	glia maturation factor, beta	-0.440104	0.0376689
GMFG	ENSBTAG00000005390	glia maturation factor, gamma	1.17668	2.01725e-11
GMIP	ENSBTAG00000015144	GEM interacting protein	0.620112	0.00034153
GMPPA	ENSBTAG00000002995	GDP-mannose pyrophosphorylase A	0.490706	0.0179901
GNA15	ENSBTAG00000019988	guanine nucleotide binding protein (G protein), alpha 15 (Gq class)	1.38407	3.23473e-10
GNAL	ENSBTAG00000002125	guanine nucleotide binding protein (G protein), alpha activating activity polypeptide, olfactory type	0.851479	3.01443e-05
GNAQ	ENSBTAG00000009789	guanine nucleotide-binding protein G(q) subunit alpha	-0.62705	0.0216676
GNB2	ENSBTAG00000006495	guanine nucleotide binding protein (G protein), beta polypeptide 2	0.435041	0.0169083
GNB3	ENSBTAG00000016043	guanine nucleotide binding protein (G protein), beta polypeptide 3	0.604004	0.0384913
GNB4	ENSBTAG00000002767	guanine nucleotide binding protein (G protein), beta polypeptide 4	-0.943594	0.00252936
GNG12	ENSBTAG00000035697	guanine nucleotide binding protein (G protein), gamma 12	-0.605411	0.019215
GNG7	ENSBTAG00000007644	guanine nucleotide binding protein (G protein), gamma 7	-0.560502	0.000885966
GNPTG	ENSBTAG00000014118	N-acetylglucosamine-1-phosphate transferase, gamma subunit	0.3935	0.037982
GOLGA5	ENSBTAG00000004598	golgin A5	0.368932	0.0360895
GORAB	ENSBTAG00000003295	golgin, RAB6-interacting	0.462994	0.0271307
GOSR1	ENSBTAG00000004961	Golgi SNAP receptor complex member 1	-0.980078	1.90481e-06
GOT1	ENSBTAG00000011960	glutamic-oxaloacetic transaminase 1, soluble	-0.683155	2.66275e-05
GOT2	ENSBTAG00000007172	glutamic-oxaloacetic transaminase 2, mitochondrial	-0.951944	1.32556e-08
GPAM	ENSBTAG00000011917	glycerol-3-phosphate acyltransferase, mitochondrial	-2.47212	9.00679e-21
GPANK1	ENSBTAG00000008835	G patch domain and ankyrin repeats 1	0.404041	0.0277552
GPAT3	ENSBTAG00000017592	glycerol-3-phosphate acyltransferase 3	-0.70298	0.0353951
GPC3	ENSBTAG00000020406	glypican 3	1.06237	1.06196e-08
GPC4	ENSBTAG00000020644	glypican 4	0.535044	0.0274882
GPD1	ENSBTAG00000016296	glycerol-3-phosphate dehydrogenase 1 (soluble)	-1.04879	1.57041e-05
GPER1	ENSBTAG00000048154	G protein-coupled estrogen receptor 1	-1.54763	2.4183e-10
GPI	ENSBTAG00000006396	glucose-6-phosphate isomerase	-0.817925	8.7087e-05
GPM6A	ENSBTAG00000004231	glycoprotein M6A	1.81935	1.14665e-09
GPM6B	ENSBTAG00000009260	glycoprotein M6B	-0.59492	0.00308789
GPNMB	ENSBTAG00000000604	glycoprotein (transmembrane) nmb	2.54185	2.12919e-29
GPR1	ENSBTAG00000017043	G protein-coupled receptor 1	1.27739	2.2118e-05
GPR108	ENSBTAG00000017291	G protein-coupled receptor 108	0.529701	0.00666419
GPR153	ENSBTAG00000013071	G protein-coupled receptor 153	0.731553	0.00171125
GPR173	ENSBTAG00000017767	G protein-coupled receptor 173	0.852464	0.00100029
GPR183	ENSBTAG00000032084	G protein-coupled receptor 183	0.746632	0.000776502
GPR21	ENSBTAG00000040296	G protein-coupled receptor 21	-0.776699	0.0252539
GPR34	ENSBTAG00000020144	G protein-coupled receptor 34	1.71651	2.18749e-12
GPR63	ENSBTAG00000002915	G protein-coupled receptor 63	-1.02749	0.00245912
GPR68	ENSBTAG00000006738	G protein-coupled receptor 68	2.52881	7.03208e-10
GPRC5A	ENSBTAG00000039509	G protein-coupled receptor, class C, group 5, member A	2.47937	4.49267e-11
GPSM1	ENSBTAG00000018799	G-protein signaling modulator 1	0.65133	0.00363664
GPSM2	ENSBTAG00000017124	G-protein signaling modulator 2	0.568704	0.0054151
GPT	ENSBTAG00000007835	glutamic-pyruvate transaminase (alanine aminotransferase)	-0.984145	0.000194418
GPT2	ENSBTAG00000002980	glutamic pyruvate transaminase (alanine aminotransferase) 2	-2.20642	5.91892e-09
GPX3	ENSBTAG00000043553	glutathione peroxidase 3 precursor	2.61178	1.47216e-21
GRAMD4	ENSBTAG00000021803	GRAM domain containing 4	0.505971	0.00946638
GRASP	ENSBTAG00000021658	GRP1 (general receptor for phosphoinositides 1)-associated scaffold protein	0.650764	0.0190678
GREB1	ENSBTAG00000015402	growth regulation by estrogen in breast cancer 1	1.32746	5.35204e-10
GREB1L	ENSBTAG00000008275	growth regulation by estrogen in breast cancer-like	0.5136	0.0372647
GREM1	ENSBTAG00000046604	gremlin 1, DAN family BMP antagonist	2.10253	6.16122e-07
GRHPR	ENSBTAG00000019299	glyoxylate reductase/hydroxypyruvate reductase	-0.935031	8.47382e-05
GRID1	ENSBTAG00000019623	glutamate receptor, ionotropic, delta 1	0.873162	0.000452293
GRN	ENSBTAG00000018823	granulin	0.687818	3.50718e-05
GRP	ENSBTAG00000004796	gastrin-releasing peptide	1.76921	1.54588e-15
GSDMB	ENSBTAG00000012854	gasdermin B	0.802186	5.97837e-05
GSDMD	ENSBTAG00000021474	Gasdermin D; Gasdermin domain containing 1	0.97891	1.00451e-09
GSK3B	ENSBTAG00000048057	glycogen synthase kinase 3 beta	-1.26049	4.00492e-06
GSN	ENSBTAG00000019915	gelsolin	1.00162	8.33365e-05
GSPT1	ENSBTAG00000003577	G1 to S phase transition 1	-0.425798	0.0330149
GSS	ENSBTAG00000003504	glutathione synthetase	-1.66814	8.0952e-18
GSTM1	ENSBTAG00000037673	glutathione S-transferase mu 1	-1.00791	1.48186e-08
GSTP1	ENSBTAG00000003548	glutathione S-transferase pi 1	-0.442903	0.0258265
GTF2H5	ENSBTAG00000008543	general transcription factor IIH, polypeptide 5	-0.499743	0.0122409
GTPBP2	ENSBTAG00000006016	GTP binding protein 2	0.553012	0.00152184
GTPBP3	ENSBTAG00000004200	GTP binding protein 3 (mitochondrial)	0.466825	0.010013
GUK1	ENSBTAG00000014775	guanylate kinase 1	-0.527043	0.00161633
GXYLT2	ENSBTAG00000020481	glucoside xylosyltransferase 2	1.06904	1.44765e-07
GYG2	ENSBTAG00000013341	glycogenin 2	0.415729	0.0467152
GYPC	ENSBTAG00000014863	glycophorin C (Gerbich blood group)	-1.38791	3.27513e-16
H1F0	ENSBTAG00000038439	H1 histone family, member 0	0.578032	0.000537613
H1FX	ENSBTAG00000040116	H1 histone family, member X	1.04291	1.42703e-11
H2AFJ	ENSBTAG00000030503	H2A histone family, member J	0.514344	0.00468019
H3F3A	ENSBTAG00000024909	H3 histone, family 3A	0.746116	6.93497e-06
H6PD	ENSBTAG00000004246	hexose-6-phosphate dehydrogenase (glucose 1-dehydrogenase)	0.469613	0.0162268
HABP4	ENSBTAG00000011586	hyaluronan binding protein 4	-0.734534	0.00503266
HACD2	ENSBTAG00000023607	3-hydroxyacyl-CoA dehydratase 2	-0.789035	0.000364765
HACD4	ENSBTAG00000017741	3-hydroxyacyl-CoA dehydratase 4	1.3815	1.5036e-15
HACL1	ENSBTAG00000003718	2-hydroxyacyl-CoA lyase 1	-0.449643	0.0431367
HAGH	ENSBTAG00000019998	Hydroxyacylglutathione hydrolase, mitochondrial	-1.64569	1.25027e-22
HAGHL	ENSBTAG00000002481	hydroxyacylglutathione hydrolase-like	-0.483131	0.0134264
HAUS5	ENSBTAG00000013436	HAUS augmin-like complex, subunit 5	0.590663	0.00124737
HBEGF	ENSBTAG00000021766	heparin-binding EGF-like growth factor	0.700858	0.042103
HBP1	ENSBTAG00000005524	HMG box-containing protein 1	0.39961	0.0304514
HCAR1	ENSBTAG00000000908	hydroxycarboxylic acid receptor 1	0.504148	0.022575
HCK	ENSBTAG00000007932	HCK proto-oncogene, Src family tyrosine kinase	1.17272	9.84968e-08
HCLS1	ENSBTAG00000001009	hematopoietic cell-specific Lyn substrate 1	0.824729	2.93613e-06
HDAC11	ENSBTAG00000007208	histone deacetylase 11	0.577196	0.0247574
HDAC3	ENSBTAG00000017360	histone deacetylase 3	0.400877	0.0295696
HDAC6	ENSBTAG00000013244	histone deacetylase 6	0.513067	0.00634133
HDAC7	ENSBTAG00000026819	histone deacetylase 7	0.591978	0.0018524
HDHD2	ENSBTAG00000047809	haloacid dehalogenase-like hydrolase domain containing 2	-0.584548	0.00967876
HECTD3	ENSBTAG00000019013	HECT domain containing E3 ubiquitin protein ligase 3	0.376448	0.0471197
HERC1	ENSBTAG00000019474	HECT and RLD domain containing E3 ubiquitin protein ligase family member 1	0.374302	0.0231734
HERC2	ENSBTAG00000013916	HECT and RLD domain containing E3 ubiquitin protein ligase 2	-0.609587	0.000217323
HERC5	ENSBTAG00000020538	HECT and RLD domain containing E3 ubiquitin protein ligase 5	0.523636	0.0338675
HEXDC	ENSBTAG00000018175	hexosaminidase (glycosyl hydrolase family 20, catalytic domain) containing	0.400644	0.0382043
HGH1	ENSBTAG00000039705	HGH1 homolog	-0.524524	0.00805615
HHEX	ENSBTAG00000014217	hematopoietically expressed homeobox	0.588839	0.0272264
HHIPL1	ENSBTAG00000026913	HHIP-like 1	-0.74175	0.00326039
HIBADH	ENSBTAG00000001036	3-hydroxyisobutyrate dehydrogenase	-0.421768	0.0194671
HIBCH	ENSBTAG00000007787	3-hydroxyisobutyryl-CoA hydrolase	-0.501149	0.00865926
HIC1	ENSBTAG00000025130	hypermethylated in cancer 1	0.688591	0.00777498
HID1	ENSBTAG00000010809	UPF0663 transmembrane protein C17orf28 homolog	0.431338	0.0204621
HIF3A	ENSBTAG00000018948	hypoxia inducible factor 3, alpha subunit	2.56332	3.97393e-13
HINFP	ENSBTAG00000015015	histone H4 transcription factor	0.457564	0.0421375
HINT1	ENSBTAG00000010959	histidine triad nucleotide binding protein 1	-0.759255	4.01626e-05
HINT2	ENSBTAG00000011444	histidine triad nucleotide binding protein 2	-0.5015	0.00852382
HINT3	ENSBTAG00000001956	histidine triad nucleotide binding protein 3	-0.996172	2.42534e-05
HIP1	ENSBTAG00000000781	huntingtin interacting protein 1	0.463222	0.00575131
HIPK2	ENSBTAG00000017860	homeodomain interacting protein kinase 2	-0.638917	0.0209234
HIST1H1C	ENSBTAG00000011677	histone cluster 1, H1c	0.539628	0.0476159
HIVEP2	ENSBTAG00000001146	human immunodeficiency virus type I enhancer binding protein 2	-0.40565	0.034184
HK2	ENSBTAG00000013108	hexokinase 2	-1.13028	6.74932e-05
HK3	ENSBTAG00000014898	hexokinase 3 (white cell)	1.33988	0.00362211
HLA-DOB	ENSBTAG00000047707	major histocompatibility complex, class II, DO beta	1.32249	1.4172e-05
HLCS	ENSBTAG00000033679	holocarboxylase synthetase (biotin-(proprionyl-CoA-carboxylase (ATP-hydrolysing)) ligase)	-0.566009	0.0011285
HMGB1	ENSBTAG00000018103	high mobility group box 1	0.453084	0.0177174
HMGB2	ENSBTAG00000015101	high mobility group box 2	0.645277	0.00209623
HMGCR	ENSBTAG00000007840	3-hydroxy-3-methylglutaryl-CoA reductase	-0.647577	0.000117565
HMGCS1	ENSBTAG00000011839	3-hydroxy-3-methylglutaryl-CoA synthase 1 (soluble)	-1.50015	6.6578e-12
HMGXB4	ENSBTAG00000010533	HMG box domain containing 4	0.425106	0.044941
HMHA1	ENSBTAG00000020772	histocompatibility (minor) HA-1	1.3397	1.41735e-11
HMOX1	ENSBTAG00000015582	heme oxygenase 1	0.388061	0.038226
HMOX2	ENSBTAG00000018937	heme oxygenase 2	-0.469259	0.00900073
HNF4A	ENSBTAG00000012116	hepatocyte nuclear factor 4, alpha	-1.31805	3.07106e-06
HNMT	ENSBTAG00000014432	histamine N-methyltransferase	0.832318	3.16071e-06
HNRNPA0	ENSBTAG00000016929	heterogeneous nuclear ribonucleoprotein A0	0.523137	0.00399344
HNRNPA1	ENSBTAG00000001553	heterogeneous nuclear ribonucleoprotein A1	0.496726	0.0138536
HNRNPD	ENSBTAG00000013952	heterogeneous nuclear ribonucleoprotein D (AU-rich element RNA binding protein 1, 37kDa)	0.377293	0.0399837
HNRNPDL	ENSBTAG00000014804	heterogeneous nuclear ribonucleoprotein D-like	0.604668	0.0015475
HNRNPH1	ENSBTAG00000009389	heterogeneous nuclear ribonucleoprotein H1 (H)	0.427921	0.0402336
HOGA1	ENSBTAG00000012721	4-hydroxy-2-oxoglutarate aldolase 1	-1.72381	5.38309e-11
HOMER1	ENSBTAG00000025853	homer scaffolding protein 1	-1.1566	2.43167e-06
HOMER2	ENSBTAG00000017715	homer scaffolding protein 2	-0.57554	0.0266748
HOMER3	ENSBTAG00000000813	homer scaffolding protein 3	0.62417	0.000597999
HOXA10	ENSBTAG00000040082	homeobox A10	-0.66598	0.00080161
HOXA3	ENSBTAG00000008139	homeobox A3	0.757761	0.00110781
HOXA5	ENSBTAG00000012211	homeobox A5	0.658639	0.00411823
HOXA6	ENSBTAG00000024341	homeobox A6	0.644897	0.00664102
HOXC11	ENSBTAG00000006879	homeobox C11	1.08108	5.77009e-05
HOXD9	ENSBTAG00000016033	homeobox D9	0.746521	0.0125691
HPD	ENSBTAG00000004175	4-hydroxyphenylpyruvate dioxygenase	-4.93657	8.11438e-33
HPGD	ENSBTAG00000025942	hydroxyprostaglandin dehydrogenase 15-(NAD)	1.11496	8.32835e-05
HPGDS	ENSBTAG00000017073	hematopoietic prostaglandin D synthase	1.41948	3.76506e-06
HPS1	ENSBTAG00000014314	Hermansky-Pudlak syndrome 1	0.48016	0.00531849
HRH1	ENSBTAG00000001447	histamine receptor H1	1.59862	2.12306e-11
HRSP12	ENSBTAG00000012595	heat-responsive protein 12	-1.02549	3.24707e-08
HS3ST6	ENSBTAG00000019249	heparan sulfate (glucosamine) 3-O-sulfotransferase 6	-1.24209	0.000445012
HS6ST1	ENSBTAG00000006157	heparan sulfate 6-O-sulfotransferase 1	-0.640008	0.0162858
HSD11B1	ENSBTAG00000015086	hydroxysteroid (11-beta) dehydrogenase 1	1.44886	4.41788e-06
HSD17B10	ENSBTAG00000017779	hydroxysteroid (17-beta) dehydrogenase 10	-0.695615	6.7311e-05
HSD17B11	ENSBTAG00000006307	hydroxysteroid (17-beta) dehydrogenase 11	0.916058	6.0802e-05
HSD17B12	ENSBTAG00000000087	hydroxysteroid (17-beta) dehydrogenase 12	-1.77376	1.15856e-19
HSD3B7	ENSBTAG00000002346	hydroxy-delta-5-steroid dehydrogenase, 3 beta- and steroid delta-isomerase 7	0.599002	0.00142007
HSF2BP	ENSBTAG00000017407	heat shock transcription factor 2 binding protein	0.623999	0.00560324
HSF4	ENSBTAG00000003514	heat shock transcription factor 4	1.1519	6.4479e-08
HSPA6	ENSBTAG00000039035	heat shock 70kDa protein 6 (HSP70B')	-0.982806	0.000463786
HSPA9	ENSBTAG00000011419	heat shock 70kDa protein 9 (mortalin)	-1.23031	3.64339e-11
HSPB6	ENSBTAG00000018598	heat shock protein, alpha-crystallin-related, B6	0.6324	0.00411213
HSPD1	ENSBTAG00000012586	heat shock 60kDa protein 1 (chaperonin)	-0.729829	0.00068634
HSPE1	ENSBTAG00000012589	heat shock 10kDa protein 1	-0.842187	2.18481e-06
HTRA1	ENSBTAG00000008389	Serine protease HTRA1	0.877821	5.91372e-05
HTRA3	ENSBTAG00000047613	HtrA serine peptidase 3	1.30228	0.000177501
HVCN1	ENSBTAG00000009216	hydrogen voltage gated channel 1	0.710174	0.00128028
IARS2	ENSBTAG00000012582	isoleucyl-tRNA synthetase, mitochondrial	-0.467629	0.0177507
IBA57	ENSBTAG00000014918	IBA57 homolog, iron-sulfur cluster assembly	-0.661153	0.00239148
ICAM1	ENSBTAG00000010303	intercellular adhesion molecule 1	0.748676	7.96186e-06
ICAM3	ENSBTAG00000015742	intercellular adhesion molecule 3	1.07706	4.2702e-07
IDE	ENSBTAG00000019759	insulin-degrading enzyme	-0.95929	6.17478e-05
IDH1	ENSBTAG00000020527	isocitrate dehydrogenase 1 (NADP+), soluble	-0.923823	4.40074e-05
IDH3A	ENSBTAG00000006227	isocitrate dehydrogenase 3 (NAD+) alpha	-0.600181	0.000981696
IDH3B	ENSBTAG00000018813	Isocitrate dehydrogenase	-1.26412	1.25098e-13
IDH3G	ENSBTAG00000001059	isocitrate dehydrogenase 3 (NAD+) gamma	-0.366136	0.0399078
IDI1	ENSBTAG00000004075	isopentenyl-diphosphate delta isomerase 1	-2.53356	2.35973e-34
IER5L	ENSBTAG00000030521	immediate early response 5-like	0.654117	0.0429719
IFFO1	ENSBTAG00000030369	intermediate filament family orphan 1	0.467778	0.0199684
IFI30	ENSBTAG00000018349	interferon, gamma-inducible protein 30	1.24359	3.16082e-12
IFI35	ENSBTAG00000007389	interferon-induced protein 35	0.431386	0.0352934
IFI6	ENSBTAG00000007554	interferon, alpha-inducible protein 6	0.550276	0.0113519
IFIT3	ENSBTAG00000009768	interferon-induced protein with tetratricopeptide repeats 3	0.760313	8.57396e-05
IFITM3	ENSBTAG00000019015	Bos taurus interferon induced transmembrane protein 3 (1-8U) (IFITM3), mRNA.	0.541731	0.00683188
IFNAR2	ENSBTAG00000015212	interferon (alpha, beta and omega) receptor 2	0.650948	0.000260271
IFNGR1	ENSBTAG00000012544	interferon gamma receptor 1	0.458912	0.0176659
IFNGR2	ENSBTAG00000012899	interferon gamma receptor 2 (interferon gamma transducer 1)	0.685938	6.32308e-05
IFRD2	ENSBTAG00000000480	interferon-related developmental regulator 2	-0.843517	1.51341e-06
IFT172	ENSBTAG00000018157	intraflagellar transport 172	0.499373	0.00270751
IFT22	ENSBTAG00000014343	intraflagellar transport 22	0.451539	0.0367486
IFT43	ENSBTAG00000012005	intraflagellar transport 43	0.540659	0.0371395
IFT52	ENSBTAG00000019606	intraflagellar transport protein 52 homolog	0.384899	0.040229
IGDCC4	ENSBTAG00000006440	immunoglobulin superfamily, DCC subclass, member 4	1.2638	1.10861e-06
IGFALS	ENSBTAG00000033299	Bos taurus insulin-like growth factor binding protein, acid labile subunit (IGFALS), mRNA.	1.79171	1.50584e-07
IGFBP2	ENSBTAG00000005596	insulin-like growth factor binding protein 2, 36kDa	2.78536	5.15744e-16
IgFBp3	ENSBTAG00000003994	Insulin-like growth factor-binding protein 3	1.68051	3.70844e-11
IGFBP5	ENSBTAG00000007062	insulin-like growth factor binding protein 5	1.09642	1.90847e-05
IGFBP6	ENSBTAG00000021467	insulin-like growth factor binding protein 6	0.827385	0.000899666
IGFLR1	ENSBTAG00000002764	IGF-like family receptor 1	0.75469	0.000278064
IGSF10	ENSBTAG00000001728	immunoglobulin superfamily member 10 precursor	0.777477	0.0227238
IGSF8	ENSBTAG00000009982	immunoglobulin superfamily, member 8	0.689309	0.000151259
IKBKE	ENSBTAG00000010408	inhibitor of kappa light polypeptide gene enhancer in B-cells, kinase epsilon	1.06867	4.97246e-06
IKZF4	ENSBTAG00000012636	IKAROS family zinc finger 4 (Eos)	0.745649	0.00813866
IL10RA	ENSBTAG00000005215	interleukin 10 receptor, alpha	1.14425	3.3993e-06
IL17RE	ENSBTAG00000010833	interleukin 17 receptor E	1.24934	1.10319e-11
IL18	ENSBTAG00000000277	Interleukin-18	0.692959	0.00494249
IL18BP	ENSBTAG00000027676	interleukin 18 binding protein	1.03986	0.000106045
IL1R1	ENSBTAG00000005273	interleukin 1 receptor, type I	0.745069	2.75215e-05
IL1RL1	ENSBTAG00000018571	interleukin 1 receptor-like 1	1.36316	1.66984e-05
IL1RN	ENSBTAG00000019665	interleukin 1 receptor antagonist	0.987781	0.0209685
IL21R	ENSBTAG00000019567	interleukin 21 receptor	1.29491	4.76043e-05
IL27RA	ENSBTAG00000016933	interleukin 27 receptor, alpha	0.654551	0.00033965
IL2RG	ENSBTAG00000007626	interleukin 2 receptor, gamma	0.620432	0.00328266
IL34	ENSBTAG00000009357	interleukin 34	0.873946	4.52695e-06
IL4R	ENSBTAG00000001602	interleukin 4 receptor	0.583318	0.000818116
IL6R	ENSBTAG00000018474	interleukin 6 receptor	1.39042	1.66108e-13
IL6ST	ENSBTAG00000017745	interleukin 6 signal transducer	-0.786406	0.00490479
ILKAP	ENSBTAG00000010176	integrin-linked kinase-associated serine/threonine phosphatase	0.384015	0.0458123
IMMT	ENSBTAG00000003307	inner membrane protein, mitochondrial	-0.830246	1.29788e-07
IMPA2	ENSBTAG00000043951	inositol monophosphatase 2	0.677414	0.0066305
IMPACT	ENSBTAG00000003035	impact RWD domain protein	0.512791	0.00440225
INF2	ENSBTAG00000007187	inverted formin, FH2 and WH2 domain containing	0.512182	0.00654334
INHBB	ENSBTAG00000032017	inhibin, beta B	1.10747	3.59861e-05
INPP1	ENSBTAG00000007584	inositol polyphosphate-1-phosphatase	0.504731	0.00798403
INPP5D	ENSBTAG00000020173	inositol polyphosphate-5-phosphatase D	0.786189	1.99524e-05
INPPL1	ENSBTAG00000019167	inositol polyphosphate phosphatase-like 1	0.652828	0.00132807
INSIG1	ENSBTAG00000001592	insulin induced gene 1	-2.20605	4.84616e-23
INTS2	ENSBTAG00000012070	integrator complex subunit 2	-0.575136	0.0238225
IP6K2	ENSBTAG00000021853	inositol hexakisphosphate kinase 2	0.453703	0.0108884
IP6K3	ENSBTAG00000033603	inositol hexakisphosphate kinase 3	-1.12365	2.02327e-09
IQCA1L	ENSBTAG00000018838	IQ motif containing with AAA domain 1 like	-2.07465	2.18817e-27
IQCE	ENSBTAG00000014503	IQ motif containing E	0.421735	0.0325215
IQSEC2	ENSBTAG00000014945	IQ motif and Sec7 domain 2	0.567245	0.00361841
IRAK4	ENSBTAG00000021105	interleukin-1 receptor-associated kinase 4	0.38216	0.0298032
IREB2	ENSBTAG00000002504	iron-responsive element binding protein 2	-0.763896	0.0113063
IRF2	ENSBTAG00000010002	interferon regulatory factor 2	0.48376	0.0215882
IRF2BP2	ENSBTAG00000046841	interferon regulatory factor 2 binding protein 2	0.628984	0.000257788
IRF3	ENSBTAG00000006633	interferon regulatory factor 3	0.468652	0.0143967
IRF4	ENSBTAG00000002929	interferon regulatory factor 4	1.24962	0.00034631
IRF5	ENSBTAG00000004989	interferon regulatory factor 5	1.05074	3.58975e-06
IRF9	ENSBTAG00000005816	interferon regulatory factor 9	0.49783	0.0146631
IRS1	ENSBTAG00000021308	insulin receptor substrate 1	0.593086	0.00376152
IRX3	ENSBTAG00000012083	iroquois homeobox 3	-0.562628	0.0297637
ISCU	ENSBTAG00000011787	iron-sulfur cluster assembly enzyme	-0.600155	0.00209637
ISL1	ENSBTAG00000001241	ISL LIM homeobox 1	0.926819	0.00838314
ISLR	ENSBTAG00000006024	immunoglobulin superfamily containing leucine-rich repeat	1.25849	6.45032e-12
ISM1	ENSBTAG00000017188	isthmin-1 precursor	2.26943	1.57174e-05
ISOC1	ENSBTAG00000000341	isochorismatase domain containing 1	-1.15095	6.23547e-08
ISOC2	ENSBTAG00000015950	isochorismatase domain containing 2	-0.865981	1.51341e-06
ISPD	ENSBTAG00000015073	isoprenoid synthase domain containing	-0.883685	0.000769092
ITGA1	ENSBTAG00000016525	integrin, alpha 1	-0.740128	0.000496655
ITGA11	ENSBTAG00000008380	integrin, alpha 11	0.95555	0.000143367
ITGA3	ENSBTAG00000019498	integrin, alpha 3 (antigen CD49C, alpha 3 subunit of VLA-3 receptor)	0.699083	0.0248641
ITGA6	ENSBTAG00000017266	integrin, alpha 6	-0.655437	0.00584565
ITGAE	ENSBTAG00000015264	integrin, alpha E (antigen CD103, human mucosal lymphocyte antigen 1; alpha polypeptide)	-0.494346	0.01532
ITGAL	ENSBTAG00000007103	integrin, alpha L (antigen CD11A (p180), lymphocyte function-associated antigen 1; alpha polypeptide)	0.466971	0.0413637
ITGAM	ENSBTAG00000047238	integrin, alpha M (complement component 3 receptor 3 subunit)	1.50771	7.73095e-06
ITGB2	ENSBTAG00000017060	integrin, beta 2 (complement component 3 receptor 3 and 4 subunit)	1.18744	1.28774e-05
ITGB4	ENSBTAG00000018169	integrin, beta 4	1.49065	1.13703e-05
ITGB5	ENSBTAG00000013755	integrin beta-5 precursor	0.634338	0.000342612
ITGB7	ENSBTAG00000018993	integrin, beta 7	0.794463	0.000724036
ITGBL1	ENSBTAG00000044027	integrin, beta-like 1 (with EGF-like repeat domains)	1.61288	4.71199e-08
ITIH4	ENSBTAG00000007850	inter-alpha-trypsin inhibitor heavy chain family, member 4	0.800699	0.0403095
ITIH5	ENSBTAG00000013004	inter-alpha-trypsin inhibitor heavy chain family, member 5	0.922644	4.51088e-06
ITM2C	ENSBTAG00000017855	integral membrane protein 2C	0.716667	0.000458461
ITPR3	ENSBTAG00000013245	inositol 1,4,5-trisphosphate receptor, type 3	1.0288	3.03488e-06
ITPRIP	ENSBTAG00000003990	inositol 1,4,5-trisphosphate receptor interacting protein	0.55229	0.0272209
ITPRIPL1	ENSBTAG00000034995	inositol 1,4,5-trisphosphate receptor interacting protein-like 1	0.357037	0.0498713
IVD	ENSBTAG00000004409	isovaleryl-CoA dehydrogenase	-1.00304	3.41715e-09
JADE2	ENSBTAG00000021687	jade family PHD finger 2	1.07796	9.35589e-07
JAK3	ENSBTAG00000020904	Janus kinase 3	0.676299	0.000907925
JCHAIN	ENSBTAG00000018531	joining chain of multimeric IgA and IgM	0.765001	0.000247173
JDP2	ENSBTAG00000009451	Jun dimerization protein 2	0.671818	0.00130511
JOSD1	ENSBTAG00000010171	Josephin domain containing 1	0.47879	0.0162251
JOSD2	ENSBTAG00000006839	Josephin domain containing 2	-0.691444	0.00239909
JUN	ENSBTAG00000004037	jun proto-oncogene	0.857961	0.00197994
KANK2	ENSBTAG00000009568	KN motif and ankyrin repeat domains 2	0.667302	0.00153861
KAT5	ENSBTAG00000005578	K(lysine) acetyltransferase 5	0.460306	0.0122723
KAT8	ENSBTAG00000010511	K(lysine) acetyltransferase 8	0.400043	0.0349881
KAZALD1	ENSBTAG00000011489	Kazal-type serine peptidase inhibitor domain 1	0.800654	0.00717345
KAZN	ENSBTAG00000015606	kazrin, periplakin interacting protein	-0.798309	0.000705251
KCMF1	ENSBTAG00000020630	E3 ubiquitin-protein ligase KCMF1	-0.461976	0.0161928
KCNA5	ENSBTAG00000007553	potassium channel, voltage gated shaker related subfamily A, member 5	-1.00772	0.00456596
KCNB2	ENSBTAG00000040496	potassium channel, voltage gated Shab related subfamily B, member 2	2.07277	5.33459e-11
KCNC4	ENSBTAG00000007352	potassium channel, voltage gated Shaw related subfamily C, member 4	0.55221	0.0126428
KCND1	ENSBTAG00000009024	potassium channel, voltage gated Shal related subfamily D, member 1	0.714025	0.0032023
KCNH3	ENSBTAG00000019277	potassium channel, voltage gated eag related subfamily H, member 3	1.0729	0.000415954
KCNIP2	ENSBTAG00000016343	Kv channel interacting protein 2	-0.962428	7.6751e-06
KCNK12	ENSBTAG00000017500	potassium channel, two pore domain subfamily K, member 12	1.68153	0.00632884
KCNMB4	ENSBTAG00000003749	potassium channel subfamily M regulatory beta subunit 4	0.901268	5.50372e-05
KCNN2	ENSBTAG00000011076	potassium channel, calcium activated intermediate/small conductance subfamily N alpha, member 2	-0.684418	0.0349902
KCNQ1	ENSBTAG00000010986	potassium channel, voltage gated KQT-like subfamily Q, member 1	0.790671	0.00200937
KCNS3	ENSBTAG00000019212	potassium voltage-gated channel, modifier subfamily S, member 3	1.15503	0.00026307
KCP	ENSBTAG00000003449	kielin/chordin-like protein	-0.785367	0.000557428
KCTD2	ENSBTAG00000021231	potassium channel tetramerization domain containing 2	0.642562	0.000578612
KCTD7	ENSBTAG00000017435	BTB/POZ domain-containing protein KCTD7	0.450443	0.0426962
KDELR1	ENSBTAG00000004463	KDEL (Lys-Asp-Glu-Leu) endoplasmic reticulum protein retention receptor 1	0.387336	0.0233375
KDELR2	ENSBTAG00000009237	ER lumen protein-retaining receptor 2	0.367381	0.0452771
KDELR3	ENSBTAG00000009886	KDEL (Lys-Asp-Glu-Leu) endoplasmic reticulum protein retention receptor 3	0.38766	0.0479926
KDM2A	ENSBTAG00000044032	lysine (K)-specific demethylase 2A	0.356607	0.0380339
KDM3A	ENSBTAG00000013580	lysine (K)-specific demethylase 3A	0.409935	0.021141
KDM3B	ENSBTAG00000010063	lysine (K)-specific demethylase 3B	0.453405	0.0122762
KDM6B	ENSBTAG00000048062	lysine (K)-specific demethylase 6B	0.573729	0.00119302
KDSR	ENSBTAG00000007723	3-ketodihydrosphingosine reductase precursor	-0.954317	3.59861e-05
KHDRBS1	ENSBTAG00000012497	KH domain containing, RNA binding, signal transduction associated 1	0.447601	0.00753661
KHDRBS3	ENSBTAG00000002181	KH domain containing, RNA binding, signal transduction associated 3	0.79163	0.000219302
KHK	ENSBTAG00000011325	ketohexokinase	-0.629771	0.00414554
KHNYN	ENSBTAG00000010666	KH and NYN domain containing	0.67138	0.000255706
KIAA0226L	ENSBTAG00000013371	KIAA0226-like	0.530645	0.0331031
KIAA0408	ENSBTAG00000003919	KIAA0408	0.786911	2.13189e-05
KIAA0513	ENSBTAG00000020835	KIAA0513	-0.611096	0.000451952
KIAA0556	ENSBTAG00000006129	KIAA0556	0.394361	0.0353666
KIAA0907	ENSBTAG00000000108	KIAA0907	0.399604	0.0180456
KIAA1217	ENSBTAG00000018395	KIAA1217	-0.772738	2.46413e-06
KIAA1522	ENSBTAG00000018062	KIAA1522	0.558927	0.0108446
KIAA1551	ENSBTAG00000004999	KIAA1551	0.457412	0.0125415
KIAA1614	ENSBTAG00000006260	KIAA1614	0.61324	0.00400864
KIAA1683	ENSBTAG00000024904	KIAA1683	1.29097	4.85073e-07
KIAA1755	ENSBTAG00000019378	KIAA1755	0.766371	0.0447545
KIF11	ENSBTAG00000009383	kinesin-like protein KIF11	-1.11004	0.00236499
KIF3B	ENSBTAG00000003215	kinesin family member 3B	0.378133	0.0440425
KIF5B	ENSBTAG00000002280	kinesin family member 5B	-1.53696	1.16812e-08
KIF7	ENSBTAG00000002440	kinesin family member 7	0.795509	2.0021e-06
KIFAP3	ENSBTAG00000017727	kinesin-associated protein 3	-0.362182	0.03946
KIFC3	ENSBTAG00000007181	kinesin family member C3	0.510703	0.0233128
KIRREL	ENSBTAG00000005799	kin of IRRE like (Drosophila)	0.554157	0.0133556
KIT	ENSBTAG00000002699	v-kit Hardy-Zuckerman 4 feline sarcoma viral oncogene homolog	1.17485	1.86125e-11
KITLG	ENSBTAG00000017549	Kit ligand Soluble KIT ligand	-0.79107	0.00951949
KIZ	ENSBTAG00000020988	kizuna centrosomal protein	0.743889	0.000990832
KLF10	ENSBTAG00000014396	Kruppel-like factor 10	1.04843	4.91786e-07
KLF11	ENSBTAG00000046218	Kruppel-like factor 11	1.84497	2.12331e-24
KLF15	ENSBTAG00000008313	Kruppel-like factor 15	-0.865753	0.000119202
KLF4	ENSBTAG00000020355	Kruppel-like factor 4 (gut)	1.11448	1.7972e-08
KLF5	ENSBTAG00000002129	Kruppel like factor 5	1.62767	2.54449e-05
KLHL13	ENSBTAG00000000501	kelch-like family member 13	0.524168	0.0394219
KLHL22	ENSBTAG00000020161	kelch-like family member 22	0.579435	0.00171125
KLHL24	ENSBTAG00000017450	kelch-like family member 24	-0.669675	0.0224723
KLHL25	ENSBTAG00000016091	kelch-like family member 25	1.05437	5.54803e-05
KLHL31	ENSBTAG00000018167	kelch-like family member 31	-1.8863	3.41554e-11
KLK10	ENSBTAG00000015129	kallikrein-related peptidase 10	0.792035	0.0191179
KLK7	ENSBTAG00000030483	kallikrein-related peptidase 7	-0.770185	0.0384406
KLKB1	ENSBTAG00000009501	kallikrein B, plasma (Fletcher factor) 1	1.40031	8.58235e-08
KMT2B	ENSBTAG00000002763	lysine (K)-specific methyltransferase 2B	0.480273	0.0108627
KMT2E	ENSBTAG00000009207	lysine (K)-specific methyltransferase 2E	0.382639	0.0355485
KPNA1	ENSBTAG00000011143	karyopherin alpha 1 (importin alpha 5)	-0.490206	0.0295
KPNA2	ENSBTAG00000012225	karyopherin alpha 2 (RAG cohort 1, importin alpha 1)	-1.01369	1.11631e-06
KRR1	ENSBTAG00000011591	KRR1, small subunit (SSU) processome component, homolog (yeast)	0.425596	0.020739
KRT10	ENSBTAG00000020824	keratin, type I cytoskeletal 10	-0.509054	0.0490968
KRT19	ENSBTAG00000004905	keratin 19, type I	-3.31658	3.13533e-16
KSR1	ENSBTAG00000006601	kinase suppressor of ras 1	0.792134	8.46609e-05
L1CAM	ENSBTAG00000013462	L1 cell adhesion molecule	0.941589	0.0159076
L2HGDH	ENSBTAG00000015200	L-2-hydroxyglutarate dehydrogenase	-0.699313	0.00216433
LACTB2	ENSBTAG00000001808	lactamase, beta 2	-0.922255	7.87427e-07
LA-DQB	ENSBTAG00000019588	MHC cell surface glycoprotein precursor	0.402858	0.0222346
LAMA2	ENSBTAG00000010229	laminin, alpha 2	0.712002	0.0010609
LAMB1	ENSBTAG00000011412	laminin subunit beta-1 precursor	0.766459	0.000804451
LAMB2	ENSBTAG00000022635	laminin, beta 2 (laminin S)	0.522621	0.0242378
LAMP3	ENSBTAG00000006552	lysosomal-associated membrane protein 3	0.737891	0.018711
LAMTOR1	ENSBTAG00000003001	late endosomal/lysosomal adaptor, MAPK and MTOR activator 1	-0.437495	0.0113581
LAPTM5	ENSBTAG00000005477	lysosomal protein transmembrane 5	1.00166	1.61341e-10
LARP1B	ENSBTAG00000012135	La ribonucleoprotein domain family, member 1B	-0.636763	0.0136636
LARP4	ENSBTAG00000017164	La ribonucleoprotein domain family, member 4	-1.04962	5.41611e-05
LARP4B	ENSBTAG00000013899	La ribonucleoprotein domain family, member 4B	-0.401791	0.0320156
LARP6	ENSBTAG00000003915	La ribonucleoprotein domain family, member 6	1.67386	1.82577e-15
LARS2	ENSBTAG00000007315	leucyl-tRNA synthetase 2, mitochondrial	-0.389841	0.0310893
LAS1L	ENSBTAG00000002210	LAS1-like, ribosome biogenesis factor	0.431884	0.0195885
LAT	ENSBTAG00000021249	linker for activation of T cells	0.989174	0.00139082
LAT2	ENSBTAG00000045767	linker for activation of T cells family, member 2	1.08698	5.46551e-07
LAYN	ENSBTAG00000017901	layilin	0.466446	0.0459929
LCA5	ENSBTAG00000043950	Leber congenital amaurosis 5	-0.91152	0.00349906
LCAT	ENSBTAG00000018043	lecithin-cholesterol acyltransferase	0.427565	0.0208702
LCK	ENSBTAG00000012695	LCK proto-oncogene, Src family tyrosine kinase	0.842727	0.00599693
LCP1	ENSBTAG00000007079	lymphocyte cytosolic protein 1 (L-plastin)	0.969975	1.84585e-06
LCP2	ENSBTAG00000009381	lymphocyte cytosolic protein 2 (SH2 domain containing leukocyte protein of 76kDa)	1.26897	3.77997e-12
LDAH	ENSBTAG00000031014	lipid droplet associated hydrolase	-0.537745	0.010645
LDB1	ENSBTAG00000005780	LIM domain binding 1	0.457655	0.0105058
LDB2	ENSBTAG00000014058	LIM domain binding 2	0.49787	0.0213269
LDHA	ENSBTAG00000008683	lactate dehydrogenase A	0.599291	0.0123139
LDHB	ENSBTAG00000019603	lactate dehydrogenase B	-1.01123	1.80787e-06
LDHD	ENSBTAG00000006779	lactate dehydrogenase D	-0.607151	0.0391387
LDLR	ENSBTAG00000012314	low density lipoprotein receptor	-1.04614	2.30191e-06
LDLRAD3	ENSBTAG00000044158	low density lipoprotein receptor class A domain containing 3	0.833508	0.000474167
LENG8	ENSBTAG00000011689	leukocyte receptor cluster (LRC) member 8	0.759624	0.000292139
LETM1	ENSBTAG00000020108	leucine zipper-EF-hand containing transmembrane protein 1	-0.758216	3.07331e-05
LETM2	ENSBTAG00000015444	leucine zipper-EF-hand containing transmembrane protein 2	-0.543356	0.0150524
LF	ENSBTAG00000001292	Lactotransferrin Lactoferricin-B	-1.63076	0.00240224
LFNG	ENSBTAG00000040361	LFNG O-fucosylpeptide 3-beta-N-acetylglucosaminyltransferase	0.584803	0.0304558
LGALS12	ENSBTAG00000007108	lectin, galactoside-binding, soluble, 12	-2.27029	1.45057e-14
LGALS3	ENSBTAG00000002326	lectin, galactoside-binding, soluble, 3	1.08469	3.40822e-06
LGALS4	ENSBTAG00000016312	lectin, galactoside-binding, soluble, 4	0.493614	0.00626652
LGMN	ENSBTAG00000046979	legumain	1.01103	6.62208e-10
LHFP	ENSBTAG00000034033	lipoma HMGIC fusion partner	0.928678	2.84861e-07
LHFPL2	ENSBTAG00000007374	lipoma HMGIC fusion partner-like 2	0.637119	0.000271724
LHFPL3	ENSBTAG00000000189	lipoma HMGIC fusion partner-like 3	1.3299	0.00176576
LIAS	ENSBTAG00000014520	lipoic acid synthetase	-0.531788	0.00496047
LIF	ENSBTAG00000007424	leukemia inhibitory factor	1.08952	0.000122223
LIMD1	ENSBTAG00000026097	LIM domains containing 1	0.744728	8.35474e-05
LIMD2	ENSBTAG00000008154	LIM domain containing 2	0.711269	0.000663793
LITAF	ENSBTAG00000005622	lipopolysaccharide-induced TNF factor	0.902716	3.7519e-05
LIX1	ENSBTAG00000009772	limb and CNS expressed 1	-0.99533	0.00141635
LLGL1	ENSBTAG00000004635	lethal giant larvae homolog 1 (Drosophila)	0.675031	0.000301799
LLGL2	ENSBTAG00000020067	lethal(2) giant larvae protein homolog 2	-0.478128	0.0328616
LMAN1	ENSBTAG00000006833	protein ERGIC-53 precursor	-0.586879	0.00225635
LMBR1L	ENSBTAG00000044048	limb development membrane protein 1-like	0.838423	1.83403e-05
LMF2	ENSBTAG00000017925	lipase maturation factor 2	0.489292	0.0066305
LMNA	ENSBTAG00000017574	lamin A/C	0.602079	0.00377571
LMO4	ENSBTAG00000000305	LIM domain only 4	-0.711838	0.000117328
LMO7	ENSBTAG00000010693	LIM domain 7	0.613416	0.00536519
LNP1	ENSBTAG00000034442	leukemia NUP98 fusion partner 1	-0.48999	0.016878
LONP1	ENSBTAG00000001795	lon peptidase 1, mitochondrial	-0.504284	0.00290878
LOX	ENSBTAG00000012994	lysyl oxidase	0.635188	0.027821
LOXL1	ENSBTAG00000009086	lysyl oxidase-like 1	-0.593372	0.00348847
LOXL3	ENSBTAG00000018578	lysyl oxidase-like 3	0.672277	0.000555571
LOXL4	ENSBTAG00000020895	lysyl oxidase-like 4	0.606934	0.00973902
LPAR1	ENSBTAG00000009654	lysophosphatidic acid receptor 1	0.486696	0.0174888
LPCAT1	ENSBTAG00000000944	lysophosphatidylcholine acyltransferase 1	0.624032	0.0018524
LPCAT2	ENSBTAG00000019272	lysophosphatidylcholine acyltransferase 2	0.521384	0.0354707
LPCAT4	ENSBTAG00000020040	lysophosphatidylcholine acyltransferase 4	0.85487	6.21048e-05
LPIN1	ENSBTAG00000007689	lipin 1	-1.78911	3.21733e-23
LPIN3	ENSBTAG00000009165	lipin 3	0.486437	0.00388694
LPL	ENSBTAG00000012855	Bos taurus lipoprotein lipase (LPL), mRNA.	-0.927297	0.0010321
LPXN	ENSBTAG00000036260	leupaxin	1.34523	4.03757e-10
LRG1	ENSBTAG00000031647	leucine-rich alpha-2-glycoprotein 1	-3.79173	5.99021e-10
LRIF1	ENSBTAG00000012659	ligand dependent nuclear receptor interacting factor 1	0.419622	0.0252539
LRMP	ENSBTAG00000019711	lymphoid-restricted membrane protein	0.888067	0.00034631
LRP1	ENSBTAG00000010830	low density lipoprotein receptor-related protein 1	0.696869	0.00156213
LRP10	ENSBTAG00000016378	low density lipoprotein receptor-related protein 10	0.589035	0.00343743
LRP11	ENSBTAG00000032007	low-density lipoprotein receptor-related protein 11 precursor	-0.532561	0.0268067
LRP4	ENSBTAG00000008429	low-density lipoprotein receptor-related protein 4 precursor	1.53392	9.83479e-12
LRPPRC	ENSBTAG00000016368	leucine-rich pentatricopeptide repeat containing	-0.603018	0.000666905
LRRC1	ENSBTAG00000017533	leucine rich repeat containing 1	0.900259	0.00140851
LRRC16A	ENSBTAG00000016549	leucine rich repeat containing 16A	0.718047	0.00142261
LRRC24	ENSBTAG00000004970	leucine rich repeat containing 24	0.628793	0.00311555
LRRC25	ENSBTAG00000017273	leucine rich repeat containing 25	1.02854	0.00069666
LRRC3	ENSBTAG00000017882	leucine rich repeat containing 3	0.749727	0.00104795
LRRC32	ENSBTAG00000001301	leucine rich repeat containing 32	0.636615	0.0143662
LRRC3B	ENSBTAG00000033140	leucine rich repeat containing 3B	0.629527	0.0132179
LRRC41	ENSBTAG00000045664	leucine rich repeat containing 41	0.43158	0.0107486
LRRC49	ENSBTAG00000010944	leucine rich repeat containing 49	1.45091	1.08486e-06
LRRC4C	ENSBTAG00000007324	leucine rich repeat containing 4C	-0.764563	0.04079
LRRC71	ENSBTAG00000012348	leucine rich repeat containing 71	0.820108	0.000916364
LRRC75A	ENSBTAG00000025078	leucine rich repeat containing 75A	0.66936	0.00861056
LRRFIP2	ENSBTAG00000016760	leucine rich repeat (in FLII) interacting protein 2	-0.462038	0.0149687
LRRK1	ENSBTAG00000001567	leucine-rich repeat kinase 1	0.696837	2.96078e-05
LRRN2	ENSBTAG00000009111	leucine rich repeat neuronal 2	0.469486	0.0387207
LSM1	ENSBTAG00000001612	LSM1 homolog, mRNA degradation associated	-0.48161	0.0420919
LSM14B	ENSBTAG00000021558	LSM family member 14B	0.416435	0.0262078
LSP1	ENSBTAG00000010447	lymphocyte-specific protein 1	0.997209	9.68759e-09
LSR	ENSBTAG00000017033	lipolysis stimulated lipoprotein receptor	0.786493	0.00798437
LSS	ENSBTAG00000018936	lanosterol synthase (2,3-oxidosqualene-lanosterol cyclase)	-1.68073	4.57584e-19
LTA4H	ENSBTAG00000016415	leukotriene A4 hydrolase	0.494018	0.019394
LTB4R	ENSBTAG00000010238	leukotriene B4 receptor	1.19832	0.0227626
LTBP1	ENSBTAG00000019839	latent-transforming growth factor beta-binding protein 1 precursor	0.563737	0.0296997
LTBP2	ENSBTAG00000021957	latent transforming growth factor beta binding protein 2	1.5861	0.000410863
LTBP3	ENSBTAG00000006747	latent transforming growth factor beta binding protein 3	0.905383	6.79519e-06
LTBP4	ENSBTAG00000004757	latent transforming growth factor beta binding protein 4	0.45749	0.039142
LTC4S	ENSBTAG00000009737	leukotriene C4 synthase	1.56533	1.06226e-11
LUC7L	ENSBTAG00000016568	LUC7-like	0.474092	0.0264568
LVRN	ENSBTAG00000016644	laeverin	1.28224	7.63973e-08
LY6E	ENSBTAG00000017040	lymphocyte antigen 6 complex, locus E	-3.68383	3.41337e-38
LY9	ENSBTAG00000002947	lymphocyte antigen 9	1.25308	1.07601e-08
LY96	ENSBTAG00000008864	lymphocyte antigen 96	0.708926	0.000766138
LYRM5	ENSBTAG00000026624	LYR motif containing 5	-0.511043	0.00807397
LYRM7	ENSBTAG00000010961	LYR motif containing 7	-0.681819	0.024998
LYVE1	ENSBTAG00000000802	lymphatic vessel endothelial hyaluronan receptor 1	2.11002	1.30522e-13
LYZ	ENSBTAG00000026779	Lysozyme C, non-stomach isozyme	1.5545	2.90389e-06
LZTS2	ENSBTAG00000003298	leucine zipper, putative tumor suppressor 2	0.46156	0.0231672
MACROD1	ENSBTAG00000017181	MACRO domain containing 1	-0.932971	2.13567e-07
MAF	ENSBTAG00000044192	v-maf avian musculoaponeurotic fibrosarcoma oncogene homolog	1.19796	1.39941e-09
MAFB	ENSBTAG00000003396	v-maf avian musculoaponeurotic fibrosarcoma oncogene homolog B	0.870207	7.99464e-05
MAFF	ENSBTAG00000021435	v-maf avian musculoaponeurotic fibrosarcoma oncogene homolog F	1.1948	0.000277282
MAFK	ENSBTAG00000019303	v-maf avian musculoaponeurotic fibrosarcoma oncogene homolog K	0.667137	0.0174848
MAGED1	ENSBTAG00000008733	melanoma antigen family D1	0.380589	0.0470139
MAGED2	ENSBTAG00000039888	melanoma antigen family D2	0.481778	0.00680141
MAGED4B	ENSBTAG00000048077	Bos taurus melanoma antigen family D, 4B	0.764384	0.000946421
MAGEE2	ENSBTAG00000025062	melanoma antigen family E2	0.789222	0.0029753
MAGEF1	ENSBTAG00000019014	melanoma antigen family F1	0.459146	0.0183655
MAGEH1	ENSBTAG00000039090	melanoma antigen family H1	0.79668	4.33366e-05
Mail	ENSBTAG00000010987	NF-kappa-B inhibitor zeta	0.643671	4.21613e-05
MAMDC2	ENSBTAG00000017369	MAM domain containing 2	1.65596	3.32395e-16
MAMDC4	ENSBTAG00000021550	MAM domain containing 4	0.791637	0.00825498
MAML2	ENSBTAG00000037962	mastermind-like transcriptional coactivator 2	0.589983	0.00657919
MAMSTR	ENSBTAG00000011617	MEF2 activating motif and SAP domain containing transcriptional regulator	0.618586	0.00629875
MAN1A1	ENSBTAG00000024381	mannosidase, alpha, class 1A, member 1	1.18836	2.2538e-13
MAN1C1	ENSBTAG00000003069	mannosidase, alpha, class 1C, member 1	1.13752	2.21431e-08
MAN2C1	ENSBTAG00000007368	mannosidase, alpha, class 2C, member 1	0.376423	0.0475821
MANBA	ENSBTAG00000019761	mannosidase, beta A, lysosomal	0.5424	0.0061067
MAOA	ENSBTAG00000016206	monoamine oxidase A	0.921379	9.61917e-07
MAP1A	ENSBTAG00000014001	microtubule-associated protein 1A	0.593095	0.0326051
MAP1LC3A	ENSBTAG00000006135	microtubule-associated protein 1 light chain 3 alpha	-0.985251	4.75246e-09
MAP3K14	ENSBTAG00000007084	mitogen-activated protein kinase kinase kinase 14	0.928251	3.53307e-07
MAP3K5	ENSBTAG00000009065	mitogen-activated protein kinase kinase kinase 5	-0.472227	0.0304558
MAP3K7CL	ENSBTAG00000007444	MAP3K7 C-terminal like	0.904974	0.0419389
MAP3K8	ENSBTAG00000011600	mitogen-activated protein kinase kinase kinase 8	0.918681	1.7801e-05
MAP3K9	ENSBTAG00000005700	mitogen-activated protein kinase kinase kinase 9	-0.788916	0.0115258
MAP4K1	ENSBTAG00000021145	mitogen-activated protein kinase kinase kinase kinase 1	0.92208	0.00013025
MAP4K2	ENSBTAG00000001037	mitogen-activated protein kinase kinase kinase kinase 2	0.518071	0.0217478
MAPK11	ENSBTAG00000030182	mitogen-activated protein kinase 11	0.976358	2.6313e-06
MAPK15	ENSBTAG00000019864	mitogen-activated protein kinase 15	0.795716	0.0010609
MAPK7	ENSBTAG00000001014	mitogen-activated protein kinase 7	0.827425	6.44962e-05
MAPK8IP3	ENSBTAG00000002211	mitogen-activated protein kinase 8 interacting protein 3	0.842636	5.67724e-05
MAPKAPK5	ENSBTAG00000009346	mitogen-activated protein kinase-activated protein kinase 5	-0.459195	0.0261184
MAPKBP1	ENSBTAG00000015142	mitogen-activated protein kinase binding protein 1	0.543056	0.00259883
MAPT	ENSBTAG00000017512	microtubule-associated protein tau	1.38827	1.74817e-07
MARVELD1	ENSBTAG00000013478	MARVEL domain containing 1	0.549055	0.0146068
MASP2	ENSBTAG00000012808	mannan-binding lectin serine peptidase 2	0.50831	0.0128217
MATK	ENSBTAG00000006619	megakaryocyte-associated tyrosine-protein kinase	1.00422	0.00735765
MATN2	ENSBTAG00000017165	matrilin 2	0.711542	0.00886115
MATN4	ENSBTAG00000011279	matrilin 4	1.83067	4.22758e-07
MAU2	ENSBTAG00000006124	MAU2 sister chromatid cohesion factor	0.468751	0.0079921
MAX	ENSBTAG00000017994	MYC associated factor X	0.510445	0.0114516
MBD6	ENSBTAG00000010616	methyl-CpG binding domain protein 6	0.647203	0.000624404
MBOAT1	ENSBTAG00000016519	membrane bound O-acyltransferase domain containing 1	1.09002	6.95545e-07
MBOAT7	ENSBTAG00000015908	membrane bound O-acyltransferase domain containing 7	-0.356636	0.0418301
MBP	ENSBTAG00000022890	myelin basic protein	1.67384	0.0104063
MCAM	ENSBTAG00000006835	melanoma cell adhesion molecule	0.672989	0.00303307
MCCC1	ENSBTAG00000006548	methylcrotonoyl-CoA carboxylase 1 (alpha)	-1.17726	2.23015e-11
MCCC2	ENSBTAG00000044160	methylcrotonoyl-CoA carboxylase 2 (beta)	-0.967512	6.63499e-07
MCEE	ENSBTAG00000035247	methylmalonyl CoA epimerase	-1.13548	2.1943e-10
MCF2L	ENSBTAG00000017289	MCF.2 cell line derived transforming sequence-like	0.443734	0.0222211
MCM10	ENSBTAG00000016406	minichromosome maintenance 10 replication initiation factor	-1.11285	4.41788e-06
MCM2	ENSBTAG00000014380	minichromosome maintenance complex component 2	0.409899	0.0299703
MCM3	ENSBTAG00000010721	minichromosome maintenance complex component 3	0.482851	0.00984998
MCOLN1	ENSBTAG00000005592	mucolipin 1	0.439021	0.0187402
MCUR1	ENSBTAG00000001475	mitochondrial calcium uniporter regulator 1	-0.592589	0.00289405
MDC1	ENSBTAG00000025526	mediator of DNA-damage checkpoint 1	0.713878	3.07717e-05
MDFI	ENSBTAG00000019343	MyoD family inhibitor	-0.768078	0.00405196
MDH1	ENSBTAG00000019295	malate dehydrogenase 1, NAD (soluble)	-1.14366	3.28357e-08
MDH2	ENSBTAG00000009462	malate dehydrogenase 2, NAD (mitochondrial)	-1.36632	4.12096e-15
MDM1	ENSBTAG00000019738	Mdm1 nuclear protein	0.605667	0.0104249
ME1	ENSBTAG00000005681	NADP-dependent malic enzyme	-1.86212	3.12132e-14
ME3	ENSBTAG00000000246	malic enzyme 3, NADP(+)-dependent, mitochondrial	1.25307	2.33742e-07
MEAF6	ENSBTAG00000010506	MYST/Esa1-associated factor 6	0.427493	0.0292294
MECR	ENSBTAG00000017253	trans-2-enoyl-CoA reductase, mitochondrial precursor	-0.953154	3.53155e-07
MED12	ENSBTAG00000021351	mediator complex subunit 12	0.522374	0.0046079
MED15	ENSBTAG00000018048	mediator complex subunit 15	0.399609	0.0291881
MED25	ENSBTAG00000008518	mediator of RNA polymerase II transcription subunit 25	0.468746	0.00606571
MED27	ENSBTAG00000000382	mediator complex subunit 27	-0.420091	0.0287046
MEDAG	ENSBTAG00000008271	mesenteric estrogen-dependent adipogenesis	1.26345	1.17145e-09
MEF2A	ENSBTAG00000010649	myocyte enhancer factor 2A	0.431769	0.0161837
MEF2D	ENSBTAG00000046545	myocyte enhancer factor 2D	0.455312	0.0322354
MEGF9	ENSBTAG00000013706	multiple EGF-like-domains 9	-0.848041	0.00265516
MEIS1	ENSBTAG00000008448	Meis homeobox 1	0.984076	3.30429e-06
MEIS2	ENSBTAG00000003172	Meis homeobox 2	0.602275	0.00222308
MEIS3	ENSBTAG00000006862	Meis homeobox 3	1.1623	1.9594e-06
MEMO1	ENSBTAG00000007734	mediator of cell motility 1	-0.622917	0.000831776
MEN1	ENSBTAG00000002095	multiple endocrine neoplasia I	0.55666	0.00934727
MEOX1	ENSBTAG00000015751	mesenchyme homeobox 1	0.70368	0.00400336
MERTK	ENSBTAG00000005828	tyrosine-protein kinase Mer precursor	1.25048	1.59012e-06
MESDC1	ENSBTAG00000008624	mesoderm development candidate 1	0.723074	0.00254374
MESDC2	ENSBTAG00000001565	mesoderm development candidate 2	0.463843	0.0119862
METTL18	ENSBTAG00000021671	methyltransferase like 18	0.525491	0.0277854
METTL20	ENSBTAG00000000877	methyltransferase like 20	0.68442	0.0129442
METTL24	ENSBTAG00000033365	methyltransferase like 24	0.606012	0.0367015
METTL3	ENSBTAG00000015148	methyltransferase like 3	0.462409	0.0324566
MEX3B	ENSBTAG00000016630	mex-3 RNA binding family member B	0.807419	0.0150644
MFAP2	ENSBTAG00000003832	microfibrillar-associated protein 2	1.10845	7.59049e-06
MFAP4	ENSBTAG00000006187	microfibrillar-associated protein 4	1.02622	6.32533e-05
MFAP5	ENSBTAG00000000310	microfibrillar associated protein 5	0.423475	0.0431824
MFI2	ENSBTAG00000002998	antigen p97 (melanoma associated) identified by monoclonal antibodies 133.2 and 96.5	2.49865	7.97912e-05
MFSD5	ENSBTAG00000008933	major facilitator superfamily domain containing 5	0.40999	0.0305142
MFSD6	ENSBTAG00000007719	major facilitator superfamily domain containing 6	0.823865	0.000427882
MGAT4A	ENSBTAG00000010388	mannosyl (alpha-1,3-)-glycoprotein beta-1,4-N-acetylglucosaminyltransferase, isozyme A	-0.765723	0.00323452
MGAT5B	ENSBTAG00000005104	mannosyl (alpha-1,6-)-glycoprotein beta-1,6-N-acetyl-glucosaminyltransferase, isozyme B	1.41773	4.70462e-06
MGEA5	ENSBTAG00000016336	meningioma expressed antigen 5 (hyaluronidase)	0.471497	0.00534343
MGLL	ENSBTAG00000018248	monoglyceride lipase	-0.550424	0.00668604
MGST1	ENSBTAG00000008541	microsomal glutathione S-transferase 1	-1.57801	5.49979e-11
MGST2	ENSBTAG00000021779	microsomal glutathione S-transferase 2	0.505714	0.0107455
MIB1	ENSBTAG00000007467	mindbomb E3 ubiquitin protein ligase 1	-0.592168	0.0049794
MICAL1	ENSBTAG00000008147	microtubule associated monooxygenase, calponin and LIM domain containing 1	0.457187	0.0269327
MICU1	ENSBTAG00000005807	mitochondrial calcium uptake 1	-0.439814	0.0122579
MID1	ENSBTAG00000010152	midline 1	0.64645	0.00536143
MID1IP1	ENSBTAG00000011463	MID1 interacting protein 1	-2.68948	4.18955e-31
MIDN	ENSBTAG00000012172	midnolin	0.534015	0.0222685
MIEF1	ENSBTAG00000017439	mitochondrial elongation factor 1	-0.403969	0.0236398
MIER2	ENSBTAG00000019767	mesoderm induction early response 1, family member 2	0.419768	0.0470304
MIF	ENSBTAG00000007375	Macrophage migration inhibitory factor	-0.531109	0.00522435
MILR1	ENSBTAG00000007409	mast cell immunoglobulin-like receptor 1	1.71084	8.96859e-10
MKL1	ENSBTAG00000002630	megakaryoblastic leukemia (translocation) 1	0.423533	0.044941
MKS1	ENSBTAG00000034963	Meckel syndrome, type 1	0.485695	0.0365738
MLEC	ENSBTAG00000020050	malectin	-1.10197	3.16532e-10
MLF1	ENSBTAG00000004126	myeloid leukemia factor 1	0.560844	0.0151574
MLH1	ENSBTAG00000016758	mutL homolog 1	0.395808	0.0194517
MLKL	ENSBTAG00000012216	mixed lineage kinase domain-like	0.530401	0.0336539
MLLT6	ENSBTAG00000011532	myeloid/lymphoid or mixed-lineage leukemia; translocated to, 6	0.477808	0.0092499
MLXIP	ENSBTAG00000004189	MLX-interacting protein	0.678385	0.00216177
MLXIPL	ENSBTAG00000009153	MLX interacting protein-like	-1.01159	1.63673e-07
MMAB	ENSBTAG00000005178	cob(I)yrinic acid a,c-diamide adenosyltransferase, mitochondrial precursor	-0.592512	0.00554655
MMACHC	ENSBTAG00000017027	methylmalonic aciduria (cobalamin deficiency) cblC type, with homocystinuria	-0.758716	0.00584774
MMADHC	ENSBTAG00000015962	methylmalonic aciduria (cobalamin deficiency) cblD type, with homocystinuria	-0.456711	0.0107658
MMD	ENSBTAG00000000205	monocyte to macrophage differentiation protein	-1.00127	2.27702e-07
MME	ENSBTAG00000002075	membrane metallo-endopeptidase	-1.37721	4.29701e-09
MMP14	ENSBTAG00000014824	matrix metallopeptidase 14 (membrane-inserted)	1.39941	1.64223e-08
MMP16	ENSBTAG00000006877	matrix metallopeptidase 16 (membrane-inserted)	0.923455	7.83052e-07
MMP19	ENSBTAG00000009051	matrix metallopeptidase 19	1.27151	7.97463e-11
MMP2	ENSBTAG00000019267	matrix metallopeptidase 2	1.44027	8.40684e-07
MMP23B	ENSBTAG00000010732	matrix metallopeptidase 23B	0.66981	0.00292885
MMP27	ENSBTAG00000040567	matrix metallopeptidase 27	1.61279	0.0231846
MMRN1	ENSBTAG00000010285	multimerin 1	2.17187	7.79487e-05
MN1	ENSBTAG00000010464	meningioma (disrupted in balanced translocation) 1	1.58583	3.7066e-05
MNT	ENSBTAG00000025129	MAX network transcriptional repressor	0.933859	0.000467334
MOCS2	ENSBTAG00000005380	molybdenum cofactor synthesis 2	-0.368192	0.046708
MORC2	ENSBTAG00000009963	MORC family CW-type zinc finger 2	0.398572	0.0394391
MOV10	ENSBTAG00000014297	Mov10 RISC complex RNA helicase	0.529841	0.00349769
MPC1	ENSBTAG00000027879	mitochondrial pyruvate carrier 1	-1.28	1.34998e-08
MPC2	ENSBTAG00000020968	mitochondrial pyruvate carrier 2	-1.19886	3.26625e-12
MPPE1	ENSBTAG00000002128	metallophosphoesterase 1	0.636062	0.00709501
MPV17L2	ENSBTAG00000025788	MPV17 mitochondrial membrane protein-like 2	-0.634059	0.0184959
MPZL1	ENSBTAG00000002823	myelin protein zero-like 1	0.528602	0.00632565
MR1	ENSBTAG00000009924	major histocompatibility complex, class I-related	0.628172	0.00647859
MRAS	ENSBTAG00000001497	muscle RAS oncogene homolog	-0.650141	0.000432135
MRC1	ENSBTAG00000038048	mannose receptor, C type 1	1.51519	2.39529e-13
MRC2	ENSBTAG00000015739	C-type mannose receptor 2 precursor	0.478932	0.0130554
MROH1	ENSBTAG00000014458	maestro heat-like repeat family member 1	0.441676	0.00900189
MRPL13	ENSBTAG00000006767	mitochondrial ribosomal protein L13	-0.550259	0.00222321
MRPL14	ENSBTAG00000011760	mitochondrial ribosomal protein L14	-0.386617	0.0391288
MRPL15	ENSBTAG00000001174	mitochondrial ribosomal protein L15	-0.849072	9.74218e-05
MRPL18	ENSBTAG00000001289	mitochondrial ribosomal protein L18	-0.478904	0.0181094
MRPL19	ENSBTAG00000002557	mitochondrial ribosomal protein L19	-0.55326	0.00287087
MRPL2	ENSBTAG00000012752	mitochondrial ribosomal protein L2	-0.582767	0.00199357
MRPL21	ENSBTAG00000004348	mitochondrial ribosomal protein L21	-0.821971	6.71043e-06
MRPL24	ENSBTAG00000001520	mitochondrial ribosomal protein L24	-0.428905	0.0211804
MRPL27	ENSBTAG00000021720	mitochondrial ribosomal protein L27	-0.424987	0.0290803
MRPL34	ENSBTAG00000014579	mitochondrial ribosomal protein L34	-0.454122	0.0288304
MRPL35	ENSBTAG00000004823	mitochondrial ribosomal protein L35	-0.572734	0.00721669
MRPL39	ENSBTAG00000019542	mitochondrial ribosomal protein L39	-0.41162	0.0446254
MRPL4	ENSBTAG00000001419	mitochondrial ribosomal protein L4	-0.369879	0.0431824
MRPL40	ENSBTAG00000019891	mitochondrial ribosomal protein L40	-0.42137	0.04082
MRPL43	ENSBTAG00000003294	mitochondrial ribosomal protein L43	-0.479604	0.0267084
MRPL44	ENSBTAG00000011514	mitochondrial ribosomal protein L44	-0.405018	0.0443772
MRPL54	ENSBTAG00000008396	mitochondrial ribosomal protein L54	-0.532394	0.00154237
MRPL55	ENSBTAG00000020721	mitochondrial ribosomal protein L55	-0.586328	0.00170909
MRPL9	ENSBTAG00000000797	mitochondrial ribosomal protein L9	-0.503892	0.00359586
MRPS10	ENSBTAG00000015301	mitochondrial ribosomal protein S10	-0.401203	0.0274337
MRPS11	ENSBTAG00000019831	mitochondrial ribosomal protein S11	-0.490536	0.0119899
MRPS25	ENSBTAG00000013723	mitochondrial ribosomal protein S25	-1.09986	4.17818e-08
MRPS28	ENSBTAG00000001302	mitochondrial ribosomal protein S28	-0.652935	0.00364859
MRPS30	ENSBTAG00000000084	mitochondrial ribosomal protein S30	-0.433245	0.0489223
MRPS31	ENSBTAG00000015522	mitochondrial ribosomal protein S31	-0.499046	0.0342378
MRPS36	ENSBTAG00000011045	mitochondrial ribosomal protein S36	-1.05359	4.53683e-08
MRPS6	ENSBTAG00000012594	Bos taurus mitochondrial ribosomal protein S6 (MRPS6), mRNA.	-0.45356	0.0283441
MRS2	ENSBTAG00000004979	MRS2 magnesium transporter	-0.902672	8.18909e-06
MS4A7	ENSBTAG00000038650	membrane-spanning 4-domains, subfamily A, member 7	0.877614	0.00743489
MSC	ENSBTAG00000005404	musculin	0.758394	0.00683188
MSH6	ENSBTAG00000001424	mutS homolog 6	0.474071	0.0101292
MSI2	ENSBTAG00000004406	musashi RNA-binding protein 2	-1.4176	1.00278e-05
MSMO1	ENSBTAG00000003068	methylsterol monooxygenase 1	-0.81134	9.64857e-06
MSR1	ENSBTAG00000002885	macrophage scavenger receptor 1	1.63728	3.0058e-18
MSRA	ENSBTAG00000021632	methionine sulfoxide reductase A	-0.507147	0.0078834
MSS51	ENSBTAG00000020219	MSS51 mitochondrial translational activator	0.6253	0.0010921
MST1	ENSBTAG00000011585	macrophage stimulating 1	-0.591581	0.00543245
MST1R	ENSBTAG00000015046	macrophage stimulating 1 receptor	0.850521	0.00274566
MTCH2	ENSBTAG00000018742	mitochondrial carrier 2	-0.454201	0.0191425
MTERF2	ENSBTAG00000010144	mitochondrial transcription termination factor 2	-0.60073	0.0072378
MTERF3	ENSBTAG00000001522	mitochondrial transcription termination factor 3	-0.433454	0.0404688
MTFR1	ENSBTAG00000008629	mitochondrial fission regulator 1	-0.764594	5.69152e-05
MTHFD1	ENSBTAG00000009641	methylenetetrahydrofolate dehydrogenase (NADP+ dependent) 1, methenyltetrahydrofolate cyclohydrolase, formyltetrahydrofolate synthetase	-0.508343	0.00699664
MTHFR	ENSBTAG00000020698	methylenetetrahydrofolate reductase (NAD(P)H)	0.772757	3.65303e-05
MTMR11	ENSBTAG00000012496	myotubularin related protein 11	0.508828	0.0365738
MTRF1	ENSBTAG00000012260	mitochondrial translational release factor 1	-0.564842	0.0184877
MTUS2	ENSBTAG00000001094	microtubule associated tumor suppressor candidate 2	0.623538	0.0479202
MTX1	ENSBTAG00000014840	metaxin 1	-0.449428	0.0204647
MUS81	ENSBTAG00000021456	MUS81 structure-specific endonuclease subunit	0.556455	0.0122876
MUSK	ENSBTAG00000002744	muscle, skeletal, receptor tyrosine kinase	2.32391	1.16633e-09
MUT	ENSBTAG00000014272	methylmalonyl CoA mutase	-1.24897	2.55937e-13
MUTYH	ENSBTAG00000011242	mutY DNA glycosylase	0.577254	0.0149675
MVB12A	ENSBTAG00000003914	multivesicular body subunit 12A	0.563712	0.00402133
MVD	ENSBTAG00000012059	mevalonate (diphospho) decarboxylase	-1.46984	3.32395e-16
MXD4	ENSBTAG00000015209	MAX dimerization protein 4	0.399428	0.0339993
MXRA5	ENSBTAG00000022150	matrix-remodelling associated 5	-1.22195	2.45554e-09
MXRA8	ENSBTAG00000012247	matrix-remodelling associated 8	1.38164	7.21414e-08
MYC	ENSBTAG00000008409	v-myc avian myelocytomatosis viral oncogene homolog	1.39971	4.16173e-14
MYCBP2	ENSBTAG00000018851	MYC binding protein 2, E3 ubiquitin protein ligase	0.559588	0.00408137
MYD88	ENSBTAG00000000563	myeloid differentiation primary response 88	0.469293	0.00776355
MYEOV2	ENSBTAG00000010910	myeloma overexpressed 2	-0.617693	0.000600914
MYH14	ENSBTAG00000002580	myosin, heavy chain 14, non-muscle	-0.618357	0.0144759
MYH3	ENSBTAG00000011803	myosin-3	0.793365	0.0014882
MYLK3	ENSBTAG00000014818	myosin light chain kinase 3	-1.34302	0.000790457
MYO10	ENSBTAG00000020126	myosin X	-0.711441	0.00711133
MYO1F	ENSBTAG00000007661	myosin IF	1.18412	5.56566e-10
MYO1G	ENSBTAG00000006377	myosin IG	1.16794	1.83403e-05
MYO5C	ENSBTAG00000003763	myosin VC	0.984326	0.00333422
MYO7A	ENSBTAG00000003955	myosin VIIA	1.2521	1.96892e-06
MYOF	ENSBTAG00000016918	myoferlin	0.705777	9.13905e-05
MYRIP	ENSBTAG00000009430	myosin VIIA and Rab interacting protein	0.845571	0.0108958
NAA20	ENSBTAG00000001144	N-alpha-acetyltransferase 20	-0.442627	0.01381
NAA40	ENSBTAG00000003073	N(alpha)-acetyltransferase 40, NatD catalytic subunit	-0.516728	0.0451385
NAAA	ENSBTAG00000019478	N-acylethanolamine acid amidase	0.70223	0.00221959
NAB2	ENSBTAG00000006324	NGFI-A binding protein 2 (EGR1 binding protein 2)	0.591332	0.0106628
NACAD	ENSBTAG00000008093	NAC alpha domain containing	0.583527	0.0365597
NACC1	ENSBTAG00000016350	nucleus accumbens associated 1, BEN and BTB (POZ) domain containing	-0.61188	0.000361693
NADK	ENSBTAG00000000212	NAD kinase	-0.735815	2.09124e-05
NADSYN1	ENSBTAG00000016470	NAD synthetase 1	0.651644	0.000550945
NAGK	ENSBTAG00000014668	N-acetylglucosamine kinase	0.588368	0.00089826
NAGPA	ENSBTAG00000007896	N-acetylglucosamine-1-phosphodiester alpha-N-acetylglucosaminidase	0.701108	0.000923555
NALCN	ENSBTAG00000037786	sodium leak channel, non selective	2.58165	1.55217e-11
NAP1L5	ENSBTAG00000010128	nucleosome assembly protein 1-like 5	-0.779609	0.00387504
NAPA	ENSBTAG00000013084	N-ethylmaleimide-sensitive factor attachment protein, alpha	-0.860033	3.45037e-06
NAPB	ENSBTAG00000032704	N-ethylmaleimide-sensitive factor attachment protein, beta	0.559561	0.00220219
NAT14	ENSBTAG00000019051	N-acetyltransferase 14 (GCN5-related, putative)	0.673908	0.00911186
NAT6	ENSBTAG00000038084	N-acetyltransferase 6 (GCN5-related)	0.46375	0.0422638
NAV1	ENSBTAG00000021919	neuron navigator 1	0.543579	0.00180381
NCALD	ENSBTAG00000026963	neurocalcin delta	-0.578805	0.00703022
NCAPD2	ENSBTAG00000014730	Bos taurus non-SMC condensin I complex, subunit D2 (NCAPD2), mRNA.	0.432015	0.0180229
NCAPH2	ENSBTAG00000012607	condensin-2 complex subunit H2	0.397154	0.0298863
NCF1	ENSBTAG00000003305	neutrophil cytosolic factor 1	1.34838	3.17143e-07
NCF2	ENSBTAG00000008004	neutrophil cytosolic factor 2	1.2923	1.05853e-07
NCF4	ENSBTAG00000007531	neutrophil cytosolic factor 4, 40kDa	1.31722	5.10134e-06
NCKAP1L	ENSBTAG00000019686	NCK-associated protein 1-like	1.54481	3.46361e-18
NCKAP5L	ENSBTAG00000004851	NCK-associated protein 5-like	0.562824	0.00724119
NCOA4	ENSBTAG00000019565	nuclear receptor coactivator 4	-0.507597	0.0110318
NCOA5	ENSBTAG00000014186	nuclear receptor coactivator 5	0.423529	0.0303201
NCS1	ENSBTAG00000008726	neuronal calcium sensor 1	0.549177	0.0399506
ND1	ENSBTAG00000043558	NADH dehydrogenase subunit 1 (mitochondrion)	-0.681973	0.011531
ND2	ENSBTAG00000043571	NADH dehydrogenase subunit 2 (mitochondrion)	-0.713826	0.00300627
ND3	ENSBTAG00000043568	NADH-ubiquinone oxidoreductase chain 3	-0.751755	0.00305032
ND4	ENSBTAG00000043577	NADH-ubiquinone oxidoreductase chain 4	-1.04078	2.09124e-05
ND4L	ENSBTAG00000043559	NADH-ubiquinone oxidoreductase chain 4L	-1.14277	9.11818e-07
ND5	ENSBTAG00000043563	NADH dehydrogenase subunit 5 (mitochondrion)	-1.32006	1.13663e-08
ND6	ENSBTAG00000043546	NADH-ubiquinone oxidoreductase chain 6	-1.2748	5.58903e-09
NDN	ENSBTAG00000002186	necdin, melanoma antigen (MAGE) family member	0.426369	0.0311633
NDNL2	ENSBTAG00000039634	necdin-like 2, SMC5-SMC6 complex component	0.415952	0.0337074
NDRG1	ENSBTAG00000000711	N-myc downstream regulated 1	0.542201	0.00494249
NDRG3	ENSBTAG00000019621	NDRG family member 3	0.428276	0.0156697
NDST2	ENSBTAG00000012664	N-deacetylase/N-sulfotransferase (heparan glucosaminyl) 2	0.649275	0.000878146
NDUFA1	ENSBTAG00000006033	NADH dehydrogenase (ubiquinone) 1 alpha subcomplex, 1, 7.5kDa	-0.75511	7.19798e-05
NDUFA10	ENSBTAG00000003279	NADH dehydrogenase (ubiquinone) 1 alpha subcomplex, 10, 42kDa	-1.52148	2.98873e-20
NDUFA12	ENSBTAG00000014669	NADH dehydrogenase (ubiquinone) 1 alpha subcomplex, 12	-0.824119	0.0027546
NDUFA4	ENSBTAG00000011145	NDUFA4, mitochondrial complex associated	-0.929551	2.7599e-08
NDUFA5	ENSBTAG00000009334	NADH dehydrogenase (ubiquinone) 1 alpha subcomplex, 5	-1.03691	3.63726e-07
NDUFA6	ENSBTAG00000009509	NADH dehydrogenase (ubiquinone) 1 alpha subcomplex, 6, 14kDa	-1.09025	1.69215e-10
NDUFA8	ENSBTAG00000004295	NADH dehydrogenase (ubiquinone) 1 alpha subcomplex, 8, 19kDa	-0.743653	5.74503e-06
NDUFAB1	ENSBTAG00000006391	NADH dehydrogenase (ubiquinone) 1, alpha/beta subcomplex, 1, 8kDa	-1.18259	4.24558e-09
NDUFAF1	ENSBTAG00000010778	NADH dehydrogenase (ubiquinone) complex I, assembly factor 1	-0.685498	0.000704605
NDUFAF4	ENSBTAG00000003174	NADH dehydrogenase (ubiquinone) complex I, assembly factor 4	-0.737024	0.00497562
NDUFAF5	ENSBTAG00000004302	NADH dehydrogenase (ubiquinone) complex I, assembly factor 5	-1.10495	3.18726e-06
NDUFAF6	ENSBTAG00000007570	NADH dehydrogenase (ubiquinone) complex I, assembly factor 6	-0.783046	4.41458e-05
NDUFAF7	ENSBTAG00000001113	NADH dehydrogenase (ubiquinone) complex I, assembly factor 7	-1.25983	1.86949e-10
NDUFB1	ENSBTAG00000015156	NADH dehydrogenase (ubiquinone) 1 beta subcomplex, 1, 7kDa	-0.783974	0.000100454
NDUFB3	ENSBTAG00000012760	NADH dehydrogenase (ubiquinone) 1 beta subcomplex, 3, 12kDa	-1.08799	9.41836e-11
NDUFB5	ENSBTAG00000002463	NADH dehydrogenase (ubiquinone) 1 beta subcomplex, 5, 16kDa	-0.981525	6.73952e-09
NDUFB6	ENSBTAG00000005907	NADH dehydrogenase (ubiquinone) 1 beta subcomplex, 6, 17kDa	-0.933931	7.75483e-08
NDUFB7	ENSBTAG00000012634	NADH dehydrogenase (ubiquinone) 1 beta subcomplex, 7, 18kDa	-0.4057	0.019215
NDUFB8	ENSBTAG00000000091	NADH dehydrogenase	-0.814934	2.03074e-06
NDUFB9	ENSBTAG00000020405	NADH dehydrogenase (ubiquinone) 1 beta subcomplex, 9, 22kDa	-0.741907	3.86915e-06
NDUFC1	ENSBTAG00000039582	NADH dehydrogenase (ubiquinone) 1, subcomplex unknown, 1, 6kDa	-0.686789	0.0256851
NDUFS1	ENSBTAG00000021976	NADH dehydrogenase (ubiquinone) Fe-S protein 1, 75kDa (NADH-coenzyme Q reductase)	-1.11319	2.05512e-10
NDUFS2	ENSBTAG00000002203	NADH dehydrogenase (ubiquinone) Fe-S protein 2, 49kDa (NADH-coenzyme Q reductase)	-0.845185	2.10336e-06
NDUFS3	ENSBTAG00000018483	NADH dehydrogenase	-0.671431	0.000255477
NDUFS4	ENSBTAG00000003728	NADH dehydrogenase (ubiquinone) Fe-S protein 4, 18kDa (NADH-coenzyme Q reductase)	-0.764601	2.7036e-05
NDUFS6	ENSBTAG00000009914	NADH dehydrogenase (ubiquinone) Fe-S protein 6, 13kDa (NADH-coenzyme Q reductase)	-0.968761	3.67049e-07
NDUFS7	ENSBTAG00000019419	NADH dehydrogenase (ubiquinone) Fe-S protein 7, 20kDa (NADH-coenzyme Q reductase)	-0.999983	1.05308e-09
NDUFS8	ENSBTAG00000012072	NADH dehydrogenase (ubiquinone) Fe-S protein 8, 23kDa (NADH-coenzyme Q reductase)	-0.954416	8.98268e-09
NDUFV1	ENSBTAG00000021776	NADH dehydrogenase (ubiquinone) flavoprotein 1, 51kDa	-1.19959	7.18949e-13
NDUFV2	ENSBTAG00000004871	NADH dehydrogenase (ubiquinone) flavoprotein 2, 24kDa	-0.63679	0.000788549
NDUFV3	ENSBTAG00000021491	NADH dehydrogenase (ubiquinone) flavoprotein 3, 10kDa	-0.673789	1.84793e-05
NECAB2	ENSBTAG00000020236	N-terminal EF-hand calcium binding protein 2	0.553549	0.0229884
NECAB3	ENSBTAG00000003946	N-terminal EF-hand calcium binding protein 3	1.37063	2.16936e-13
NEDD4L	ENSBTAG00000005412	neural precursor cell expressed, developmentally down-regulated 4-like, E3 ubiquitin protein ligase	0.443075	0.0322341
NEIL2	ENSBTAG00000004769	nei-like DNA glycosylase 2	1.20385	5.28225e-06
NELFA	ENSBTAG00000017921	negative elongation factor complex member A	0.560641	0.00364859
NENF	ENSBTAG00000000759	neudesin neurotrophic factor	0.489901	0.00634873
NES	ENSBTAG00000015794	nestin	-0.526127	0.00420619
NET1	ENSBTAG00000007648	neuroepithelial cell transforming 1	-0.478058	0.0305142
NFASC	ENSBTAG00000045895	neurofascin	0.944605	0.00792891
[truncated: 1,998 more rows]
