# Supplementary material for: Long-term effects of prior diets, dietary transition and pregnancy on adipose gene expression in dairy heifers
Source: PLoS One. 2019 Jul 3;14(7):e0218723. doi: 10.1371/journal.pone.0218723 (PMC6609222; doi:10.1371/journal.pone.0218723)
Supplement: S5 Table — (XLSX) [file pone.0218723.s005.xlsx]

## Sheet: DEG 12MO_PREG LPLE
Gene Symbol	Ensembl Gene ID	Description	logFC	FDR
A4GALT	ENSBTAG00000026497	alpha 1,4-galactosyltransferase	1.05381	0.0151445
AACS	ENSBTAG00000005678	acetoacetyl-CoA synthetase	0.818735	0.020584
ABCA10	ENSBTAG00000006937	ATP-binding cassette, sub-family A (ABC1), member 10	0.537783	0.0178379
ABCD1	ENSBTAG00000020551	ATP-binding cassette, sub-family D (ALD), member 1	0.615597	0.00456762
ACACA	ENSBTAG00000017567	acetyl-CoA carboxylase alpha	0.631254	0.0255121
ACKR1	ENSBTAG00000003220	atypical chemokine receptor 1 (Duffy blood group)	0.687306	0.0172432
ACKR2	ENSBTAG00000014162	atypical chemokine receptor 2	1.09595	8.88134e-05
ACSBG1	ENSBTAG00000006231	acyl-CoA synthetase bubblegum family member 1	-0.747965	0.00105565
ACTA1	ENSBTAG00000046332	actin, alpha 1, skeletal muscle	-3.85464	0.0135503
ADAMTS19	ENSBTAG00000016145	ADAM metallopeptidase with thrombospondin type 1 motif, 19	-1.30803	0.00355871
ADCY5	ENSBTAG00000018777	adenylate cyclase type 5	1.3172	6.85689e-09
ADORA1	ENSBTAG00000011461	adenosine A1 receptor	0.881441	6.47913e-07
ADORA3	ENSBTAG00000007642	adenosine A3 receptor	0.993615	0.00515253
ADTRP	ENSBTAG00000019533	androgen-dependent TFPI-regulating protein	1.1208	0.0124218
AIF1	ENSBTAG00000020554	allograft inflammatory factor 1	0.721528	0.0276738
ALDOC	ENSBTAG00000013099	aldolase C, fructose-bisphosphate	0.752356	0.0279821
ALOX5	ENSBTAG00000020319	arachidonate 5-lipoxygenase	1.25694	0.000118326
ALOX5AP	ENSBTAG00000013201	arachidonate 5-lipoxygenase-activating protein	1.37236	0.000826424
AMICA1	ENSBTAG00000023283	adhesion molecule, interacts with CXADR antigen 1	0.938309	0.0390255
AMOTL2	ENSBTAG00000000742	angiomotin like 2	0.5201	0.021242
ANPEP	ENSBTAG00000016881	alanyl (membrane) aminopeptidase	0.780229	0.00305701
AOAH	ENSBTAG00000018119	acyloxyacyl hydrolase (neutrophil)	1.43007	1.25171e-06
AOC1	ENSBTAG00000005419	amine oxidase, copper containing 1	1.39456	0.000475329
ARHGAP18	ENSBTAG00000015381	rho GTPase-activating protein 18	0.648139	0.00311434
ARHGAP22	ENSBTAG00000007878	Rho GTPase activating protein 22	0.648893	0.0240351
ARHGAP30	ENSBTAG00000017875	Rho GTPase activating protein 30	0.837663	0.0073333
ARHGDIB	ENSBTAG00000006039	Rho GDP dissociation inhibitor (GDI) beta	0.542041	0.00489373
ARHGEF37	ENSBTAG00000015419	Rho guanine nucleotide exchange factor (GEF) 37	0.847963	7.00005e-05
ARHGEF5	ENSBTAG00000001815	Rho guanine nucleotide exchange factor (GEF) 5	1.0694	0.013594
ASGR1	ENSBTAG00000012071	asialoglycoprotein receptor 1	-1.33845	0.000792747
ASIC2	ENSBTAG00000025200	amiloride-sensitive cation channel 1, neuronal	1.09902	0.0204879
ASRGL1	ENSBTAG00000006910	asparaginase like 1	1.23631	0.00295167
AXIN2	ENSBTAG00000030162	axin 2	0.783453	0.0172432
BAIAP2L1	ENSBTAG00000019181	BAI1-associated protein 2-like 1	1.71358	6.19112e-10
BATF3	ENSBTAG00000011982	basic leucine zipper transcription factor, ATF-like 3	1.57708	0.00106432
BCL6	ENSBTAG00000001511	B-cell CLL/lymphoma 6	0.745499	0.000452672
BMP4	ENSBTAG00000003835	bone morphogenetic protein 4	0.699399	0.00503696
BMP7	ENSBTAG00000015362	bone morphogenetic protein 7	1.61202	0.0200351
BoLA DR-ALPHA	ENSBTAG00000010645	BoLA-DR-alpha; Major histocompatibility complex, class II, DR alpha; Uncharacterized protein	0.64835	0.0136273
BOLA-DRB3	ENSBTAG00000013919	major histocompatibility complex, class II, DRB3 precursor	0.532953	0.0452374
BPI	ENSBTAG00000014046	bactericidal permeability-increasing protein precursor	2.28755	1.06734e-05
BTK	ENSBTAG00000019250	Bruton agammaglobulinemia tyrosine kinase	1.38113	9.68135e-06
C16orf54	ENSBTAG00000047448	chromosome 16 open reading frame 54	1.12385	0.000443795
C19orf12	ENSBTAG00000020434	chromosome 19 open reading frame 12	0.56703	0.0159954
C19orf80	ENSBTAG00000009570	chromosome 19 open reading frame 80	1.02776	0.0172432
C1QA	ENSBTAG00000007153	complement component 1, q subcomponent, A chain	1.22063	0.000345644
C1QB	ENSBTAG00000011196	complement component 1, q subcomponent, B chain	1.14626	0.00294663
C1QC	ENSBTAG00000011193	complement component 1, q subcomponent, C chain	1.27672	0.000530156
C1QTNF6	ENSBTAG00000008074	C1q and tumor necrosis factor related protein 6	-2.34123	4.87939e-25
C2	ENSBTAG00000007450	complement component 2	1.19422	4.65113e-06
C2orf40	ENSBTAG00000012637	chromosome 2 open reading frame 40	-0.73818	0.0153114
C3AR1	ENSBTAG00000019741	complement component 3a receptor 1	1.17414	0.00068235
C5AR1	ENSBTAG00000020872	complement component 5a receptor 1	1.07945	0.00355871
C6orf132	ENSBTAG00000048230	chromosome 6 open reading frame 132	0.82109	0.0146486
C8orf4	ENSBTAG00000033304	chromosome 8 open reading frame 4	-0.697651	0.0097687
CA11	ENSBTAG00000006757	carbonic anhydrase XI	-0.957898	0.001641
CA5B	ENSBTAG00000020418	carbonic anhydrase VB, mitochondrial	0.687437	0.00125056
CACNA1G	ENSBTAG00000009835	calcium channel, voltage-dependent, T type, alpha 1G subunit	-1.08804	0.0021708
CADM3	ENSBTAG00000003217	cell adhesion molecule 3	0.694011	0.0281561
CAPG	ENSBTAG00000005432	capping protein (actin filament), gelsolin-like	0.70118	0.00525471
CAPN6	ENSBTAG00000000828	calpain 6	-1.83501	5.01387e-14
CAT	ENSBTAG00000020980	catalase	0.858261	1.90883e-05
CBX4	ENSBTAG00000009782	chromobox homolog 4	0.60362	0.0382816
CCL2	ENSBTAG00000037811	chemokine (C-C motif) ligand 2	1.08906	0.0210725
CCL24	ENSBTAG00000026275	chemokine (C-C motif) ligand 24	1.72294	1.9469e-07
CCND1	ENSBTAG00000017514	cyclin D1	1.01508	0.00461368
CCR5	ENSBTAG00000008099	chemokine (C-C motif) receptor 5 (gene/pseudogene)	1.30003	0.0224988
CD14	ENSBTAG00000015032	CD14 molecule	1.10666	0.000452672
CD163	ENSBTAG00000019669	CD163 molecule	1.22191	0.00263821
CD1E	ENSBTAG00000009421	CD1e molecule	1.36279	0.00144992
CD22	ENSBTAG00000011887	CD22 molecule	0.85326	0.0395035
CD300E	ENSBTAG00000004690	CD300e molecule	1.1903	0.0293119
CD48	ENSBTAG00000011238	CD48 molecule	1.14787	0.0177808
CD53	ENSBTAG00000006466	CD53 molecule	0.998965	0.00928204
CD59	ENSBTAG00000002302	CD59 molecule, complement regulatory protein	0.505972	0.0350853
CD5L	ENSBTAG00000022514	CD5 molecule-like	1.52405	0.00454524
CD68	ENSBTAG00000000133	CD68 molecule	0.896585	0.00960011
CD74	ENSBTAG00000015228	CD74 molecule, major histocompatibility complex, class II invariant chain	0.601977	0.0182332
CD86	ENSBTAG00000013118	CD86 molecule	1.25346	0.00183955
CDC42BPG	ENSBTAG00000009736	CDC42 binding protein kinase gamma (DMPK-like)	0.577647	0.0303156
CDHR4	ENSBTAG00000005728	cadherin-related family member 4	1.05212	0.00294168
CDKN1A	ENSBTAG00000008353	cyclin-dependent kinase inhibitor 1A (p21, Cip1)	0.794681	0.000484348
CDKN2B	ENSBTAG00000016412	cyclin-dependent kinase inhibitor 2B (p15, inhibits CDK4)	2.30353	3.9521e-27
CECR1	ENSBTAG00000017313	cat eye syndrome chromosome region, candidate 1	1.08956	0.00363468
CFP	ENSBTAG00000015815	complement factor properdin	0.85353	0.00304971
CHI3L1	ENSBTAG00000018223	chitinase 3-like 1 (cartilage glycoprotein-39)	1.15711	0.000932022
CHRDL1	ENSBTAG00000004432	chordin-like 1	0.75466	0.00461368
CHRNA3	ENSBTAG00000003130	neuronal acetylcholine receptor subunit alpha-3 precursor	1.34636	0.000173063
CHST1	ENSBTAG00000003721	carbohydrate (keratan sulfate Gal-6) sulfotransferase 1	0.518653	0.0293119
CHURC1-FNTB	ENSBTAG00000005897	CHURC1-FNTB readthrough	0.537513	0.012527
CLDN10	ENSBTAG00000003568	claudin 10	2.32216	0.000308868
CLDN15	ENSBTAG00000000345	claudin 15	0.709736	0.00125056
CLEC4A	ENSBTAG00000038490	C-type lectin domain family 4 member A	1.2297	0.0117392
CLECL1	ENSBTAG00000039980	C-type lectin-like 1	0.944631	0.00183955
CNTN4	ENSBTAG00000033225	contactin 4	1.32033	0.00309151
COL11A1	ENSBTAG00000021217	collagen, type XI, alpha 1	-2.47135	0.0124218
COL18A1	ENSBTAG00000023907	collagen alpha-1(XVIII) chain precursor	0.751778	0.00367042
COL1A2	ENSBTAG00000013472	collagen, type I, alpha 2	-0.7376	0.0350894
COL21A1	ENSBTAG00000033515	collagen, type XXI, alpha 1	-1.17776	8.29043e-06
COLGALT1	ENSBTAG00000012678	collagen beta(1-O)galactosyltransferase 1	0.560757	0.0280216
CORO1A	ENSBTAG00000008631	coronin, actin binding protein, 1A	0.993125	0.0013656
COTL1	ENSBTAG00000016315	coactosin-like F-actin binding protein 1	0.716643	0.00566052
COX19	ENSBTAG00000015253	COX19 cytochrome c oxidase assembly factor	0.501063	0.0151445
CP	ENSBTAG00000012164	ceruloplasmin (ferroxidase)	1.92693	1.23219e-12
CPA3	ENSBTAG00000015008	carboxypeptidase A3 (mast cell)	2.01282	4.50542e-09
CPAMD8	ENSBTAG00000009331	C3 and PZP-like, alpha-2-macroglobulin domain containing 8	1.97197	0.00933763
CPE	ENSBTAG00000016514	carboxypeptidase E	-1.11645	0.0014391
CPZ	ENSBTAG00000014803	carboxypeptidase Z	-1.07326	0.00594292
CR2	ENSBTAG00000038496	complement component (3d/Epstein Barr virus) receptor 2	1.2382	0.0172432
CRABP1	ENSBTAG00000012909	cellular retinoic acid binding protein 1	-3.06415	0.000110028
CRB1	ENSBTAG00000008944	crumbs family member 1, photoreceptor morphogenesis associated	1.5463	2.79936e-05
CREB3	ENSBTAG00000011429	cAMP responsive element binding protein 3	0.553453	0.00515253
CRHR2	ENSBTAG00000014381	corticotropin releasing hormone receptor 2	-1.08317	0.00294168
CRISPLD1	ENSBTAG00000004411	cysteine-rich secretory protein LCCL domain containing 1	-0.757569	0.026857
CRTAC1	ENSBTAG00000008102	cartilage acidic protein 1	1.06806	0.0106183
CSF1	ENSBTAG00000000283	colony stimulating factor 1 (macrophage)	0.869915	0.00332113
CSF1R	ENSBTAG00000012771	colony stimulating factor 1 receptor	1.17124	0.000233418
CSF2RB	ENSBTAG00000009064	colony stimulating factor 2 receptor, beta, low-affinity (granulocyte-macrophage)	1.44344	1.06734e-05
CTF1	ENSBTAG00000017697	cardiotrophin 1	0.646513	0.0487113
CTSS	ENSBTAG00000017135	cathepsin S	0.602667	0.0350969
CX3CR1	ENSBTAG00000002923	chemokine (C-X3-C motif) receptor 1	1.23173	0.00183955
CXCL12	ENSBTAG00000005077	chemokine (C-X-C motif) ligand 12	0.621661	0.0127149
CYBA	ENSBTAG00000003895	cytochrome b-245, alpha polypeptide	0.636759	0.00508274
CYBB	ENSBTAG00000019953	cytochrome b-245, beta polypeptide	0.973822	0.0105142
CYP1A1	ENSBTAG00000001021	cytochrome P450, family 1, subfamily A, polypeptide 1	-1.52016	0.0325194
CYP1B1	ENSBTAG00000010531	cytochrome P450, family 1, subfamily B, polypeptide 1	1.42201	0.000517465
CYP2U1	ENSBTAG00000012972	cytochrome P450, family 2, subfamily U, polypeptide 1	0.723756	0.000931985
CYTH4	ENSBTAG00000014237	cytohesin-4	1.06029	0.00120994
DACT2	ENSBTAG00000031532	dishevelled-binding antagonist of beta-catenin 2	2.57389	1.60071e-05
DDAH1	ENSBTAG00000034776	dimethylarginine dimethylaminohydrolase 1	-1.98822	1.32619e-05
DENND1C	ENSBTAG00000031809	DENN/MADD domain containing 1C	0.79515	0.0151445
DLK1	ENSBTAG00000037899	delta-like 1 homolog (Drosophila)	-5.29419	6.18675e-06
DOCK2	ENSBTAG00000014612	dedicator of cytokinesis 2	0.979643	0.0160471
DOK2	ENSBTAG00000003341	docking protein 2, 56kDa	0.959124	0.00520044
DUOX2	ENSBTAG00000016234	dual oxidase 2	4.23918	1.85356e-06
DUOXA1	ENSBTAG00000016242	dual oxidase maturation factor 1	4.47775	0.000273624
DUOXA2	ENSBTAG00000016239	dual oxidase maturation factor 2	4.21452	1.88141e-05
EEPD1	ENSBTAG00000019065	endonuclease/exonuclease/phosphatase family domain containing 1	0.665815	0.0100331
EMILIN3	ENSBTAG00000016279	elastin microfibril interfacer 3	-1.24961	1.25171e-06
EMP1	ENSBTAG00000036078	epithelial membrane protein 1	0.550968	0.0245128
EMP3	ENSBTAG00000018013	epithelial membrane protein 3	0.743233	0.0435727
EN1	ENSBTAG00000021494	engrailed homeobox 1	1.10544	0.00883929
ENPP5	ENSBTAG00000015829	ectonucleotide pyrophosphatase/phosphodiesterase 5 (putative)	1.0499	6.08641e-06
ERRFI1	ENSBTAG00000006609	ERBB receptor feedback inhibitor 1	0.757405	0.00254995
ESR1	ENSBTAG00000007159	estrogen receptor	-0.570688	0.0144855
ETNPPL	ENSBTAG00000010284	ethanolamine-phosphate phospho-lyase	0.719238	0.0177272
EVI2B	ENSBTAG00000009353	ecotropic viral integration site 2B	1.12581	0.01389
F13A1	ENSBTAG00000007268	coagulation factor XIII, A1 polypeptide	1.65353	5.82863e-05
FADS2	ENSBTAG00000015505	fatty acid desaturase 2	-1.26534	2.80316e-08
FAM105A	ENSBTAG00000000672	family with sequence similarity 105, member A	0.87384	0.000730885
FAM180A	ENSBTAG00000017427	family with sequence similarity 180, member A	1.52774	0.0104659
FAM46B	ENSBTAG00000018413	family with sequence similarity 46, member B	1.17551	6.70488e-08
FCER1A	ENSBTAG00000012887	Fc fragment of IgE, high affinity I, receptor for; alpha polypeptide	1.99655	1.43254e-05
FCER1G	ENSBTAG00000024503	Fc fragment of IgE, high affinity I, receptor for; gamma polypeptide	0.949613	0.000426345
FCER2	ENSBTAG00000004270	Fc fragment of IgE, low affinity II, receptor for (CD23)	1.56771	0.0177383
FCRL5	ENSBTAG00000000964	Fc receptor-like 5	1.60232	0.000995419
FERMT3	ENSBTAG00000045862	fermitin family member 3	1.18642	0.00305701
FGD2	ENSBTAG00000014172	FYVE, RhoGEF and PH domain containing 2	1.16018	0.000213567
FGD3	ENSBTAG00000006939	FYVE, RhoGEF and PH domain containing 3	1.01338	0.0221545
FGF1	ENSBTAG00000005198	fibroblast growth factor 1 (acidic)	1.01159	4.08027e-06
FGF7	ENSBTAG00000004013	fibroblast growth factor 7	0.695179	0.0079392
FGL1	ENSBTAG00000016177	fibrinogen-like 1	0.639444	0.0135503
FHL1	ENSBTAG00000018513	four and a half LIM domains 1	0.943125	0.000837068
FSTL3	ENSBTAG00000003018	follistatin-like 3 (secreted glycoprotein)	1.06436	0.000180923
FTH1	ENSBTAG00000011184	ferritin heavy chain	0.515112	0.0478431
FXYD1	ENSBTAG00000017816	FXYD domain containing ion transport regulator 1	0.516858	0.0192869
FYN	ENSBTAG00000011851	FYN proto-oncogene, Src family tyrosine kinase	0.72628	0.000180923
FZD1	ENSBTAG00000002107	frizzled class receptor 1	0.504247	0.0171933
GALNT15	ENSBTAG00000008240	polypeptide N-acetylgalactosaminyltransferase 15	1.60395	0.00059869
GALNT16	ENSBTAG00000009998	polypeptide N-acetylgalactosaminyltransferase 16	0.893409	0.00135301
GALNT2	ENSBTAG00000004870	polypeptide N-acetylgalactosaminyltransferase 2	0.480794	0.0473665
GALNT9	ENSBTAG00000005644	polypeptide N-acetylgalactosaminyltransferase 9	1.17313	0.00869775
GAPT	ENSBTAG00000016770	GRB2-binding adaptor protein, transmembrane	1.57566	0.000465826
GAS2L2	ENSBTAG00000018519	growth arrest-specific 2 like 2	1.84004	6.47913e-07
GDA	ENSBTAG00000011545	guanine deaminase	1.0024	0.00864931
GGH	ENSBTAG00000007534	gamma-glutamyl hydrolase (conjugase, folylpolygammaglutamyl hydrolase)	-0.586533	0.0199831
GMFG	ENSBTAG00000005390	glia maturation factor, gamma	0.888522	0.00520465
GNA14	ENSBTAG00000021127	guanine nucleotide binding protein (G protein), alpha 14	1.17322	0.0150516
GNA15	ENSBTAG00000019988	guanine nucleotide binding protein (G protein), alpha 15 (Gq class)	0.960446	0.00767213
GPER1	ENSBTAG00000048154	G protein-coupled estrogen receptor 1	0.93906	1.29871e-05
GPI	ENSBTAG00000006396	glucose-6-phosphate isomerase	0.52055	0.0307588
GPNMB	ENSBTAG00000000604	glycoprotein (transmembrane) nmb	1.29631	3.84095e-05
GPR162	ENSBTAG00000034385	probable G-protein coupled receptor 162	-1.90279	6.85689e-09
GPR183	ENSBTAG00000032084	G protein-coupled receptor 183	1.0718	0.000118326
GPR34	ENSBTAG00000020144	G protein-coupled receptor 34	1.33894	0.000975662
GPRC5A	ENSBTAG00000039509	G protein-coupled receptor, class C, group 5, member A	1.14939	0.0021708
GPX3	ENSBTAG00000043553	glutathione peroxidase 3 precursor	1.69066	6.85689e-09
GPX7	ENSBTAG00000018281	glutathione peroxidase 7	-0.693365	0.00461368
GRAP2	ENSBTAG00000015157	GRB2-related adaptor protein 2	1.27545	0.0190556
GREB1	ENSBTAG00000015402	growth regulation by estrogen in breast cancer 1	1.03764	0.000346275
GSE1	ENSBTAG00000009918	Gse1 coiled-coil protein	0.693783	0.0104654
GSN	ENSBTAG00000019915	gelsolin	0.548012	0.0176724
GSTM3	ENSBTAG00000001842	glutathione S-transferase mu 3	1.25041	5.79308e-06
GZMB	ENSBTAG00000039813	Granzyme B (granzyme 2, cytotoxic T-lymphocyte-associated serine esterase 1)	0.998529	0.0157155
HABP4	ENSBTAG00000011586	hyaluronan binding protein 4	0.515698	0.0115274
HACD4	ENSBTAG00000017741	3-hydroxyacyl-CoA dehydratase 4	0.976346	0.0012998
HADH	ENSBTAG00000002049	hydroxyacyl-CoA dehydrogenase	0.54321	0.0497886
HAS2	ENSBTAG00000019892	hyaluronan synthase 2	0.972855	0.0305087
HCK	ENSBTAG00000007932	HCK proto-oncogene, Src family tyrosine kinase	1.09174	0.00721454
HCLS1	ENSBTAG00000001009	hematopoietic cell-specific Lyn substrate 1	0.637604	0.0398189
HDC	ENSBTAG00000009911	histidine decarboxylase	1.38147	2.66068e-05
HK2	ENSBTAG00000013108	hexokinase 2	0.857587	0.0304843
HK3	ENSBTAG00000014898	hexokinase 3 (white cell)	1.20119	0.00760159
HLA-DOB	ENSBTAG00000047707	major histocompatibility complex, class II, DO beta	1.29541	0.000932022
HMCN2	ENSBTAG00000002319	hemicentin 2	-0.842914	0.0325194
HMHA1	ENSBTAG00000020772	histocompatibility (minor) HA-1	0.990309	0.00300068
HPCAL4	ENSBTAG00000014538	hippocalcin like 4	1.42044	0.0151402
HR	ENSBTAG00000012036	protein hairless	-1.02225	0.000314913
HRH1	ENSBTAG00000001447	histamine receptor H1	0.951996	0.00587098
HS3ST1	ENSBTAG00000007449	heparan sulfate (glucosamine) 3-O-sulfotransferase 1	1.27248	8.64271e-07
HS6ST1	ENSBTAG00000006157	heparan sulfate 6-O-sulfotransferase 1	0.772373	0.00235995
HSPB8	ENSBTAG00000001303	heat shock 22kDa protein 8	0.794887	0.00981045
HTR7	ENSBTAG00000008783	5-hydroxytryptamine (serotonin) receptor 7, adenylate cyclase-coupled	1.05054	0.0128489
HTRA3	ENSBTAG00000047613	HtrA serine peptidase 3	1.12064	0.016177
IFI30	ENSBTAG00000018349	interferon, gamma-inducible protein 30	0.580712	0.0358319
IGFBP2	ENSBTAG00000005596	insulin-like growth factor binding protein 2, 36kDa	1.4729	0.0411156
IKZF1	ENSBTAG00000014016	IKAROS family zinc finger 1 (Ikaros)	1.18452	0.035565
IL10RA	ENSBTAG00000005215	interleukin 10 receptor, alpha	1.0204	0.01389
IL17RB	ENSBTAG00000011178	interleukin 17 receptor B	1.0328	4.56513e-05
IL17RE	ENSBTAG00000010833	interleukin 17 receptor E	0.987583	1.24186e-05
IMP3	ENSBTAG00000012199	IMP3, U3 small nucleolar ribonucleoprotein	0.541826	0.0304923
INPP5D	ENSBTAG00000020173	inositol polyphosphate-5-phosphatase D	0.598479	0.0293119
IRF2BP2	ENSBTAG00000046841	interferon regulatory factor 2 binding protein 2	0.492481	0.0489015
IRF2BPL	ENSBTAG00000025329	interferon regulatory factor 2 binding protein-like	0.472417	0.0333255
IRF5	ENSBTAG00000004989	interferon regulatory factor 5	0.786423	0.0130154
ISLR	ENSBTAG00000006024	immunoglobulin superfamily containing leucine-rich repeat	0.73188	0.00295167
ISM1	ENSBTAG00000017188	isthmin-1 precursor	1.08641	0.0073333
ITGA11	ENSBTAG00000008380	integrin, alpha 11	0.786794	0.00379582
ITGB2	ENSBTAG00000017060	integrin, beta 2 (complement component 3 receptor 3 and 4 subunit)	1.02422	0.00672818
ITIH5	ENSBTAG00000013004	inter-alpha-trypsin inhibitor heavy chain family, member 5	1.17696	1.9469e-07
ITM2B	ENSBTAG00000003109	integral membrane protein 2B	0.482252	0.0435727
ITPRIPL1	ENSBTAG00000034995	inositol 1,4,5-trisphosphate receptor interacting protein-like 1	0.519554	0.0497446
KAZN	ENSBTAG00000015606	kazrin, periplakin interacting protein	0.945206	7.51799e-05
KCNK3	ENSBTAG00000018193	potassium channel, two pore domain subfamily K, member 3	1.009	0.000292239
KCNK5	ENSBTAG00000011112	potassium channel, two pore domain subfamily K, member 5	1.87117	0.004151
KCP	ENSBTAG00000003449	kielin/chordin-like protein	-0.922184	0.00104874
KERA	ENSBTAG00000014340	keratocan	-1.84518	0.000452672
KIAA1755	ENSBTAG00000019378	KIAA1755	-1.27384	0.0255121
KIT	ENSBTAG00000002699	v-kit Hardy-Zuckerman 4 feline sarcoma viral oncogene homolog	1.27059	4.50542e-09
KLF11	ENSBTAG00000046218	Kruppel-like factor 11	-0.656631	0.00740824
LA-DQB	ENSBTAG00000019588	MHC cell surface glycoprotein precursor	0.695143	0.00135301
LAMA2	ENSBTAG00000010229	laminin, alpha 2	0.466779	0.0370969
LAMP3	ENSBTAG00000006552	lysosomal-associated membrane protein 3	1.00349	0.0372834
LAPTM5	ENSBTAG00000005477	lysosomal protein transmembrane 5	0.732863	0.00544788
LAT	ENSBTAG00000021249	linker for activation of T cells	0.962974	0.0120862
LAT2	ENSBTAG00000045767	linker for activation of T cells family, member 2	0.856658	0.0073333
LBP	ENSBTAG00000016864	lipopolysaccharide binding protein	0.710206	0.00332113
LCP1	ENSBTAG00000007079	lymphocyte cytosolic protein 1 (L-plastin)	0.973369	0.00436411
LCP2	ENSBTAG00000009381	lymphocyte cytosolic protein 2 (SH2 domain containing leukocyte protein of 76kDa)	0.946232	0.0110515
LDHB	ENSBTAG00000019603	lactate dehydrogenase B	0.587925	0.0142504
LEP	ENSBTAG00000014911	leptin	1.71729	1.36035e-07
LGALS1	ENSBTAG00000015089	lectin, galactoside-binding, soluble, 1	0.568382	0.0245818
LGALS3	ENSBTAG00000002326	lectin, galactoside-binding, soluble, 3	1.09017	1.58821e-07
LGALS3BP	ENSBTAG00000001368	lectin, galactoside-binding, soluble, 3 binding protein	0.624776	0.0127149
LMNA	ENSBTAG00000017574	lamin A/C	0.640082	0.0380355
LOXL4	ENSBTAG00000020895	lysyl oxidase-like 4	0.616846	0.0175906
LPCAT3	ENSBTAG00000013127	lysophosphatidylcholine acyltransferase 3	0.627863	0.0200351
LPXN	ENSBTAG00000036260	leupaxin	0.788133	0.0430245
LRP4	ENSBTAG00000008429	low-density lipoprotein receptor-related protein 4 precursor	0.774421	0.00120994
LRRC20	ENSBTAG00000005666	leucine rich repeat containing 20	0.826058	0.00202519
LRRC55	ENSBTAG00000004206	leucine rich repeat containing 55	1.41446	0.00165461
LTC4S	ENSBTAG00000009737	leukotriene C4 synthase	1.10454	0.00300068
LY6E	ENSBTAG00000017040	lymphocyte antigen 6 complex, locus E	-0.97493	0.000345644
LY86	ENSBTAG00000031444	lymphocyte antigen 86	0.977303	0.0198236
LYZ	ENSBTAG00000026779	Lysozyme C, non-stomach isozyme	1.51989	8.29043e-06
MAFB	ENSBTAG00000003396	v-maf avian musculoaponeurotic fibrosarcoma oncogene homolog B	0.832846	0.00525718
MAFF	ENSBTAG00000021435	v-maf avian musculoaponeurotic fibrosarcoma oncogene homolog F	0.850391	0.0017729
MAMDC2	ENSBTAG00000017369	MAM domain containing 2	0.951873	0.000510687
MAOB	ENSBTAG00000001288	monoamine oxidase B	0.727291	0.000837068
MAP4K1	ENSBTAG00000021145	mitogen-activated protein kinase kinase kinase kinase 1	0.847023	0.0147633
MATN4	ENSBTAG00000011279	matrilin 4	1.45622	7.29252e-06
ME1	ENSBTAG00000005681	NADP-dependent malic enzyme	0.592634	0.0121703
ME3	ENSBTAG00000000246	malic enzyme 3, NADP(+)-dependent, mitochondrial	0.708777	0.0178379
MEDAG	ENSBTAG00000008271	mesenteric estrogen-dependent adipogenesis	0.808985	0.0279462
MEIS2	ENSBTAG00000003172	Meis homeobox 2	0.493586	0.0153887
MEST	ENSBTAG00000017223	mesoderm specific transcript	-1.17058	1.18046e-05
METRNL	ENSBTAG00000004787	meteorin, glial cell differentiation regulator-like	0.764647	0.000399505
MILR1	ENSBTAG00000007409	mast cell immunoglobulin-like receptor 1	1.2161	0.00923099
MMP14	ENSBTAG00000014824	matrix metallopeptidase 14 (membrane-inserted)	0.550364	0.0381268
MMP15	ENSBTAG00000012919	matrix metallopeptidase 15 (membrane-inserted)	0.603597	0.0245128
MRC1	ENSBTAG00000038048	mannose receptor, C type 1	1.35499	0.00031745
MS4A2	ENSBTAG00000020096	membrane-spanning 4-domains, subfamily A, member 2	2.19882	0.00355322
MSR1	ENSBTAG00000002885	macrophage scavenger receptor 1	1.08193	0.00235995
MTURN	ENSBTAG00000039231	maturin, neural progenitor differentiation regulator homolog (Xenopus)	0.780376	0.000238854
MXRA8	ENSBTAG00000012247	matrix-remodelling associated 8	0.921927	0.000731424
MYB	ENSBTAG00000012074	v-myb avian myeloblastosis viral oncogene homolog	1.01486	0.021177
MYBPH	ENSBTAG00000011465	myosin binding protein H	0.645844	0.00566052
MYO1F	ENSBTAG00000007661	myosin IF	0.780853	0.00570087
N4BP2L1	ENSBTAG00000000993	NEDD4 binding protein 2-like 1	-0.577415	0.0204879
NCF2	ENSBTAG00000008004	neutrophil cytosolic factor 2	1.1425	0.0120862
NCKAP1L	ENSBTAG00000019686	NCK-associated protein 1-like	1.03838	0.00174632
NDRG1	ENSBTAG00000000711	N-myc downstream regulated 1	0.65721	0.0358319
NFIL3	ENSBTAG00000017763	nuclear factor, interleukin 3 regulated	1.1881	0.000768363
NHSL1	ENSBTAG00000000245	NHS-like 1	0.708408	0.0252926
NKD1	ENSBTAG00000012295	naked cuticle homolog 1 (Drosophila)	1.17803	0.00588832
NKG7	ENSBTAG00000009137	natural killer cell granule protein 7	0.783619	0.0450518
NLRP3	ENSBTAG00000001273	NLR family, pyrin domain containing 3	1.19378	0.0281561
NMB	ENSBTAG00000001388	neuromedin B	1.31375	0.0134041
NNAT	ENSBTAG00000003212	neuronatin	-1.56007	1.18046e-05
NPY1R	ENSBTAG00000047586	neuropeptide Y receptor Y1	-1.0877	0.00104874
NPY5R	ENSBTAG00000038421	neuropeptide Y receptor Y5	-1.3645	0.0195441
NREP	ENSBTAG00000011338	neuronal regeneration related protein	-0.659978	0.044444
NUAK2	ENSBTAG00000047727	NUAK family, SNF1-like kinase, 2	0.861706	0.045015
NUP210	ENSBTAG00000003665	nuclear pore membrane glycoprotein 210 precursor	1.07988	0.0472712
NUPR1	ENSBTAG00000018016	nuclear protein, transcriptional regulator, 1	0.51582	0.00641008
P2RY12	ENSBTAG00000015837	purinergic receptor P2Y, G-protein coupled, 12	1.49487	0.0151445
P2RY13	ENSBTAG00000031397	purinergic receptor P2Y, G-protein coupled, 13	1.14213	0.00587098
PAPSS2	ENSBTAG00000003196	bifunctional 3'-phosphoadenosine 5'-phosphosulfate synthase 2	0.916556	0.000760962
PC	ENSBTAG00000019700	pyruvate carboxylase	0.699983	0.00279827
PCCA	ENSBTAG00000010672	propionyl-CoA carboxylase alpha chain, mitochondrial	-0.49079	0.0440135
PCOLCE2	ENSBTAG00000016026	procollagen C-endopeptidase enhancer 2	1.00922	2.32387e-05
PCSK5	ENSBTAG00000008101	proprotein convertase subtilisin/kexin type 5	0.636015	0.0120813
PDE7B	ENSBTAG00000015888	phosphodiesterase 7B	-0.762568	0.0373453
PDK4	ENSBTAG00000014069	pyruvate dehydrogenase kinase, isozyme 4	-0.816606	0.00165669
PDP2	ENSBTAG00000046708	pyruvate dehyrogenase phosphatase catalytic subunit 2	0.683762	0.00352769
PDPN	ENSBTAG00000001788	podoplanin precursor	0.942877	0.00765697
PDXP	ENSBTAG00000030255	pyridoxal (pyridoxine, vitamin B6) phosphatase	0.467267	0.0435727
PDZD3	ENSBTAG00000012507	PDZ domain containing 3	1.16482	1.75468e-05
PEG3	ENSBTAG00000023338	paternally expressed 3	-0.693577	0.0339902
PEPD	ENSBTAG00000031941	peptidase D	0.571837	0.0420632
PGD	ENSBTAG00000013527	phosphogluconate dehydrogenase	0.68457	0.00868567
PHLDA1	ENSBTAG00000034985	pleckstrin homology-like domain, family A, member 1	1.5178	0.0270927
PHYHD1	ENSBTAG00000038831	phytanoyl-CoA dioxygenase domain containing 1	0.69943	0.0120862
PIEZO2	ENSBTAG00000011171	piezo-type mechanosensitive ion channel component 2	-0.635839	0.0349953
PKIB	ENSBTAG00000004394	protein kinase (cAMP-dependent, catalytic) inhibitor beta	0.840013	0.0151402
PLA2R1	ENSBTAG00000032515	phospholipase A2 receptor 1, 180kDa	0.854069	0.000180923
PLAT	ENSBTAG00000001244	Tissue-type plasminogen activator chain A Tissue-type plasminogen activator chain B	0.981765	0.00135301
PLBD2	ENSBTAG00000019040	phospholipase B domain containing 2	0.537124	0.0172432
PLD4	ENSBTAG00000015160	phospholipase D family, member 4	1.27557	3.45731e-05
PLIN4	ENSBTAG00000015690	perilipin 4	0.681469	0.00520348
PLPP2	ENSBTAG00000000717	phospholipid phosphatase 2	1.02963	0.00295167
PLTP	ENSBTAG00000000559	phospholipid transfer protein	0.684834	0.00767213
PLXNA4	ENSBTAG00000014543	plexin A4	0.898248	0.000606729
PLXND1	ENSBTAG00000001814	plexin D1	0.666912	0.00896826
PMM2	ENSBTAG00000001440	Phosphomannomutase 2	0.436989	0.0307588
PODN	ENSBTAG00000012514	podocan	0.875109	0.01389
PON3	ENSBTAG00000034645	paraoxonase 3	0.543938	0.0068879
POSTN	ENSBTAG00000012409	periostin, osteoblast specific factor	-1.67529	0.000262303
PPM1L	ENSBTAG00000001274	protein phosphatase, Mg2+/Mn2+ dependent, 1L	0.678123	0.0285837
PPP1R3C	ENSBTAG00000014831	protein phosphatase 1, regulatory subunit 3C	0.503608	0.0147706
PRLR	ENSBTAG00000025035	prolactin receptor	-1.09325	0.0245128
PRR5L	ENSBTAG00000021029	proline rich 5 like	0.627865	0.00859037
PRRT4	ENSBTAG00000047482	proline-rich transmembrane protein 4	1.26587	0.00469624
PRSS23	ENSBTAG00000015177	protease, serine, 23	0.744405	0.00424523
PTAFR	ENSBTAG00000027051	platelet-activating factor receptor	1.22691	0.00294168
PTI	ENSBTAG00000017328	Bos taurus pancreatic trypsin inhibitor (PTI), mRNA.	1.33826	1.63936e-06
PTPN6	ENSBTAG00000020294	protein tyrosine phosphatase, non-receptor type 6	0.95185	1.32619e-05
PTPRC	ENSBTAG00000023144	protein tyrosine phosphatase, receptor type, C	0.92149	0.0027011
PVALB	ENSBTAG00000019159	parvalbumin	1.20746	0.000633216
QPCT	ENSBTAG00000013923	glutaminyl-peptide cyclotransferase	0.706956	0.00011982
RAB3B	ENSBTAG00000005337	RAB3B, member RAS oncogene family	1.81881	1.68469e-27
RAC2	ENSBTAG00000011043	Ras-related C3 botulinum toxin substrate 2	1.3584	8.98107e-06
RARA	ENSBTAG00000012500	retinoic acid receptor, alpha	0.492033	0.0471507
RARRES1	ENSBTAG00000014713	retinoic acid receptor responder (tazarotene induced) 1	1.12001	9.11944e-06
RASGRP4	ENSBTAG00000006998	RAS guanyl releasing protein 4	1.15515	0.000157091
RASSF5	ENSBTAG00000010427	Ras association (RalGDS/AF-6) domain family member 5	0.891449	0.0132101
RENBP	ENSBTAG00000047827	N-acylglucosamine 2-epimerase	0.57769	0.0176724
RFX2	ENSBTAG00000017661	regulatory factor X, 2 (influences HLA class II expression)	0.971178	0.0432266
RGN	ENSBTAG00000046155	regucalcin	0.647866	0.0224988
RGS14	ENSBTAG00000008497	regulator of G-protein signaling 14	1.37992	0.00115868
RGS5	ENSBTAG00000016341	regulator of G-protein signaling 5	-1.18215	3.64934e-06
RHOG	ENSBTAG00000000347	ras homolog family member G	0.451983	0.0380355
RNASE6	ENSBTAG00000008792	ribonuclease, RNase A family, k6	1.07216	0.00146395
ROBO3	ENSBTAG00000004355	roundabout guidance receptor 3	1.76108	0.00125056
RPS6KA1	ENSBTAG00000014447	ribosomal protein S6 kinase, 90kDa, polypeptide 1	0.827814	0.00366535
RSPO3	ENSBTAG00000008121	R-spondin 3	0.782828	0.0126383
RUNX2	ENSBTAG00000004104	runt-related transcription factor 2	0.886266	0.0236356
RXRG	ENSBTAG00000016801	retinoid X receptor, gamma	0.500511	0.0381268
S100A4	ENSBTAG00000019203	S100 calcium binding protein A4	0.627813	0.00977296
S100A5	ENSBTAG00000000644	S100 calcium binding protein A5	1.40836	0.0245128
S100B	ENSBTAG00000004777	S100 calcium binding protein B	0.589598	0.0245128
SAMSN1	ENSBTAG00000002623	SAM domain, SH3 domain and nuclear localization signals 1	0.782943	0.004252
SCARA5	ENSBTAG00000019636	scavenger receptor class A, member 5	0.726136	0.0115925
SCARB2	ENSBTAG00000010956	scavenger receptor class B, member 2	0.518432	0.0393061
SCRN1	ENSBTAG00000016223	secernin 1	0.529788	0.00715575
SDC1	ENSBTAG00000011154	syndecan 1	0.741826	0.01389
SDC4	ENSBTAG00000015127	syndecan 4	1.0285	0.00436411
SELE	ENSBTAG00000007307	selectin E	1.73524	0.0147633
SELL	ENSBTAG00000011515	selectin L	1.27819	0.0079392
SELP	ENSBTAG00000020755	selectin P (granule membrane protein 140kDa, antigen CD62)	0.654669	0.0267312
SELPLG	ENSBTAG00000031851	selectin P ligand	0.952103	0.00832371
SEMA6C	ENSBTAG00000007281	sema domain, transmembrane domain (TM), and cytoplasmic domain, (semaphorin) 6C	-0.861226	0.0305078
SERPINE1	ENSBTAG00000014465	serpin peptidase inhibitor, clade E (nexin, plasminogen activator inhibitor type 1), member 1	1.08868	0.000131391
SERTAD4	ENSBTAG00000010850	SERTA domain containing 4	-0.850081	0.0273592
SFRP5	ENSBTAG00000018566	secreted frizzled-related protein 5	1.51102	8.29043e-06
SHCBP1	ENSBTAG00000033441	SHC SH2-domain binding protein 1	-1.21714	0.000173063
SIGLEC1	ENSBTAG00000013167	sialic acid binding Ig-like lectin 1, sialoadhesin	1.28754	3.20969e-11
SLA	ENSBTAG00000007828	Src-like-adaptor	1.03627	0.00696749
SLC25A25	ENSBTAG00000011912	solute carrier family 25 (mitochondrial carrier; phosphate carrier), member 25	0.835192	0.000826424
SLC25A34	ENSBTAG00000018723	solute carrier family 25, member 34	0.655334	0.0103896
SLC2A1	ENSBTAG00000009617	solute carrier family 2 (facilitated glucose transporter), member 1	1.65588	1.47915e-06
SLC2A12	ENSBTAG00000019002	Solute carrier family 2 (facilitated glucose transporter), member 12 (SLC2A12), mRNA.	-1.10795	0.0112544
SLC2A4	ENSBTAG00000009190	Solute carrier family 2, facilitated glucose transporter member 4	0.87339	0.0079392
SLC37A2	ENSBTAG00000016704	solute carrier family 37 (glucose-6-phosphate transporter), member 2	1.00936	0.0197444
SLC45A3	ENSBTAG00000007693	solute carrier family 45, member 3	1.24229	0.000142463
SLC5A6	ENSBTAG00000006832	solute carrier family 5 (sodium/multivitamin and iodide cotransporter), member 6	0.738475	0.0207379
SLC7A10	ENSBTAG00000046544	asc-type amino acid transporter 1	-1.51579	5.98242e-06
SLITRK4	ENSBTAG00000011780	SLIT and NTRK-like family, member 4	0.96215	0.00265162
SNCG	ENSBTAG00000003515	synuclein, gamma (breast cancer-specific protein 1)	2.85881	3.51286e-19
SOCS1	ENSBTAG00000004386	suppressor of cytokine signaling 1	1.05693	0.013084
SORD	ENSBTAG00000025496	sorbitol dehydrogenase	0.55942	0.00588832
SORL1	ENSBTAG00000014611	sortilin-related receptor precursor	0.610121	0.0107053
SOST	ENSBTAG00000013134	sclerostin	2.13928	4.92351e-06
SPI1	ENSBTAG00000021709	Spi-1 proto-oncogene	1.23861	0.000297135
SPN	ENSBTAG00000026326	sialophorin	1.15905	0.000569311
SPSB1	ENSBTAG00000024539	splA/ryanodine receptor domain and SOCS box containing 1	0.718162	0.001641
SPTA1	ENSBTAG00000000888	Bos taurus spectrin, alpha, erythrocytic 1 (elliptocytosis 2) (SPTA1), mRNA.	1.70573	0.00151558
SRGN	ENSBTAG00000017863	serglycin	0.972254	0.00640646
STAT5A	ENSBTAG00000009496	signal transducer and activator of transcription 5A	0.559471	0.029057
STYK1	ENSBTAG00000015351	Bos taurus serine/threonine/tyrosine kinase 1 (STYK1), mRNA.	1.91743	3.42441e-06
SULF1	ENSBTAG00000004720	sulfatase 1	0.888474	0.00402666
SUSD4	ENSBTAG00000020989	sushi domain containing 4	-1.18533	0.0377007
SYK	ENSBTAG00000004767	spleen tyrosine kinase	0.975164	0.0097493
TAGLN2	ENSBTAG00000002068	transgelin 2	0.585112	0.0151445
TAX1BP3	ENSBTAG00000000833	Tax1 (human T-cell leukemia virus type I) binding protein 3	0.502966	0.0209294
TBC1D24	ENSBTAG00000005458	TBC1 domain family member 24	0.465522	0.0448104
TBXA2R	ENSBTAG00000014944	thromboxane A2 receptor	0.537073	0.0386535
TESC	ENSBTAG00000044078	tescalcin	2.02096	3.41007e-05
TESPA1	ENSBTAG00000005120	thymocyte expressed, positive selection associated 1	1.36598	0.000475329
TFPI2	ENSBTAG00000015844	tissue factor pathway inhibitor 2	0.585059	0.0292602
TFRC	ENSBTAG00000032719	transferrin receptor protein 1	1.11434	0.0325634
TGFB2	ENSBTAG00000005359	transforming growth factor, beta 2	-0.55203	0.0151402
TH	ENSBTAG00000026768	tyrosine hydroxylase	1.42429	1.18046e-05
THBD	ENSBTAG00000002758	thrombomodulin	1.53365	3.40899e-05
THBS2	ENSBTAG00000018810	thrombospondin-2 precursor	0.824138	0.0119684
THEMIS2	ENSBTAG00000006223	thymocyte selection associated family member 2	1.09306	0.0138788
TIMD4	ENSBTAG00000013185	T-cell immunoglobulin and mucin domain containing 4	1.41512	0.0326039
TINAGL1	ENSBTAG00000013235	tubulointerstitial nephritis antigen-like 1	0.592615	0.0134041
TMEM156	ENSBTAG00000015649	transmembrane protein 156	1.00803	0.0195006
TMEM182	ENSBTAG00000038462	transmembrane protein 182	1.62215	0.0339902
TMEM266	ENSBTAG00000012489	transmembrane protein 266	0.85302	0.0465837
TMSB4X	ENSBTAG00000034580	Thymosin beta-4 Hematopoietic system regulatory peptide	0.619375	0.0244622
TNFAIP6	ENSBTAG00000007239	tumor necrosis factor, alpha-induced protein 6	0.771033	0.0194706
TNFAIP8L2	ENSBTAG00000020394	tumor necrosis factor, alpha-induced protein 8-like 2	0.795806	0.042639
TNNI2	ENSBTAG00000010880	troponin I type 2 (skeletal, fast)	-1.60912	0.000447819
TOB2	ENSBTAG00000015109	transducer of ERBB2, 2	0.660851	0.00265162
TPBG	ENSBTAG00000039477	trophoblast glycoprotein	0.622531	0.01389
TPPP	ENSBTAG00000047116	tubulin polymerization promoting protein	0.671274	0.0234875
TRAC	ENSBTAG00000000432	T cell receptor alpha constant	0.891349	0.0244622
TRIM8	ENSBTAG00000021071	tripartite motif containing 8	0.717386	0.000273624
TSC22D2	ENSBTAG00000018402	TSC22 domain family, member 2	0.619559	0.00642896
TSPO	ENSBTAG00000018073	translocator protein (18kDa)	0.72694	0.000206538
TWIST2	ENSBTAG00000021444	twist family bHLH transcription factor 2	0.849917	0.000452672
TYROBP	ENSBTAG00000007338	TYRO protein tyrosine kinase binding protein	1.08829	8.02089e-05
TYRP1	ENSBTAG00000020985	tyrosinase-related protein 1	-2.23709	3.64815e-09
UCHL1	ENSBTAG00000005078	ubiquitin carboxyl-terminal esterase L1 (ubiquitin thiolesterase)	1.01999	0.0303156
UNC79	ENSBTAG00000008017	unc-79 homolog (C. elegans)	1.79626	2.93664e-05
UNC93B1	ENSBTAG00000001193	protein unc-93 homolog B1	0.526541	0.0292602
VASN	ENSBTAG00000046339	vasorin precursor	0.935948	0.00134594
VAV1	ENSBTAG00000039160	vav 1 guanine nucleotide exchange factor	0.875907	0.0293923
VIM	ENSBTAG00000018463	vimentin	0.667615	0.00860179
VLDLR	ENSBTAG00000018517	very low-density lipoprotein receptor precursor	1.15991	4.40737e-12
VNN2	ENSBTAG00000016357	vanin 2	1.36207	0.000517465
VSIG4	ENSBTAG00000015769	V-set and immunoglobulin domain containing 4	1.02475	0.0167426
VSTM1	ENSBTAG00000002596	V-set and transmembrane domain containing 1	1.06259	0.0160269
VWCE	ENSBTAG00000021568	von Willebrand factor C and EGF domains	0.704596	0.0149875
WAS	ENSBTAG00000046555	Wiskott-Aldrich syndrome	0.837093	0.0128489
WFS1	ENSBTAG00000046671	Wolfram syndrome 1 (wolframin)	0.895373	9.68135e-06
WISP2	ENSBTAG00000006037	WNT1 inducible signaling pathway protein 2	1.269	0.00151558
WNT11	ENSBTAG00000010820	wingless-type MMTV integration site family, member 11	0.695877	0.00520911
WNT2	ENSBTAG00000008097	wingless-type MMTV integration site family member 2	1.62274	0.0178379
WWC1	ENSBTAG00000013880	WW and C2 domain containing 1	1.93994	1.25171e-06
XG	ENSBTAG00000046328	Xg blood group	0.856631	0.0244622
XYLT1	ENSBTAG00000005523	xylosyltransferase I	0.678099	0.00359568
ZAP70	ENSBTAG00000005892	zeta-chain (TCR) associated protein kinase 70kDa	0.855933	0.0292602
ZBTB7B	ENSBTAG00000021512	zinc finger and BTB domain containing 7B	0.5027	0.0245128
ZFP36L2	ENSBTAG00000003553	ZFP36 ring finger protein-like 2	0.851442	2.27333e-05
ZNF385A	ENSBTAG00000015604	zinc finger protein 385A	0.520975	0.0454146
ZNF503	ENSBTAG00000014506	zinc finger protein 503	0.732768	0.00141476
ZNF703	ENSBTAG00000013943	zinc finger protein 703	0.969778	0.00189543
	ENSBTAG00000025021	Uncharacterized protein	-2.31645	4.52748e-07
	ENSBTAG00000046095	Uncharacterized protein	-1.73913	0.004151
	ENSBTAG00000043979	Uncharacterized protein	-1.49812	0.0067526
	ENSBTAG00000017071	C1QTNF3 protein; Uncharacterized protein	-1.38917	0.00721454
	ENSBTAG00000046193	Uncharacterized protein	-1.20021	1.78525e-07
	ENSBTAG00000039789	Uncharacterized protein	-0.96016	0.0231462
	ENSBTAG00000014494	ribonuclease T2 precursor	0.441716	0.0458746
	ENSBTAG00000013761	Stathmin	0.470147	0.0457081
	ENSBTAG00000046364	Uncharacterized protein	0.479569	0.0380477
	ENSBTAG00000012451	Major histocompatibility complex, class II, DM beta-chain, expressed; Uncharacterized protein	0.530897	0.0293991
	ENSBTAG00000004994		0.536693	0.0435727
	ENSBTAG00000038488	thymosin beta-4	0.57499	0.0262459
	ENSBTAG00000037605	Uncharacterized protein	0.576329	0.0159954
	ENSBTAG00000032217		0.614773	0.00971224
	ENSBTAG00000039406		0.642231	0.0113852
	ENSBTAG00000007213	SIRPA protein; Tyrosine-protein phosphatase non-receptor type substrate 1	0.669702	0.00390206
	ENSBTAG00000017765	Glutathione S-transferase Mu 1	0.703348	0.000164157
	ENSBTAG00000037399	Uncharacterized protein	0.714701	0.00289872
	ENSBTAG00000040078	feline leukemia virus subgroup C receptor-related protein 2	0.723314	0.00508274
	ENSBTAG00000008635	Sulfotransferase 1A1	0.724068	0.00316072
	ENSBTAG00000018152	Myeloid-associated differentiation marker; Uncharacterized protein	0.742641	0.0142504
	ENSBTAG00000046668	ANG2 protein; Angiogenin-2; Ribonuclease A A2	0.74755	0.0209294
	ENSBTAG00000047988	CD1D antigen, d polypeptide	0.756872	0.00151558
	ENSBTAG00000031788	GSTM1 protein; Uncharacterized protein	0.76522	0.00228841
	ENSBTAG00000000598	Cystatin-C	0.766855	0.00377188
	ENSBTAG00000025441	Heat shock 70 kDa protein 1A	0.798482	0.00846574
	ENSBTAG00000039520	Uncharacterized protein	0.803483	0.000447819
	ENSBTAG00000045492	Angiogenin, ribonuclease, RNase A family, 5; Angiogenin-1; Ribonuclease A A1	0.846071	0.0027011
	ENSBTAG00000046848	Uncharacterized protein	0.868405	0.0410444
	ENSBTAG00000047609	Uncharacterized protein	0.878872	0.0333255
	ENSBTAG00000008793	Ribonuclease pancreatic	0.883064	4.81057e-05
	ENSBTAG00000046547	Uncharacterized protein	0.924734	0.0114196
	ENSBTAG00000020535	Apoptosis-associated speck-like protein-containing a CARD	0.928707	0.00402361
	ENSBTAG00000021842	Low affinity immunoglobulin gamma Fc region receptor II	0.943707	0.00499559
	ENSBTAG00000046753	Uncharacterized protein	0.948292	1.60589e-06
	ENSBTAG00000016997	Uncharacterized protein	0.954127	0.00773541
	ENSBTAG00000030845		0.959329	3.90784e-05
	ENSBTAG00000000011	L-threonine 3-dehydrogenase, mitochondrial	0.966758	0.00563581
	ENSBTAG00000004950	Brain ribonuclease	1.00254	0.000507223
	ENSBTAG00000004043	LOC407171 protein; Uncharacterized protein	1.00711	0.00515253
	ENSBTAG00000003661	Uncharacterized protein	1.01267	0.00923099
	ENSBTAG00000048122	Complement factor D	1.01618	2.31495e-07
	ENSBTAG00000002096	low affinity immunoglobulin gamma Fc region receptor III isoform 2 precursor	1.02248	1.25544e-05
	ENSBTAG00000002786	LOC781494 protein; Uncharacterized protein	1.02827	0.0410444
	ENSBTAG00000016551	Fermitin family homolog 3	1.04456	0.00377188
	ENSBTAG00000027684	Folate receptor 2 (Fetal); Uncharacterized protein	1.08963	0.000206538
	ENSBTAG00000019428	Chemokine (C-C motif) receptor 1; Uncharacterized protein	1.10424	0.00524687
	ENSBTAG00000039196	C4b-binding protein alpha-like; Uncharacterized protein	1.1457	0.00403237
	ENSBTAG00000031866	Uncharacterized protein	1.15191	0.00168516
	ENSBTAG00000037578	Uncharacterized protein	1.15617	4.47518e-05
	ENSBTAG00000007807		1.18203	2.32703e-07
	ENSBTAG00000007773	Uncharacterized protein; Vascular cell adhesion molecule-1 7D variant	1.19008	2.73086e-11
	ENSBTAG00000008592	Fc gamma receptor I; Uncharacterized protein	1.24632	0.00165461
	ENSBTAG00000005628	CE5 protein-like; Uncharacterized protein	1.2536	5.6707e-05
	ENSBTAG00000039366	CD1A protein; Uncharacterized protein	1.42795	5.77841e-05
	ENSBTAG00000001066	paired immunoglobulin-like type 2 receptor alpha precursor	1.46478	2.29635e-05
	ENSBTAG00000007325	TPSB1 protein; Tryptase alpha/beta 1; Uncharacterized protein	1.48131	3.74472e-08
	ENSBTAG00000016520	TPSB1 protein; Uncharacterized protein	1.56919	1.23219e-12
	ENSBTAG00000026119	Uncharacterized protein	1.61907	1.18046e-05
	ENSBTAG00000047621	Uncharacterized protein	1.73	4.81057e-05
	ENSBTAG00000007312	DC-SIGN-like protein; Uncharacterized protein	1.78736	9.63658e-06
	ENSBTAG00000006354	Haptoglobin	1.8371	0.000176119
	ENSBTAG00000031160	Bos taurus immunoglobulin lambda-like polypeptide 1 (IGLL1), mRNA.	1.92699	2.93664e-05
	ENSBTAG00000025258	Uncharacterized protein	3.914	1.06936e-24
