# Supplementary material for: Long-term effects of prior diets, dietary transition and pregnancy on adipose gene expression in dairy heifers
Source: PLoS One. 2019 Jul 3;14(7):e0218723. doi: 10.1371/journal.pone.0218723 (PMC6609222; doi:10.1371/journal.pone.0218723)
Supplement: S6 Table — (XLSX) [file pone.0218723.s006.xlsx]

## Sheet: DEG 12MO-PREG HPLE
Gene Symbol	Ensembl Gene ID	Description	logFC	FDR
DLK1	ENSBTAG00000037899	delta-like 1 homolog (Drosophila)	-5.0236	0.00457497
HPD	ENSBTAG00000004175	4-hydroxyphenylpyruvate dioxygenase	-3.18489	1.23761e-07
CYP1A1	ENSBTAG00000001021	cytochrome P450, family 1, subfamily A, polypeptide 1	-2.74332	2.57377e-05
	ENSBTAG00000009144	Uncharacterized protein	-2.73392	0.00427823
	ENSBTAG00000047520	Mpv17-like protein	-2.558	4.23112e-09
LY6E	ENSBTAG00000017040	lymphocyte antigen 6 complex, locus E	-2.49824	1.52779e-08
	ENSBTAG00000025021	Uncharacterized protein	-2.2553	3.67802e-06
BDH1	ENSBTAG00000000448	3-hydroxybutyrate dehydrogenase, type 1	-2.22323	0.000291722
TYRP1	ENSBTAG00000020985	tyrosinase-related protein 1	-2.16862	0.00746225
NNAT	ENSBTAG00000003212	neuronatin	-2.11537	1.43714e-18
LRG1	ENSBTAG00000031647	leucine-rich alpha-2-glycoprotein 1	-2.10591	0.00961244
	ENSBTAG00000008587	Glutathione S-transferase, theta 3; Uncharacterized protein	-2.09195	2.37651e-06
CCL8	ENSBTAG00000014113	chemokine (C-C motif) ligand 8	-2.08535	3.66496e-10
C1QTNF6	ENSBTAG00000008074	C1q and tumor necrosis factor related protein 6	-1.75606	5.59327e-08
	ENSBTAG00000047569	Uncharacterized protein	-1.71842	0.0216929
DDAH1	ENSBTAG00000034776	dimethylarginine dimethylaminohydrolase 1	-1.71492	2.70764e-05
GDF10	ENSBTAG00000001019	growth differentiation factor 10	-1.67281	5.33051e-05
	ENSBTAG00000046095	Uncharacterized protein	-1.65597	2.94373e-05
CKB	ENSBTAG00000035998	Creatine kinase B-type	-1.61697	2.06642e-05
NRK	ENSBTAG00000004836	Nik related kinase	-1.59022	1.93559e-05
WNT16	ENSBTAG00000002940	wingless-type MMTV integration site family, member 16	-1.58498	0.0104617
KERA	ENSBTAG00000014340	keratocan	-1.57131	0.013426
POSTN	ENSBTAG00000012409	periostin, osteoblast specific factor	-1.57061	4.53646e-05
TNFSF18	ENSBTAG00000047412	tumor necrosis factor (ligand) superfamily, member 18	-1.56235	1.53978e-05
	ENSBTAG00000047379	Uncharacterized protein	-1.5559	0.0136198
SP7	ENSBTAG00000033292	Sp7 transcription factor	-1.55292	0.00128076
ADAMTS20	ENSBTAG00000000395	ADAM metallopeptidase with thrombospondin type 1 motif, 20	-1.54958	0.00154416
FAM83D	ENSBTAG00000000660	family with sequence similarity 83, member D	-1.50519	0.00080566
SHCBP1	ENSBTAG00000033441	SHC SH2-domain binding protein 1	-1.4383	1.92799e-06
PFKFB1	ENSBTAG00000000172	6-phosphofructo-2-kinase/fructose-2,6-biphosphatase 1	-1.43738	6.6174e-05
DDO	ENSBTAG00000033367	D-aspartate oxidase	-1.40213	0.000824475
	ENSBTAG00000009812	C-X-C motif chemokine 6	-1.33753	0.0229826
GCAT	ENSBTAG00000008434	glycine C-acetyltransferase	-1.33683	8.01975e-05
	ENSBTAG00000012540	Glycine N-phenylacetyltransferase	-1.29764	0.000482845
	ENSBTAG00000020157	Uncharacterized protein	-1.28634	0.0117414
	ENSBTAG00000038058	Uncharacterized protein	-1.26275	0.0112253
	ENSBTAG00000017071	C1QTNF3 protein; Uncharacterized protein	-1.23804	0.000125522
ASGR2	ENSBTAG00000025101	asialoglycoprotein receptor 2	-1.23631	4.53646e-05
TCF15	ENSBTAG00000005750	transcription factor 15 (basic helix-loop-helix)	-1.22897	0.0173962
IQCA1L	ENSBTAG00000018838	IQ motif containing with AAA domain 1 like	-1.20435	8.98768e-05
COL6A6	ENSBTAG00000012837	collagen, type VI, alpha 6	-1.19109	0.0145649
CDKN1C	ENSBTAG00000031184	cyclin-dependent kinase inhibitor 1C (p57, Kip2)	-1.17505	0.00826932
APOE	ENSBTAG00000010123	apolipoprotein E	-1.17443	8.75641e-05
BTC	ENSBTAG00000004237	betacellulin	-1.17437	0.00767847
SARDH	ENSBTAG00000004510	sarcosine dehydrogenase	-1.1682	0.00351813
AGPAT2	ENSBTAG00000025161	1-acyl-sn-glycerol-3-phosphate acyltransferase beta precursor	-1.12934	0.00128076
PRND	ENSBTAG00000011010	prion protein 2 (dublet)	-1.12798	0.0362526
FASN	ENSBTAG00000015980	fatty acid synthase	-1.11231	0.00457497
SLC25A1	ENSBTAG00000008528	solute carrier family 25 (mitochondrial carrier; citrate transporter), member 1	-1.10979	0.013426
POLE	ENSBTAG00000000590	polymerase (DNA directed), epsilon, catalytic subunit	-1.10844	0.0166201
C2orf40	ENSBTAG00000012637	chromosome 2 open reading frame 40	-1.09544	0.0208988
FANCD2	ENSBTAG00000010077	Fanconi anemia, complementation group D2	-1.09363	0.0160679
PCK2	ENSBTAG00000011934	phosphoenolpyruvate carboxykinase 2 (mitochondrial)	-1.08008	0.000399837
	ENSBTAG00000002416	Uncharacterized protein	-1.07871	0.0148783
PDE6A	ENSBTAG00000012945	phosphodiesterase 6A, cGMP-specific, rod, alpha	-1.07699	0.0043586
PARM1	ENSBTAG00000015919	prostate androgen-regulated mucin-like protein 1	-1.07347	0.00057286
TYW1	ENSBTAG00000008446	tRNA wybutosine-synthesizing protein 1 homolog	-1.07009	0.000135278
CXADR	ENSBTAG00000004869	coxsackie virus and adenovirus receptor	-1.05902	0.0103583
CRHR2	ENSBTAG00000014381	corticotropin releasing hormone receptor 2	-1.05538	0.0234211
	ENSBTAG00000001143	Uncharacterized protein	-1.04432	0.0103583
ACKR4	ENSBTAG00000019577	atypical chemokine receptor 4	-1.0435	0.0260034
TTPA	ENSBTAG00000022471	tocopherol (alpha) transfer protein	-1.02532	0.0376306
S100A9	ENSBTAG00000006505	S100 calcium binding protein A9	-1.02061	0.0484186
PCCA	ENSBTAG00000010672	propionyl-CoA carboxylase alpha chain, mitochondrial	-1.01719	0.000173937
PKD2L1	ENSBTAG00000010742	polycystic kidney disease 2-like 1	-1.01369	0.0333375
THEM4	ENSBTAG00000004772	acyl-coenzyme A thioesterase THEM4	-1.00124	1.8181e-05
EDNRB	ENSBTAG00000005299	endothelin receptor type B	-1.001	0.00340357
ABAT	ENSBTAG00000004038	4-aminobutyrate aminotransferase	-0.989893	0.0118251
SLC25A36	ENSBTAG00000015310	solute carrier family 25 (pyrimidine nucleotide carrier), member 36	-0.982201	0.00163805
	ENSBTAG00000026748	L-gulonolactone oxidase	-0.980373	0.0429667
ADHFE1	ENSBTAG00000004476	alcohol dehydrogenase, iron containing, 1	-0.979895	0.000240563
DBT	ENSBTAG00000006320	dihydrolipoamide branched chain transacylase E2	-0.970038	2.37651e-06
ACE2	ENSBTAG00000034402	angiotensin I converting enzyme 2	-0.965335	0.0492508
RAPGEF5	ENSBTAG00000015539	Rap guanine nucleotide exchange factor (GEF) 5	-0.945877	0.0098973
COX1	ENSBTAG00000043561	cytochrome c oxidase subunit I (mitochondrion)	-0.941937	2.4548e-05
DECR1	ENSBTAG00000019663	2,4-dienoyl CoA reductase 1, mitochondrial	-0.934105	0.00508484
PROSER2	ENSBTAG00000039571	proline and serine rich 2	-0.92592	0.000466527
SLCO2A1	ENSBTAG00000001324	solute carrier organic anion transporter family, member 2A1	-0.922357	0.0192454
MME	ENSBTAG00000002075	membrane metallo-endopeptidase	-0.920435	0.00961244
GPAM	ENSBTAG00000011917	glycerol-3-phosphate acyltransferase, mitochondrial	-0.914147	0.0111621
SLC22A18	ENSBTAG00000012742	solute carrier family 22, member 18	-0.913558	0.0268995
DOK7	ENSBTAG00000009742	docking protein 7	-0.911549	0.0496898
SERPINA5	ENSBTAG00000004063	serpin peptidase inhibitor, clade A (alpha-1 antiproteinase, antitrypsin), member 5	-0.908145	0.014527
DDT	ENSBTAG00000022027	D-dopachrome decarboxylase	-0.905047	0.00466983
COII	ENSBTAG00000043556	Cytochrome c oxidase subunit 2	-0.900057	0.000418868
SGK1	ENSBTAG00000004269	serum/glucocorticoid regulated kinase 1	-0.894546	0.0017846
CAPN6	ENSBTAG00000000828	calpain 6	-0.893622	0.00233167
PTPN4	ENSBTAG00000020855	protein tyrosine phosphatase, non-receptor type 4 (megakaryocyte)	-0.893158	0.030255
P4HA3	ENSBTAG00000006579	prolyl 4-hydroxylase, alpha polypeptide III	-0.891367	0.0446545
CHCHD10	ENSBTAG00000022032	coiled-coil-helix-coiled-coil-helix domain containing 10	-0.887558	0.0408783
MXRA5	ENSBTAG00000022150	matrix-remodelling associated 5	-0.887215	0.00101928
SLC16A7	ENSBTAG00000021287	solute carrier family 16 (monocarboxylate transporter), member 7	-0.881511	0.0038102
	ENSBTAG00000043582		-0.880656	0.0105817
SLC25A4	ENSBTAG00000013208	solute carrier family 25 (mitochondrial carrier; adenine nucleotide translocator), member 4	-0.879433	0.0400538
CYP2B6	ENSBTAG00000003871	cytochrome P450, family 2, subfamily B, polypeptide 6	-0.879218	7.4464e-05
MCCC1	ENSBTAG00000006548	methylcrotonoyl-CoA carboxylase 1 (alpha)	-0.876652	0.000704664
MST1	ENSBTAG00000011585	macrophage stimulating 1	-0.871092	0.00767847
ND6	ENSBTAG00000043546	NADH-ubiquinone oxidoreductase chain 6	-0.870308	0.000770795
CCDC85C	ENSBTAG00000025181	coiled-coil domain containing 85C	-0.867687	0.00340357
GPT2	ENSBTAG00000002980	glutamic pyruvate transaminase (alanine aminotransferase) 2	-0.866354	0.0105838
PRR15L	ENSBTAG00000012249	proline rich 15-like	-0.863746	0.0399608
FAM195A	ENSBTAG00000045857	family with sequence similarity 195, member A	-0.853026	0.00961244
	ENSBTAG00000038124	Fc-gamma-RII-D; Uncharacterized protein	-0.849857	0.0212672
ZBTB46	ENSBTAG00000016667	zinc finger and BTB domain containing 46	-0.848441	0.00961244
SHMT1	ENSBTAG00000017094	serine hydroxymethyltransferase 1 (soluble)	-0.845024	0.0302588
ND5	ENSBTAG00000043563	NADH dehydrogenase subunit 5 (mitochondrion)	-0.840166	0.000418868
ALDH6A1	ENSBTAG00000018469	aldehyde dehydrogenase 6 family, member A1	-0.831952	0.00114333
MCM10	ENSBTAG00000016406	minichromosome maintenance 10 replication initiation factor	-0.826051	0.0439687
GLYAT	ENSBTAG00000038323	glycine N-acyltransferase	-0.819147	0.0396329
SFXN2	ENSBTAG00000004321	sideroflexin 2	-0.815697	0.0103583
cytb	ENSBTAG00000043550	Cytochrome b	-0.808888	0.00128076
NOS3	ENSBTAG00000017680	nitric oxide synthase 3 (endothelial cell)	-0.804632	0.0443082
	ENSBTAG00000040298	Glutathione S-transferase theta-1	-0.800832	0.0241491
EIF4EBP1	ENSBTAG00000027654	eukaryotic translation initiation factor 4E binding protein 1	-0.797186	0.0148883
SERTAD4	ENSBTAG00000010850	SERTA domain containing 4	-0.791468	0.0309338
DYRK3	ENSBTAG00000013294	dual-specificity tyrosine-(Y)-phosphorylation regulated kinase 3	-0.780861	0.01563
AP3M2	ENSBTAG00000001243	adaptor-related protein complex 3, mu 2 subunit	-0.778535	0.0098973
L2HGDH	ENSBTAG00000015200	L-2-hydroxyglutarate dehydrogenase	-0.77833	0.00333882
S100G	ENSBTAG00000017020	S100 calcium binding protein G	-0.777033	0.0445287
ASS1	ENSBTAG00000020747	argininosuccinate synthase 1	-0.774007	0.0174949
TSPAN7	ENSBTAG00000008966	tetraspanin 7	-0.76978	0.0195553
HSD17B12	ENSBTAG00000000087	hydroxysteroid (17-beta) dehydrogenase 12	-0.768869	0.0428207
COL21A1	ENSBTAG00000033515	collagen, type XXI, alpha 1	-0.764325	0.01563
CHPT1	ENSBTAG00000002490	choline phosphotransferase 1	-0.74937	0.00579423
NES	ENSBTAG00000015794	nestin	-0.745701	0.0268995
ECHS1	ENSBTAG00000017710	enoyl CoA hydratase, short chain, 1, mitochondrial	-0.742806	0.0243677
ETFA	ENSBTAG00000012490	electron-transfer-flavoprotein, alpha polypeptide	-0.739728	0.0161762
HAGH	ENSBTAG00000019998	Hydroxyacylglutathione hydrolase, mitochondrial	-0.735533	0.0266696
VNN1	ENSBTAG00000015094	vanin 1	-0.731066	0.00172176
PPM1K	ENSBTAG00000005754	protein phosphatase, Mg2+/Mn2+ dependent, 1K	-0.728733	0.00159143
MUT	ENSBTAG00000014272	methylmalonyl CoA mutase	-0.725868	0.0330392
LGALS12	ENSBTAG00000007108	lectin, galactoside-binding, soluble, 12	-0.724862	0.0400827
MCEE	ENSBTAG00000035247	methylmalonyl CoA epimerase	-0.721067	0.00961244
COX5A	ENSBTAG00000017267	cytochrome c oxidase subunit Va	-0.720129	0.0234211
CCNE2	ENSBTAG00000004906	cyclin E2	-0.714021	0.0295422
CHAF1A	ENSBTAG00000008181	chromatin assembly factor 1, subunit A (p150)	-0.712517	0.0173962
SLC12A2	ENSBTAG00000009637	solute carrier family 12 (sodium/potassium/chloride transporter), member 2	-0.712219	0.0408783
ND3	ENSBTAG00000043568	NADH-ubiquinone oxidoreductase chain 3	-0.711784	0.0333375
RGS5	ENSBTAG00000016341	regulator of G-protein signaling 5	-0.71038	0.0226959
SEPW1	ENSBTAG00000008203	selenoprotein W, 1	-0.70051	0.0222317
IVD	ENSBTAG00000004409	isovaleryl-CoA dehydrogenase	-0.697143	0.0382871
COX3	ENSBTAG00000043560	cytochrome c oxidase subunit III (mitochondrion)	-0.693936	0.00573839
SEC16B	ENSBTAG00000000854	SEC16 homolog B, endoplasmic reticulum export factor	-0.69366	0.0158824
BCKDHB	ENSBTAG00000012096	branched chain keto acid dehydrogenase E1, beta polypeptide	-0.692054	0.0434341
UQCRFS1	ENSBTAG00000046786	cytochrome b-c1 complex subunit Rieske, mitochondrial precursor	-0.691145	0.0142103
LIMS1	ENSBTAG00000010971	LIM zinc finger domain containing 1	-0.687671	0.0195553
HSD17B7	ENSBTAG00000005976	hydroxysteroid (17-beta) dehydrogenase 7	-0.686527	0.00161245
PCCB	ENSBTAG00000015221	propionyl CoA carboxylase, beta polypeptide	-0.686233	0.0266696
ALDH5A1	ENSBTAG00000021902	aldehyde dehydrogenase 5 family, member A1	-0.684261	0.0189063
TOM1L1	ENSBTAG00000007013	target of myb1 like 1 membrane trafficking protein	-0.678345	0.0226959
BOLA3	ENSBTAG00000015193	bolA family member 3	-0.677414	0.0387072
MCCC2	ENSBTAG00000044160	methylcrotonoyl-CoA carboxylase 2 (beta)	-0.67388	0.0376373
ND2	ENSBTAG00000043571	NADH dehydrogenase subunit 2 (mitochondrion)	-0.673555	0.00587715
OXCT1	ENSBTAG00000033186	3-oxoacid CoA transferase 1	-0.672971	0.0221824
GRB10	ENSBTAG00000017086	growth factor receptor-bound protein 10	-0.672156	0.0266696
SYN2	ENSBTAG00000020260	synapsin II	-0.653425	0.0116665
SLC25A5	ENSBTAG00000046037	Bos taurus solute carrier family 25 (mitochondrial carrier; adenine nucleotide translocator), member 5 (SLC25A5), mRNA.	-0.648127	0.0135647
CA2	ENSBTAG00000017733	carbonic anhydrase 2	-0.645315	0.0331495
ND4	ENSBTAG00000043577	NADH-ubiquinone oxidoreductase chain 4	-0.639652	0.0141223
ND1	ENSBTAG00000043558	NADH dehydrogenase subunit 1 (mitochondrion)	-0.639191	0.014583
	ENSBTAG00000045783		-0.634085	0.0168998
IDH3B	ENSBTAG00000018813	Isocitrate dehydrogenase	-0.632889	0.0236958
ATP6	ENSBTAG00000043584	ATP synthase subunit a	-0.632556	0.0220055
UQCRB	ENSBTAG00000001521	ubiquinol-cytochrome c reductase binding protein	-0.631228	0.014583
HYKK	ENSBTAG00000001786	hydroxylysine kinase	-0.619699	0.0483951
NDUFA10	ENSBTAG00000003279	NADH dehydrogenase (ubiquinone) 1 alpha subcomplex, 10, 42kDa	-0.605557	0.0382871
ATP11B	ENSBTAG00000000290	ATPase, class VI, type 11B	-0.604038	0.0183566
CPED1	ENSBTAG00000002938	cadherin-like and PC-esterase domain containing 1	-0.594142	0.0268995
PEX3	ENSBTAG00000001747	peroxisomal biogenesis factor 3	-0.577165	0.014583
COQ2	ENSBTAG00000005744	coenzyme Q2 4-hydroxybenzoate polyprenyltransferase	-0.556537	0.0302225
UBXN1	ENSBTAG00000010481	UBX domain protein 1	-0.543439	0.0439687
RABGGTB	ENSBTAG00000018447	geranylgeranyl transferase type-2 subunit beta	-0.524588	0.038928
	ENSBTAG00000004243	Acyl-protein thioesterase 1	-0.524257	0.0428207
	ENSBTAG00000011072	Uncharacterized protein	-0.523252	0.0463846
SPSB1	ENSBTAG00000024539	splA/ryanodine receptor domain and SOCS box containing 1	0.548656	0.0408783
VSTM4	ENSBTAG00000006288	V-set and transmembrane domain containing 4	0.556472	0.0400827
MYL9	ENSBTAG00000011473	myosin, light chain 9, regulatory	0.571622	0.0439554
PLA2G7	ENSBTAG00000019315	phospholipase A2, group VII (platelet-activating factor acetylhydrolase, plasma)	0.610579	0.0376306
PLTP	ENSBTAG00000000559	phospholipid transfer protein	0.623645	0.0140517
IGFBP5	ENSBTAG00000007062	insulin-like growth factor binding protein 5	0.627293	0.0480266
EMP3	ENSBTAG00000018013	epithelial membrane protein 3	0.634932	0.0442545
MAOA	ENSBTAG00000016206	monoamine oxidase A	0.637799	0.0136474
ENPP1	ENSBTAG00000021830	ectonucleotide pyrophosphatase/phosphodiesterase 1	0.644118	0.0408574
NECAB3	ENSBTAG00000003946	N-terminal EF-hand calcium binding protein 3	0.650863	0.0161762
FBLN1	ENSBTAG00000012088	fibulin 1	0.656271	0.0426083
RAC2	ENSBTAG00000011043	Ras-related C3 botulinum toxin substrate 2	0.659986	0.0439554
OSR2	ENSBTAG00000013213	odd-skipped related transciption factor 2	0.663476	0.0314918
	ENSBTAG00000046263	Uncharacterized protein	0.680555	0.0275788
NUPR1	ENSBTAG00000018016	nuclear protein, transcriptional regulator, 1	0.689418	0.0043586
FGL1	ENSBTAG00000016177	fibrinogen-like 1	0.698021	0.0345858
PTPRU	ENSBTAG00000012848	protein tyrosine phosphatase, receptor type, U	0.704063	0.0266696
	ENSBTAG00000040323	SECTM1 protein; Uncharacterized protein	0.706646	0.0377779
	ENSBTAG00000000598	Cystatin-C	0.717284	0.00457497
	ENSBTAG00000006662	Uncharacterized protein	0.723081	0.0195979
PCOLCE2	ENSBTAG00000016026	procollagen C-endopeptidase enhancer 2	0.731273	0.0118005
IGDCC4	ENSBTAG00000006440	immunoglobulin superfamily, DCC subclass, member 4	0.732896	0.022546
LARP6	ENSBTAG00000003915	La ribonucleoprotein domain family, member 6	0.738224	0.0101831
CILP	ENSBTAG00000002821	cartilage intermediate layer protein, nucleotide pyrophosphohydrolase	0.749571	0.003303
RGS9	ENSBTAG00000017751	regulator of G-protein signaling 9	0.751806	0.0483228
	ENSBTAG00000008793	Ribonuclease pancreatic	0.762225	0.0116232
EMILIN2	ENSBTAG00000003880	elastin microfibril interfacer 2	0.765462	0.00414649
QPCT	ENSBTAG00000013923	glutaminyl-peptide cyclotransferase	0.768297	0.0105817
DDIT4L	ENSBTAG00000010610	DNA-damage-inducible transcript 4-like	0.784553	0.00114333
PSTPIP1	ENSBTAG00000021144	proline-serine-threonine phosphatase interacting protein 1	0.785114	0.0439687
	ENSBTAG00000005140	Uncharacterized protein	0.786485	0.00573839
FAM84A	ENSBTAG00000004948	family with sequence similarity 84, member A	0.78745	0.00826932
CHPF	ENSBTAG00000020539	chondroitin polymerizing factor	0.79846	0.0195553
HSPB8	ENSBTAG00000001303	heat shock 22kDa protein 8	0.80406	0.0181164
DCLK1	ENSBTAG00000038495	doublecortin-like kinase 1	0.804468	0.00128076
ADAMTSL1	ENSBTAG00000002997	ADAMTS-like 1	0.808459	0.00811467
EMX2	ENSBTAG00000003027	empty spiracles homeobox 2	0.813871	0.0213653
CDKN1A	ENSBTAG00000008353	cyclin-dependent kinase inhibitor 1A (p21, Cip1)	0.814355	0.000668772
C1QB	ENSBTAG00000011196	complement component 1, q subcomponent, B chain	0.815011	0.0211165
FGF13	ENSBTAG00000020194	fibroblast growth factor 13	0.821261	0.0086391
	ENSBTAG00000020535	Apoptosis-associated speck-like protein-containing a CARD	0.828784	0.0331495
ANPEP	ENSBTAG00000016881	alanyl (membrane) aminopeptidase	0.830018	0.00629388
C1QC	ENSBTAG00000011193	complement component 1, q subcomponent, C chain	0.848924	0.0351199
FN1	ENSBTAG00000008300	fibronectin 1	0.853479	0.00961244
TLR5	ENSBTAG00000000477	toll-like receptor 5	0.864228	0.0408783
NCF1	ENSBTAG00000003305	neutrophil cytosolic factor 1	0.870781	0.0124451
PHACTR1	ENSBTAG00000012039	phosphatase and actin regulator 1	0.881258	0.000874424
	ENSBTAG00000048122	Complement factor D	0.88688	0.00573839
PSTPIP2	ENSBTAG00000002624	proline-serine-threonine phosphatase interacting protein 2	0.894772	0.00225152
PDPN	ENSBTAG00000001788	podoplanin precursor	0.904906	0.0362826
GALNT16	ENSBTAG00000009998	polypeptide N-acetylgalactosaminyltransferase 16	0.905233	0.00063748
RASGRP4	ENSBTAG00000006998	RAS guanyl releasing protein 4	0.909611	0.0236958
IL17RE	ENSBTAG00000010833	interleukin 17 receptor E	0.913034	0.00149626
C1QA	ENSBTAG00000007153	complement component 1, q subcomponent, A chain	0.915086	0.0360846
HTRA3	ENSBTAG00000047613	HtrA serine peptidase 3	0.915447	0.00310579
SRCIN1	ENSBTAG00000013469	SRC kinase signaling inhibitor 1	0.930761	0.0130302
SDC1	ENSBTAG00000011154	syndecan 1	0.941652	0.0098973
CSF2RB	ENSBTAG00000009064	colony stimulating factor 2 receptor, beta, low-affinity (granulocyte-macrophage)	0.94955	0.0444507
LGALS3	ENSBTAG00000002326	lectin, galactoside-binding, soluble, 3	0.951412	0.0382671
RGS7	ENSBTAG00000005410	Regulator of G-protein signaling 7	0.953885	0.0426647
MAPT	ENSBTAG00000017512	microtubule-associated protein tau	0.966374	0.0314918
COL6A3	ENSBTAG00000030190	collagen, type VI, alpha 3	0.972666	0.000240563
PLPP2	ENSBTAG00000000717	phospholipid phosphatase 2	0.977386	0.00165615
AXIN2	ENSBTAG00000030162	axin 2	0.98213	0.00114333
	ENSBTAG00000010155	Regakine-1	0.984166	0.00325859
FSTL3	ENSBTAG00000003018	follistatin-like 3 (secreted glycoprotein)	0.984811	2.94373e-05
ZNF703	ENSBTAG00000013943	zinc finger protein 703	0.991131	0.00214452
SDSL	ENSBTAG00000008945	serine dehydratase-like	0.993553	0.0132041
PKNOX2	ENSBTAG00000000052	PBX/knotted 1 homeobox 2	1.00292	0.0232993
FIBIN	ENSBTAG00000006676	fin bud initiation factor homolog (zebrafish)	1.00719	0.0148783
EDA	ENSBTAG00000012543	ectodysplasin A	1.0161	0.014341
KIT	ENSBTAG00000002699	v-kit Hardy-Zuckerman 4 feline sarcoma viral oncogene homolog	1.02546	0.000355605
GFPT2	ENSBTAG00000002215	glutamine-fructose-6-phosphate transaminase 2	1.02624	0.00914405
	ENSBTAG00000007807		1.03376	0.000732116
SCARA5	ENSBTAG00000019636	scavenger receptor class A, member 5	1.03969	0.000371975
LTC4S	ENSBTAG00000009737	leukotriene C4 synthase	1.05696	0.00491151
HK3	ENSBTAG00000014898	hexokinase 3 (white cell)	1.06671	0.000452644
	ENSBTAG00000027684	Folate receptor 2 (Fetal); Uncharacterized protein	1.08118	0.0176467
SIGLEC1	ENSBTAG00000013167	sialic acid binding Ig-like lectin 1, sialoadhesin	1.08285	0.00159143
FHL1	ENSBTAG00000018513	four and a half LIM domains 1	1.0846	0.00211791
CHST1	ENSBTAG00000003721	carbohydrate (keratan sulfate Gal-6) sulfotransferase 1	1.08866	0.000298986
SLC16A3	ENSBTAG00000017461	solute carrier family 16 (monocarboxylate transporter), member 3	1.09067	0.000494687
LRP4	ENSBTAG00000008429	low-density lipoprotein receptor-related protein 4 precursor	1.09788	2.1759e-05
MAOB	ENSBTAG00000001288	monoamine oxidase B	1.1007	1.74747e-05
VNN2	ENSBTAG00000016357	vanin 2	1.10513	0.00366567
LOXL4	ENSBTAG00000020895	lysyl oxidase-like 4	1.11233	0.00144298
MEDAG	ENSBTAG00000008271	mesenteric estrogen-dependent adipogenesis	1.11504	0.00414649
OLFM2	ENSBTAG00000007550	noelin-2 precursor	1.11634	0.00427823
ITIH5	ENSBTAG00000013004	inter-alpha-trypsin inhibitor heavy chain family, member 5	1.12007	0.000679795
BAIAP2L1	ENSBTAG00000019181	BAI1-associated protein 2-like 1	1.12296	0.0148783
HRH1	ENSBTAG00000001447	histamine receptor H1	1.12497	0.000119008
PVALB	ENSBTAG00000019159	parvalbumin	1.12525	0.00141072
THBS2	ENSBTAG00000018810	thrombospondin-2 precursor	1.13523	2.48785e-05
ALOX5	ENSBTAG00000020319	arachidonate 5-lipoxygenase	1.13523	0.00104919
S100A4	ENSBTAG00000019203	S100 calcium binding protein A4	1.13556	4.16136e-06
ACKR2	ENSBTAG00000014162	atypical chemokine receptor 2	1.14396	0.0248416
FGF1	ENSBTAG00000005198	fibroblast growth factor 1 (acidic)	1.1562	0.0208649
WISP2	ENSBTAG00000006037	WNT1 inducible signaling pathway protein 2	1.16875	4.42405e-05
RNASE6	ENSBTAG00000008792	ribonuclease, RNase A family, k6	1.18242	0.00477903
FABP7	ENSBTAG00000033803	fatty acid binding protein 7, brain	1.18335	0.00221385
NKD1	ENSBTAG00000012295	naked cuticle homolog 1 (Drosophila)	1.19768	0.0126189
FAM105A	ENSBTAG00000000672	family with sequence similarity 105, member A	1.19956	7.18182e-09
MAMDC2	ENSBTAG00000017369	MAM domain containing 2	1.21235	6.42341e-05
ARHGEF5	ENSBTAG00000001815	Rho guanine nucleotide exchange factor (GEF) 5	1.21596	0.00574495
CDHR4	ENSBTAG00000005728	cadherin-related family member 4	1.23981	0.00128076
PRSS23	ENSBTAG00000015177	protease, serine, 23	1.2433	0.00465544
FAM180A	ENSBTAG00000017427	family with sequence similarity 180, member A	1.24725	0.0116232
PPP2R2C	ENSBTAG00000020598	protein phosphatase 2, regulatory subunit B, gamma	1.25228	0.00465544
CSF1R	ENSBTAG00000012771	colony stimulating factor 1 receptor	1.26598	0.0297365
ADCY5	ENSBTAG00000018777	adenylate cyclase type 5	1.27247	0.000413875
MRC1	ENSBTAG00000038048	mannose receptor, C type 1	1.27488	0.0140517
GAPT	ENSBTAG00000016770	GRB2-binding adaptor protein, transmembrane	1.28395	0.00254861
BATF3	ENSBTAG00000011982	basic leucine zipper transcription factor, ATF-like 3	1.31063	0.000482845
ME3	ENSBTAG00000000246	malic enzyme 3, NADP(+)-dependent, mitochondrial	1.33127	8.32504e-07
	ENSBTAG00000004950	Brain ribonuclease	1.36375	0.000365975
PKP2	ENSBTAG00000002651	plakophilin 2	1.38149	0.0146369
P2RY13	ENSBTAG00000031397	purinergic receptor P2Y, G-protein coupled, 13	1.39027	0.00638707
IRF4	ENSBTAG00000002929	interferon regulatory factor 4	1.4162	0.0247252
FCER2	ENSBTAG00000004270	Fc fragment of IgE, low affinity II, receptor for (CD23)	1.42065	0.00643964
	ENSBTAG00000039196	C4b-binding protein alpha-like; Uncharacterized protein	1.42078	0.000284794
CD163	ENSBTAG00000019669	CD163 molecule	1.42499	0.00182158
GPX3	ENSBTAG00000043553	glutathione peroxidase 3 precursor	1.44604	8.4177e-05
NOX5	ENSBTAG00000009030	NADPH oxidase, EF-hand calcium binding domain 5	1.44635	0.0051037
PLXNA4	ENSBTAG00000014543	plexin A4	1.44987	3.18813e-06
SFRP5	ENSBTAG00000018566	secreted frizzled-related protein 5	1.45476	2.06642e-05
CD5L	ENSBTAG00000022514	CD5 molecule-like	1.45779	4.20404e-05
CDKN2B	ENSBTAG00000016412	cyclin-dependent kinase inhibitor 2B (p15, inhibits CDK4)	1.45851	2.15957e-05
CD300E	ENSBTAG00000004690	CD300e molecule	1.45976	0.0368448
RAB3B	ENSBTAG00000005337	RAB3B, member RAS oncogene family	1.47808	0.000102478
KCNB2	ENSBTAG00000040496	potassium channel, voltage gated Shab related subfamily B, member 2	1.49082	4.53646e-05
AOC1	ENSBTAG00000005419	amine oxidase, copper containing 1	1.53256	0.00414649
RARRES1	ENSBTAG00000014713	retinoic acid receptor responder (tazarotene induced) 1	1.53447	2.27784e-08
F13A1	ENSBTAG00000007268	coagulation factor XIII, A1 polypeptide	1.55565	4.92629e-05
SHANK1	ENSBTAG00000013107	SH3 and multiple ankyrin repeat domains 1	1.6061	0.0030585
	ENSBTAG00000007312	DC-SIGN-like protein; Uncharacterized protein	1.6517	0.000102478
ALOX5AP	ENSBTAG00000013201	arachidonate 5-lipoxygenase-activating protein	1.66014	5.52579e-06
GPRC5A	ENSBTAG00000039509	G protein-coupled receptor, class C, group 5, member A	1.68233	4.16136e-06
A4GALT	ENSBTAG00000026497	alpha 1,4-galactosyltransferase	1.70262	2.60946e-12
GAS2L2	ENSBTAG00000018519	growth arrest-specific 2 like 2	1.70749	0.000599256
BPI	ENSBTAG00000014046	bactericidal permeability-increasing protein precursor	1.74676	0.0123008
HCN1	ENSBTAG00000043948	hyperpolarization activated cyclic nucleotide gated potassium channel 1	1.77428	1.17416e-05
	ENSBTAG00000047621	Uncharacterized protein	1.78313	2.30371e-07
GALNT15	ENSBTAG00000008240	polypeptide N-acetylgalactosaminyltransferase 15	1.79577	0.00878536
WWC1	ENSBTAG00000013880	WW and C2 domain containing 1	1.82427	0.0288461
STYK1	ENSBTAG00000015351	Bos taurus serine/threonine/tyrosine kinase 1 (STYK1), mRNA.	1.84889	7.13477e-07
CHRNA3	ENSBTAG00000003130	neuronal acetylcholine receptor subunit alpha-3 precursor	1.85802	0.0266696
GREB1	ENSBTAG00000015402	growth regulation by estrogen in breast cancer 1	1.9192	1.99879e-12
CCL24	ENSBTAG00000026275	chemokine (C-C motif) ligand 24	2.00801	1.17416e-05
S100A5	ENSBTAG00000000644	S100 calcium binding protein A5	2.09731	0.00337801
UCHL1	ENSBTAG00000005078	ubiquitin carboxyl-terminal esterase L1 (ubiquitin thiolesterase)	2.10697	0.0118005
CP	ENSBTAG00000012164	ceruloplasmin (ferroxidase)	2.15343	1.17664e-05
	ENSBTAG00000025258	Uncharacterized protein	2.159	7.4464e-05
UNC79	ENSBTAG00000008017	unc-79 homolog (C. elegans)	2.18167	0.00387713
MFI2	ENSBTAG00000002998	antigen p97 (melanoma associated) identified by monoclonal antibodies 133.2 and 96.5	2.18906	8.32504e-07
CRYM	ENSBTAG00000009842	crystallin, mu	2.31756	0.00157343
NMB	ENSBTAG00000001388	neuromedin B	2.48543	6.66647e-08
PRKG2	ENSBTAG00000002978	protein kinase, cGMP-dependent, type II	2.70259	2.37651e-06
SPP1	ENSBTAG00000005260	secreted phosphoprotein 1	2.9882	0.0248972
IGFBP2	ENSBTAG00000005596	insulin-like growth factor binding protein 2, 36kDa	3.0478	9.39545e-15
SNCG	ENSBTAG00000003515	synuclein, gamma (breast cancer-specific protein 1)	3.42659	4.57692e-31
