# Supplementary material for: Long-term effects of prior diets, dietary transition and pregnancy on adipose gene expression in dairy heifers
Source: PLoS One. 2019 Jul 3;14(7):e0218723. doi: 10.1371/journal.pone.0218723 (PMC6609222; doi:10.1371/journal.pone.0218723)
Supplement: S7 Table — (XLSX) [file pone.0218723.s007.xlsx]

## Sheet: Affected pathw. 12MO-PREG LPHE
Ingenuity Canonical Pathways	-log(p-value)	Ratio	z-score	Molecules
Mitochondrial Dysfunction	4,34E01	6,37E-01	NaN	NDUFA9,XDH,COX8A,NDUFB5,NDUFB8,MT-CO2,NDUFA1,NDUFB3,NDUFS1,SOD2,GPD2,ATP5F1,ATP5G3,ATP5J,NDUFS7,ATP5O,APH1A,UQCRC2,NDUFB7,MT-ND3,HSD17B10,NDUFA4,ATP5G1,ATP5H,Cox6c,NDUFA7,UQCRH,COX5B,PSEN2,ATP5S,NDUFB9,MT-CYB,ATP5J2,MT-CO3,ATPAF1,NDUFAB1,COX4I1,AIFM1,NDUFS4,SDHA,NDUFAF1,UCP2,GLRX2,MT-ND4,VDAC3,UQCRB,APP,MT-ND1,NDUFA11,UQCR10,COX7A2,CYCS,UQCRQ,MAOA,ATP5D,ACO2,ATP5L,VDAC2,PDHA1,MAOB,NDUFA5,CASP9,ND…
Oxidative Phosphorylation	4,25E01	7,61E-01	NaN	NDUFA9,ATP5D,NDUFB5,COX8A,ATP5L,NDUFB8,MT-CO2,NDUFA1,NDUFB3,NDUFS1,NDUFA5,NDUFS6,UQCRFS1,NDUFA10,MT-ND2,ATP5F1,ATP5G3,NDUFA8,ATP5J,NDUFS7,ATP5A1,ATP5O,NDUFB1,UQCR11,SDHC,MT-ND4L,ATP5C1,ATP5B,NDUFA6,NDUFB7,UQCRC2,NDUFA12,MT-ND3,NDUFS3,NDUFA4,SDHB,COX7B,ATP5G1,ATP5H,Cox6c,NDUFA7,UQCRH,COX5B,COX10,ATP5S,NDUFA2,NDUFB9,MT-CYB,ATP5J2,NDUFB6,NDUFS2,MT-CO3,ATPAF1,NDUFAB1,COX4I1,NDUFS4,SDHA,MT-CO1,NDUFV1,…
Axonal Guidance Signaling	7,81E00	2,67E-01	NaN	SLIT3,DPYSL2,RAC2,GLI2,BMP4,WNT10B,ITSN1,PIK3R1,SEMA4F,PLCH2,NTN1,ITGA3,GNA15,PIK3CG,PLCB1,VEGFD,PLXNB2,SRGAP2,PLXNB3,PLCL1,PRKD1,PRKCQ,STK36,KALRN,COPS5,SEMA5A,L1CAM,MMP2,PLCL2,MYL9,ADAMTS6,GAB1,IRS1,ARHGEF6,PIK3CD,PDGFD,GNAL,NRP1,MME,FYN,UNC5A,ARPC1B,SEMA6A,GNA14,FZD1,PRKCZ,GNG7,TUBB2B,PLCD1,PRKCE,PSMD14,RASSF5,PIK3R2,NRP2,PLCG1,SLIT2,ROBO3,KIF7,GLIS2,BMP7,FZD7,PRKCB,PLCB2,CXCL12,WNT16,ADAM11,T…
Molecular Mechanisms of Cancer	7,81E00	2,78E-01	NaN	RAP2B,RAC2,BMP4,WNT10B,AXIN1,ADCY4,PIK3R1,ARHGEF1,CCND1,ITGA3,GNA15,CCND3,PIK3CG,PLCB1,PRKD1,TP53,PRKCQ,STK36,CREBBP,ARHGEF17,TCF3,CCND2,GAB1,APH1A,IRS1,ARHGEF6,PIK3CD,ARHGEF18,NOTCH1,ARHGEF10,GNAL,FYN,CDK4,PSEN2,GNA14,FZD1,PRKCZ,JUN,RHOU,PRKCE,ARHGEF3,PIK3R2,SIN3A,ARHGEF5,CCNE1,RBPJ,BMP7,CYCS,JAK3,LRP1,PRKCB,FZD7,GAB2,PLCB2,SMAD3,WNT16,TGFBR2,MYC,CASP9,GNAT1,RHOB,ADCY5,TGFB1,MRAS,ARHGEF11,BRCA1,…
Role of Macrophages, Fibroblasts and Endothelial Cells in Rheumatoid Arthritis	7,22E00	2,85E-01	NaN	SOCS1,SOCS3,PLCB2,WNT10B,AXIN1,PIK3R1,CXCL12,WNT16,PLCH2,FCGR1A,CCND1,IL18R1,MYC,PLCD3,PLCE1,TRAF3IP2,TGFB1,PIK3CG,MRAS,PLCB1,DKK2,VEGFD,TRAF5,PLCL1,PRKD1,MAP3K14,SFRP4,MIF,PRKCQ,CREBBP,IL6R,PLCL2,TCF3,IL18,GAB1,IL1RN,IRS1,PIK3CD,SFRP1,PDGFD,RELA,PDGFA,IL1RL1,FGF2,PIK3R5,FZD1,IL17RA,PDGFC,NFATC1,PRKCZ,WNT2,PLCD1,ROR2,NFKBIA,JUN,DKK3,SMO,SFRP5,PRKCE,TLR3,PIK3R2,TNFRSF1B,SRC,VCAM1,C5AR1,MYD88,TNFRS…
Superpathway of Cholesterol Biosynthesis	6,82E00	6,07E-01	NaN	MVD,SQLE,NSDHL,ACAT2,IDI1,MSMO1,TM7SF2,FDPS,FDFT1,DHCR7,EBP,DHCR24,ACAT1,LSS,HMGCR,HMGCS1,CYP51A1
Complement System	6,76E00	5,41E-01	1,604	CFD,SERPING1,CD59,MASP2,C5AR1,C3,C1S,C1QA,C1QC,C1QB,ITGB2,CD55,ITGAM,CFB,C7,C1QBP,CFH,C3AR1,C2,CR2
PI3K Signaling in B Lymphocytes	6,72E00	3,52E-01	4,841	BLNK,RELA,FYN,PLCB2,ATF7,ATF5,PIK3R1,ABL1,PLCH2,FCGR2B,NFATC1,PRKCZ,PTPRC,PLCD1,PLCD3,NFKBIA,PLCE1,JUN,CARD10,PIK3CG,MRAS,ATF6B,PLCB1,PIK3R2,PLCL1,CR2,VAV2,ATF3,C3,PLCG1,IKBKE,PLCL2,INPP5D,BTK,TLR4,PLCB4,RRAS2,SYK,IRS1,ITPR3,SH2B2,VAV1,PIK3CD,PLEKHA2,PRKCB
TCA Cycle II (Eukaryotic)	6,67E00	6,52E-01	NaN	SDHA,SDHB,IDH3G,ACO2,SDHC,MDH1,CS,SUCLG1,DLST,DLD,SDHD,IDH3A,FH,OGDH,IDH3B
Leukocyte Extravasation Signaling	6,56E00	3,05E-01	4,543	RAC2,MMP16,PIK3R1,CXCL12,ITGB3,ITGA3,PIK3CG,CYBA,CYBB,ARHGAP12,PRKD1,TIMP2,ITK,PRKCQ,THY1,MMP2,RAPGEF3,NCF4,TIMP4,ITGAM,GAB1,JAM3,RAP1GAP,ICAM3,IRS1,NCF2,VAV1,PIK3CD,ARHGAP1,CD99,SPN,PTK2B,CLDN15,MMP14,ABL1,PIK3R5,BCAR1,MAPK11,PRKCZ,TIMP1,SIPA1,PRKCE,RASSF5,PIK3R2,VASP,MMP19,VAV2,TIMP3,SRC,CLDN10,PXN,ARHGAP6,VCAM1,ARHGAP4,PLCG1,SELPLG,BTK,TEC,ITGB2,F11R,CLDN5,ARHGAP9,CD44,PRKCB
Virus Entry via Endocytic Pathways	6,51E00	3,73E-01	NaN	RAC2,FLNB,FYN,ITSN1,PIK3R1,HLA-B,ABL1,PIK3R5,AP2A2,ITGB7,PRKCZ,ITGB3,CD55,ITGA3,AP1G2,FLNA,PIK3CG,MRAS,PRKCE,ITGB4,PIK3R2,PRKD1,ITGB5,SRC,PRKCQ,PLCG1,RAC3,AP2S1,DNM1,ITGB2,RRAS2,GAB1,ZBTB12,FLNC,CLTA,IRS1,PIK3CD,PRKCB
PPARα/RXRα Activation	6,32E00	3,15E-01	-0,632	PLCB2,GPD1,PRKAB1,ADCY4,SMAD3,TGFBR3,PLCH2,AP2A2,ABCA1,NR2F1,TGFBR2,PLCD3,PLCE1,GNA15,GPD2,TGFB1,ADCY5,FASN,MRAS,PLCB1,PLCL1,ITGB5,MAP3K14,CREBBP,NR2C2,PLCL2,MED12,ACVR1B,ADCY9,ACADL,IRS1,SLC27A1,RELA,IL1RL1,ADIPOQ,GNA14,PLCD1,NFKBIA,JUN,PRKAA2,GOT2,ADCY2,ADCY3,ACVR1,PRKAR2A,PLCG1,IKBKE,IL1R1,PLCB4,APOA1,PRKAR2B,RRAS2,PRKAG2,ADCY7,PRKAR1A,PRKCB
Colorectal Cancer Metastasis Signaling	6,12E00	2,87E-01	4,851	WNT10B,GRK2,AXIN1,ADCY4,SMAD3,MMP16,PIK3R1,WNT16,CCND1,TGFBR2,MYC,CASP9,RHOB,ADCY5,TGFB1,PIK3CG,MRAS,VEGFD,TP53,TYK2,IL6R,IFNGR1,MMP2,TCF3,ADCY9,BCL2L1,RHOQ,GAB1,IRS1,PIK3CD,SIAH1,RELA,PTGER3,MMP14,PIK3R5,FZD1,PDGFC,WNT2,GNG7,ARRB1,JUN,SMO,RHOU,TLR3,PIK3R2,MMP19,EGFR,SRC,ADCY2,TNFRSF1A,ADCY3,PRKAR2A,BAX,TCF7L1,BIRC5,FZD8,TLR4,RRAS2,PRKAR2B,FZD4,TLR5,TLR6,MSH6,PRKAG2,JAK3,ADCY7,LRP1,WNT11,PRKAR1A,…
Sphingosine-1-phosphate Signaling	5,94E00	3,41E-01	2,596	PLCB2,PTK2B,PDGFA,ACER2,PIK3R1,ADCY4,PIK3R5,PLCH2,PDGFC,PLCD1,PLCD3,NAAA,CASP9,PLCE1,RHOB,ADCY5,PIK3CG,RHOU,PDGFRA,SPHK1,PLCB1,PIK3R2,PLCL1,SMPD3,PDGFRB,ADCY2,S1PR2,ADCY3,PLCG1,PLCL2,ASAH1,S1PR3,ADCY9,PLCB4,RHOQ,ACER3,GAB1,IRS1,S1PR1,PIK3CD,PDGFD,ADCY7
Role of Osteoblasts, Osteoclasts and Chondrocytes in Rheumatoid Arthritis	5,9E00	2,89E-01	NaN	BGLAP,WNT10B,BMP4,AXIN1,PIK3R1,WNT16,ACP5,ITGB3,IL18R1,ITGA3,CASP9,TGFB1,RUNX2,PIK3CG,DKK2,TRAF5,ADAMTS5,MAP3K14,SFRP4,SPP1,TCF3,GSN,IL18,GAB1,IL1RN,IRS1,PIK3CD,SFRP1,RELA,PTK2B,IL1RL1,MMP14,BMP2,PIK3R5,FZD1,NFATC1,WNT2,SMURF1,NFKBIA,JUN,DKK3,SMO,SFRP5,PIK3R2,TNFRSF1B,ALPL,SRC,CTSK,TNFRSF1A,SMAD6,IKBKE,TCF7L1,IL1R1,TNFRSF11A,CSF1R,FZD8,TRAF2,FZD4,FOXO1,APC2,CSF1,BMP7,SOST,LRP1,WNT11,WNT5A,FZD7
Glioblastoma Multiforme Signaling	5,71E00	3,14E-01	3,938	PLCB2,WNT10B,AXIN1,PIK3R1,WNT16,PLCH2,CCND1,MYC,PLCD3,PLCE1,RHOB,PIK3CG,MRAS,PLCB1,PLCL1,PDGFRB,TP53,PLCL2,TCF3,RHOQ,GAB1,IRS1,ITPR3,PIK3CD,PDGFD,PDGFA,PIK3R5,CDK4,FZD1,PDGFC,WNT2,PLCD1,RHOU,IGF1R,SMO,PDGFRA,PIK3R2,EGFR,SRC,PLCG1,FZD8,PLCB4,CCNE1,FZD4,RRAS2,FOXO1,CDKN1B,WNT11,WNT5A,FZD7
Cholesterol Biosynthesis I	5,61E00	7,69E-01	NaN	FDFT1,SQLE,DHCR7,NSDHL,EBP,DHCR24,MSMO1,LSS,TM7SF2,CYP51A1
Cholesterol Biosynthesis II (via 24,25-dihydrolanosterol)	5,61E00	7,69E-01	NaN	FDFT1,SQLE,DHCR7,NSDHL,EBP,DHCR24,MSMO1,LSS,TM7SF2,CYP51A1
Cholesterol Biosynthesis III (via Desmosterol)	5,61E00	7,69E-01	NaN	FDFT1,SQLE,DHCR7,NSDHL,EBP,DHCR24,MSMO1,LSS,TM7SF2,CYP51A1
Valine Degradation I	5,58E00	6,67E-01	NaN	HIBCH,ECHS1,BCAT2,ABAT,HIBADH,BCKDHA,DLD,DBT,ACADSB,EHHADH,ALDH6A1,BCKDHB
Phagosome Formation	5,19E00	3,28E-01	NaN	MRC1,PLCB2,MSR1,PIK3R1,PIK3R5,INPPL1,PLCH2,FCGR2B,FCGR1A,PRKCZ,PLCD1,PLCD3,ITGA3,PLCE1,RHOB,PIK3CG,RHOU,PLCB1,PRKCE,PIK3R2,TLR3,PLCL1,PRKD1,PRKCQ,MRC2,PLCG1,PLCL2,INPP5D,TLR4,CLEC7A,PLCB4,RHOQ,TLR5,GAB1,IRS1,SYK,TLR6,FCER1G,PIK3CD,PRKCB
Protein Kinase A Signaling	4,88E00	2,47E-01	2,429	ADCY4,PLCH2,NTN1,PTPRC,PDE6A,PHKB,PLCB1,PLCL1,APEX1,PRKD1,KDELR1,PDE2A,YWHAG,PRKCQ,ADD2,CREBBP,PTPN18,PTPN3,PLCL2,TCF3,PTP4A1,PDE1C,MYL9,ITPR3,PDE1B,CREM,EYA3,AKAP12,FLNB,PTK2B,PPP1R3C,MYLK3,DUSP22,PRKCZ,GNG7,MPPE1,PLCD1,PRKCE,RYR1,AKAP5,PTPRK,PLCG1,FLNC,ADD1,DUSP18,PRKCB,PLCB2,PTPN23,SMAD3,PDE3A,DUSP15,TGFBR2,YWHAQ,PLCD3,TH,PLCE1,ADCY5,TGFB1,RYR3,PGP,CDC25A,PHKG1,PTPN6,TTN,EPM2A,ADCY9,PTPRS,SIRP…
HER-2 Signaling in Breast Cancer	4,86E00	3,52E-01	NaN	PIK3R1,PIK3R5,PARD6G,CCND1,ITGB7,PRKCZ,ITGB3,CASP9,PIK3CG,MRAS,PRKCE,ITGB4,PIK3R2,ERBB2,PRKD1,ITGB5,EGFR,TP53,PRKCQ,PLCG1,MMP2,ITGB2,CCNE1,RRAS2,GAB1,FOXO1,IRS1,PIK3CD,CDKN1B,PARD3,PRKCB
14-3-3-mediated Signaling	4,84E00	3,15E-01	3,550	PLCB2,PIK3R1,PIK3R5,PLCH2,TUBB,PRKCZ,TUBB2B,YWHAQ,PLCD1,PLCD3,PLCE1,JUN,PIK3CG,MRAS,PRKCE,PLCB1,PIK3R2,PLCL1,PRKD1,AKT1S1,SRC,YWHAG,PRKCQ,TNFRSF1A,TUBG1,PLCG1,VIM,BAX,PLCL2,PLCB4,TRAF2,RRAS2,TUBB6,GAB1,FOXO1,IRS1,MAPT,PIK3CD,RPS6KA1,CDKN1B,PRKCB
G-Protein Coupled Receptor Signaling	4,8E00	2,65E-01	NaN	PLCB2,GRK2,VIPR2,ADCY4,PDE3A,PIK3R1,LHCGR,HRH1,LTB4R,PDE6A,GNA15,ADCY5,PIK3CG,HTR7,RGS10,MRAS,PLCB1,ADORA2B,RGS14,APEX1,PDE2A,CREBBP,RAPGEF3,PDE1C,S1PR3,ADCY9,NPR3,GAB1,RAP1GAP,IRS1,PDE1B,PIK3CD,RPS6KA1,AGTR1,GNAL,RELA,FYN,PTK2B,PTGER3,PIK3R5,ADORA3,GNA14,PDE1A,MPPE1,ADRB1,NFKBIA,PRKCE,PIK3R2,ADRB2,SRC,ADCY2,PDE9A,ADCY3,RGS7,PRKAR2A,IKBKE,P2RY13,PLCB4,P2RY14,RRAS2,PRKAR2B,GPER1,LPAR1,PTH1R,S1PR1,…
Leptin Signaling in Obesity	4,74E00	3,53E-01	1,897	SOCS3,PLCB2,PIK3R1,PDE3A,ADCY4,PIK3R5,PLCH2,PLCD1,PLCD3,PLCE1,ADCY5,PIK3CG,PLCB1,PIK3R2,PLCL1,ADCY2,ADCY3,PRKAR2A,PLCG1,PLCL2,ADCY9,PLCB4,PRKAR2B,GAB1,FOXO1,IRS1,PRKAG2,PIK3CD,ADCY7,PRKAR1A
Macropinocytosis Signaling	4,74E00	3,58E-01	3,900	MRC1,PDGFA,PIK3R1,PIK3R5,PDGFC,ITGB7,PRKCZ,ITGB3,PIK3CG,MRAS,PRKCE,ITGB4,PIK3R2,PRKD1,ITGB5,SRC,PRKCQ,PLCG1,RAB34,CSF1R,ITGB2,RRAS2,GAB1,CSF1,IRS1,CD14,PIK3CD,PDGFD,PRKCB
Th1 and Th2 Activation Pathway	4,7E00	2,86E-01	NaN	SOCS1,SOCS3,CCR5,CD3E,PIK3R1,TGFBR3,MAF,HLA-B,SPI1,IL18R1,TGFBR2,TGFB1,PIK3CG,TIMD4,STAT6,STAT5A,PTGDR2,PRKCQ,NOTCH3,TYK2,IL6R,IFNGR1,ACVR1B,IL18,GAB1,IRS1,APH1A,IL10RA,CXCR6,CD86,VAV1,PIK3CD,JAG1,NOTCH1,IFNAR1,IL1RL1,PIK3R5,PSEN2,NFATC1,NOTCH2,NFIL3,JUN,IL27RA,PIK3R2,CCR1,IFNGR2,ACVR1,ITGB2,NOTCH4,S1PR1,HLA-DOB,JAK3,GATA3
LPS/IL-1 Mediated Inhibition of RXR Function	4,69E00	2,75E-01	2,200	ABCG1,ABCA1,ABCB9,CHST2,MAOB,RARA,ACSL5,GSTA1,HS3ST1,ALDH6A1,ALDH7A1,MGST1,CPT1A,ACOX2,ACSL6,IL18,IL1RN,CPT2,CD14,ALDH18A1,SLC27A1,HS3ST6,PLTP,CYP2B6,GSTP1,ECSIT,APOE,ALDH4A1,SULT1C4,SLC10A1,IL1RL1,CHST7,ALAS1,FMO5,SOD3,JUN,GSTM4,ACSL4,PPARGC1B,TNFRSF1B,HMGCS1,ALDH5A1,GSTM1,FMO3,TNFRSF1A,MYD88,CHST12,IL1R1,CHST1,TLR4,TRAF2,LY96,NR1H2,CYP3A4,MGST2,ALDH1L2,SREBF1,NDST2,SLC27A3,ACSL1,MAOA
P2Y Purigenic Receptor Signaling Pathway	4,66E00	3,11E-01	4,529	RELA,PLCB2,ADCY4,PIK3R1,PIK3R5,PLCH2,GNG7,PRKCZ,ITGB3,MYC,PLCD1,PLCD3,PLCE1,JUN,ADCY5,PIK3CG,MRAS,PRKCE,PLCB1,PIK3R2,PLCL1,PRKD1,ADCY2,PRKCQ,ADCY3,CREBBP,PRKAR2A,PLCG1,PLCL2,ADCY9,PLCB4,RRAS2,PRKAR2B,GAB1,IRS1,PRKAG2,P2RY12,PIK3CD,ADCY7,PRKAR1A,PRKCB
Adipogenesis pathway	4,49E00	3,06E-01	NaN	WNT10B,BMP4,PLIN1,FGF2,BMP2,SMAD3,SIN3B,PPIP5K1,FZD1,HDAC6,LPIN1,TGFB1,HDAC11,AGPAT2,CTBP2,HDAC7,SMO,GTF2H5,KMT2B,TP53,HDAC9,ATG7,HDAC4,TXNIP,TNFRSF1A,XBP1,SIN3A,HDAC5,ZNF423,FZD8,KAT6B,FZD4,FOXO1,SREBF1,KLF5,BMP7,RPS6KA1,TCF7,PER2,FZD7,WNT5A
Gap Junction Signaling	4,47E00	2,88E-01	NaN	DBN1,PLCB2,BGLAP,PIK3R1,ADCY4,PIK3R5,PRKG2,PLCH2,TUBB,PRKCZ,TUBB2B,PLCD1,PLCD3,ADRB1,PLCE1,SP1,ADCY5,PIK3CG,MRAS,PLCB1,PRKCE,PIK3R2,PLCL1,PRKD1,EGFR,SRC,ADCY2,PRKCQ,TUBG1,ADCY3,PRKAR2A,PLCG1,PLCL2,ADCY9,PLCB4,RRAS2,PRKAR2B,GAB1,TUBB6,LPAR1,IRS1,NPR1,ITPR3,PRKAG2,PIK3CD,MAPK7,ADCY7,PRKCB,PRKAR1A
Ovarian Cancer Signaling	4,4E00	2,99E-01	NaN	WNT10B,AXIN1,PIK3R1,ABL1,CDK4,PIK3R5,LHCGR,WNT16,FZD1,CCND1,PDGFC,WNT2,ARRB1,EDN1,PIK3CG,SMO,MRAS,VEGFD,PIK3R2,BRCA1,EGFR,TP53,SRC,PTGS1,PRKAR2A,MMP2,TCF7L1,TCF3,SIN3A,FZD8,FZD4,RRAS2,PRKAR2B,GAB1,IRS1,CD44,PRKAG2,MSH6,PIK3CD,WNT11,PRKAR1A,WNT5A,FZD7
GPCR-Mediated Integration of Enteroendocrine Signaling Exemplified by an L Cell	4,39E00	3,61E-01	NaN	PLCB2,ADCY4,NMB,GNA14,PLCH2,PLCD1,PLCD3,PLCE1,ADRB1,GNA15,ADCY5,PLCB1,PLCL1,ADRB2,ADCY2,ADCY3,PRKAR2A,PLCG1,PLCL2,ADCY9,PLCB4,PRKAR2B,ITPR3,PRKAG2,ADCY7,PRKAR1A
Wnt/Ca+ pathway	4,31E00	3,86E-01	3,578	RELA,PLCB2,AXIN1,CREBBP,PLCG1,PLCL2,FZD1,PLCH2,ROR1,NFATC1,PLCD1,FZD8,PLCD3,DVL2,PLCB4,PLCE1,FZD4,SMO,PLCB1,PLCL1,WNT5A,FZD7
GPCR-Mediated Nutrient Sensing in Enteroendocrine Cells	4,29E00	3,41E-01	NaN	PLCB2,ADCY4,GNA14,PLCH2,PRKCZ,GNG7,PLCD1,PLCD3,PLCE1,GNA15,ADCY5,PRKCE,PLCB1,PLCL1,PRKD1,ADCY2,PRKCQ,ADCY3,PRKAR2A,PLCG1,PLCL2,ADCY9,PLCB4,PRKAR2B,ITPR3,PRKAG2,ADCY7,PRKCB,PRKAR1A
UVA-Induced MAPK Signaling	4,27E00	3,24E-01	3,413	PLCB2,PIK3R1,PIK3R5,PLCH2,MAPK11,PLCD1,PLCD3,PLCE1,JUN,CASP9,PIK3CG,MRAS,PLCB1,PIK3R2,PLCL1,SMPD3,PARP14,EGFR,TP53,PARP4,PLCG1,RPS6KA5,PLCL2,PARP3,BCL2L1,RPS6KA6,PLCB4,RRAS2,GAB1,IRS1,CYCS,PIK3CD,RPS6KA1
Phospholipase C Signaling	4,17E00	2,62E-01	5,091	PLD2,PLCB2,CD3E,ADCY4,ARHGEF1,HDAC6,PLCD3,ITGA3,PLCE1,RHOB,ADCY5,HDAC11,HDAC7,MRAS,PLCB1,ARHGEF11,PRKD1,ITK,PLD3,PRKCQ,HDAC4,CREBBP,RAPGEF3,ARHGEF17,HDAC5,MYL9,ADCY9,RHOQ,SYK,ITPR3,ZAP70,LAT,ARHGEF6,ARHGEF18,ARHGEF10,LCP2,PEBP1,BLNK,RELA,FYN,FCGR2B,NFATC1,GNG7,PRKCZ,PLCD1,AHNAK,RHOU,PRKCE,ARHGEF3,SRC,HDAC9,ADCY2,ADCY3,PLCG1,PLD4,BTK,ARHGEF5,PLCB4,RRAS2,MEF2D,FCER1G,ADCY7,PRKCB
Huntington's Disease Signaling	4,11E00	2,61E-01	1,915	PLCB2,POLR2D,SGK1,PIK3R1,AP2A2,HDAC6,CASP9,GNA15,PIK3CG,HDAC11,HDAC7,DLG4,PLCB1,NAPA,PRKD1,POLR2L,CAPN5,ATP5J,TP53,PRKCQ,HDAC4,HSPA9,IFT57,CREBBP,HDAC5,BCL2L1,ATP5B,GAB1,TAF4,CAPN1,CLTA,IRS1,PSME4,PIK3CD,CAPN2,SDHB,PIK3R5,HSPA6,RCOR2,GNA14,GNG7,PRKCZ,JUN,SP1,IGF1R,PRKCE,PIK3R2,DNAJB1,GOSR1,NAPB,EGFR,SDHA,HDAC9,RCOR3,GLS,BAX,HIP1,SIN3A,DNM1,PLCB4,CYCS,DNM1L,PRKCB
LXR/RXR Activation	4,11E00	3,06E-01	-1,569	APOE,RELA,SCD,MSR1,IL1RL1,ABCG1,ABCA1,FDFT1,LYZ,LCAT,ITIH4,FASN,S100A8,TLR3,TNFRSF1B,CYP51A1,PON3,MLXIPL,C3,ECHS1,TNFRSF1A,IL1R1,TLR4,IL18,LY96,APOA1,NR1H2,LDLR,ORM1,IL1RN,SREBF1,MYLIP,CD14,ACACA,PLTP,HMGCR,APOD
Basal Cell Carcinoma Signaling	3,93E00	3,47E-01	2,524	WNT10B,BMP4,GLI2,AXIN1,BMP2,WNT16,FZD1,WNT2,GLI3,SMO,TP53,STK36,TCF7L1,TCF3,FZD8,DVL2,KIF7,FZD4,GLIS2,APC2,BMP7,GLI1,WNT11,FZD7,WNT5A
2-oxobutanoate Degradation I	3,93E00	1	NaN	PCCA,MCEE,DLD,PCCB,MUT
Fcγ Receptor-mediated Phagocytosis in Macrophages and Monocytes	3,91E00	3,23E-01	4,747	GAB2,FYN,RAC2,PLD2,PTK2B,ARPC1B,PIK3R1,TLN1,FCGR1A,PRKCZ,PIK3CG,PRKCE,PIK3R2,PRKD1,FGR,VASP,VAV2,SRC,PXN,PRKCQ,PLD3,ARPC5L,PLCG1,RAC3,INPP5D,PLD4,SYK,VAV1,LCP2,PRKCB
Human Embryonic Stem Cell Pluripotency	3,79E00	2,87E-01	NaN	WNT10B,BMP4,PDGFA,FGF2,AXIN1,PIK3R1,BMP2,SMAD3,PIK3R5,WNT16,FZD1,PDGFC,WNT2,TGFBR2,TGFB1,PIK3CG,PDGFRA,SPHK1,SMO,MRAS,PIK3R2,PDGFRB,S1PR2,ACVR1,SMAD6,TCF7L1,TCF3,S1PR3,FZD8,FZD4,NTRK2,FOXO1,GAB1,IRS1,S1PR1,BMP7,PIK3CD,PDGFD,WNT11,WNT5A,FZD7
RAR Activation	3,76E00	2,68E-01	NaN	AKR1C3,ADCY4,SMAD3,PIK3R1,SMARCD2,RARG,PSMC5,NR2F1,TGFB1,ADCY5,RARA,PIK3CG,SMARCC2,ZBTB16,PRKD1,STAT5A,PRKCQ,CREBBP,SNW1,ADCY9,CSF2RB,TAF4,IGFBP3,PIK3CD,CRABP2,PHF10,RELA,ARID1A,BMP2,MAPK11,PRKCZ,JUN,PNRC1,GTF2H5,PRKCE,SORBS3,PIK3R2,SRC,DHRS3,ADCY2,CSK,ADCY3,PRKAR2A,SMAD6,SMARCD1,PRKAR2B,PRKAG2,ADCY7,CARM1,PRKAR1A,PRKCB
VDR/RXR Activation	3,73E00	3,33E-01	-1,508	BGLAP,PDGFA,IL1RL1,PRKCZ,PSMC5,YY1,SP1,GADD45A,RUNX2,PRKCE,SEMA3B,PRKD1,IGFBP6,SPP1,PRKCQ,IGFBP5,HR,THBD,KLF4,CAMP,FOXO1,IGFBP3,CD14,CDKN1B,CST6,PRKCB
Superpathway of Inositol Phosphate Compounds	3,7E00	2,56E-01	NaN	SOCS3,PLCB2,PTPN23,EPHX2,PIK3R1,MDP1,PIP4K2B,NUDT14,DUSP15,STYXL1,ACP5,PLCH2,PTPRC,PLCD3,PLCE1,PIK3CG,PGAM5,PLCB1,PMPCA,PDGFRB,CDC25A,PTPN6,GAB1,PIP5K1C,IRS1,DUSP23,SSH3,CD86,VAV1,PIK3CD,SIRPA,FYN,NUDT9,PIK3R5,PPIP5K1,INPPL1,NT5C,NUDT2,PPM1K,PTPRF,CDC25B,PLCD1,PDGFRA,KIT,ILKAP,IP6K2,ERBB2,PIK3R2,NUDT4,ALPL,PI4KB,EGFR,INPP5E,PLCG1,INPP5D,PLD4,PLCB4,TNS3,PDXP,CILP
Endothelin-1 Signaling	3,65E00	2,67E-01	4,143	PLD2,PLCB2,PIK3R1,ADCY4,PIK3R5,GNA14,PLCH2,PLA2G7,MAPK11,PRKCZ,PLCD1,MYC,PLCD3,CASP9,JUN,PLCE1,EDN1,LCAT,GNAT1,GNA15,ADCY5,PIK3CG,MRAS,PLCB1,PRKCE,ECE1,PNPLA3,PIK3R2,PLCL1,PRKD1,SRC,ADCY2,PRKCQ,PLD3,PTGS1,ADCY3,PLCG1,PLCL2,PLD4,ADCY9,PLCB4,RRAS2,GAB1,IRS1,ITPR3,PIK3CD,MAPK7,ADCY7,GNAL,PRKCB
Role of NFAT in Cardiac Hypertrophy	3,63E00	2,66E-01	0,447	PLCB2,LIF,CAMK1D,PIK3R1,ADCY4,PIK3R5,PLCH2,MAPK11,PRKCZ,GNG7,HDAC6,PLCD1,TGFBR2,PLCD3,PLCE1,ADCY5,TGFB1,PIK3CG,HDAC11,HDAC7,IGF1R,MRAS,PLCB1,PRKCE,PIK3R2,PLCL1,PRKD1,AKAP5,HDAC9,SRC,ADCY2,HDAC4,PRKCQ,ADCY3,PRKAR2A,PLCG1,PLCL2,HDAC5,ADCY9,PLCB4,RRAS2,PRKAR2B,GAB1,MEF2D,IRS1,ITPR3,PRKAG2,PIK3CD,ADCY7,PRKCB,PRKAR1A
Th2 Pathway	3,62E00	2,8E-01	3,212	SOCS3,CCR5,CD3E,IL1RL1,TGFBR3,PIK3R1,HLA-B,MAF,PIK3R5,PSEN2,SPI1,TGFBR2,NOTCH2,JUN,TGFB1,PIK3CG,PIK3R2,TIMD4,CCR1,STAT6,STAT5A,PTGDR2,NOTCH3,PRKCQ,TYK2,ACVR1,ACVR1B,ITGB2,NOTCH4,GAB1,IRS1,APH1A,CXCR6,S1PR1,HLA-DOB,CD86,VAV1,PIK3CD,JAG1,JAK3,GATA3,NOTCH1
Caveolar-mediated Endocytosis Signaling	3,59E00	3,38E-01	NaN	FYN,FLNB,SRC,ITSN1,HLA-B,ABL1,CD48,FLOT1,ITGB7,ITGB3,DYRK3,ITGB2,CD55,ITGA3,ITGAM,FLNC,ZBTB12,ITGA9,ITGA11,FLNA,ITGB4,PTRF,ITGB5,EGFR
Growth Hormone Signaling	3,43E00	3,21E-01	3,400	SOCS1,SOCS3,PIK3R1,PIK3R5,SRF,PRKCZ,PIK3CG,IGF1R,PRKCE,PIK3R2,PRKD1,STAT5A,PTPN6,PRKCQ,IGFALS,PLCG1,RPS6KA5,RPS6KA6,GAB1,IRS1,IGFBP3,PIK3CD,RPS6KA1,A2M,SOCS5,PRKCB
Superoxide Radicals Degradation	3,39E00	7,5E-01	NaN	TYRP1,SOD2,NQO1,CYGB,SOD1,SOD3
Melanocyte Development and Pigmentation Signaling	3,35E00	3,05E-01	4,041	PIK3R1,ADCY4,PIK3R5,ADCY5,PIK3CG,MRAS,KIT,PIK3R2,SRC,ADCY2,PTPN6,ADCY3,CREBBP,PRKAR2A,PLCG1,RPS6KA5,TYRP1,ADCY9,RPS6KA6,PRKAR2B,RRAS2,GAB1,IRS1,SH2B2,PRKAG2,PIK3CD,RPS6KA1,ADCY7,PRKAR1A
Chronic Myeloid Leukemia Signaling	3,33E00	2,98E-01	NaN	GAB2,RELA,SMAD3,PIK3R1,PIK3R5,CDK4,ABL1,CCND1,TGFBR2,MYC,HDAC6,TGFB1,HDAC11,PIK3CG,CTBP2,HDAC7,MRAS,PIK3R2,TP53,STAT5A,HDAC9,HDAC4,IKBKE,SIN3A,HDAC5,BCL2L1,RRAS2,GAB1,IRS1,PIK3CD,CDKN1B
Type II Diabetes Mellitus Signaling	3,3E00	2,83E-01	3,400	SOCS1,RELA,SOCS3,PRKAB1,PIK3R1,PKM,PIK3R5,ADIPOQ,PRKCZ,NFKBIA,PIK3CG,ACSL5,PRKAA2,ACSL4,PRKCE,PIK3R2,TNFRSF1B,SMPD3,PRKD1,MAP3K14,PRKCQ,TNFRSF1A,ACSL6,IKBKE,TRAF2,GAB1,IRS1,GCK,SH2B2,PRKAG2,PIK3CD,SLC27A1,SLC27A3,SOCS5,ACSL1,PRKCB
Thrombin Signaling	3,28E00	2,56E-01	3,938	PLCB2,CAMK1D,ADCY4,PIK3R1,ARHGEF1,PLCH2,PLCD3,PLCE1,RHOB,GNAT1,GNA15,ADCY5,PIK3CG,MRAS,PLCB1,ARHGEF11,PLCL1,PRKD1,PRKCQ,PLCL2,MYL9,ADCY9,RHOQ,GAB1,IRS1,ARHGEF6,ITPR3,PIK3CD,ARHGEF10,GNAL,RELA,PIK3R5,GNA14,MAPK11,GNG7,PRKCZ,PLCD1,RHOU,PRKCE,PIK3R2,ARHGEF3,EGFR,SRC,ADCY2,ADCY3,PLCG1,ARHGEF5,PLCB4,RRAS2,GATA3,ADCY7,PRKCB
D-myo-inositol (1,4,5)-Trisphosphate Biosynthesis	3,24E00	4,44E-01	NaN	PLD4,PLCD1,PLCD3,PLCB4,PLCB2,PLCE1,PIP5K1C,PLCG1,PIP4K2B,PLCB1,PLCH2,PI4KB
Notch Signaling	3,24E00	3,95E-01	1,897	NOTCH3,DTX3,CNTN1,DTX4,PSEN2,NUMBL,NOTCH4,NOTCH2,DTX1,APH1A,MAML3,LFNG,RBPJ,JAG1,NOTCH1
Isoleucine Degradation I	3,21E00	5,71E-01	NaN	HSD17B10,ECHS1,ACAT2,BCAT2,ACAT1,DLD,ACADSB,EHHADH
Triacylglycerol Biosynthesis	3,21E00	3,7E-01	NaN	PORCN,ABHD5,LPCAT4,DGAT2,AGPAT1,MOGAT3,ELOVL1,ELOVL6,GPAM,LPIN1,LPCAT1,PLPP3,AGPAT2,MBOAT1,DBT,LPIN3,PLPP2
IGF-1 Signaling	3,18E00	2,92E-01	2,041	SOCS1,SOCS3,PIK3R1,SRF,PIK3R5,PRKCZ,YWHAQ,JUN,CASP9,PIK3CG,IGF1R,MRAS,PIK3R2,IGFBP6,NEDD4,PXN,YWHAG,PRKAR2A,IGFBP5,IGFBP2,GRB10,PRKAR2B,RRAS2,GAB1,FOXO1,IRS1,PRKAG2,IGFBP3,PIK3CD,SOCS5,PRKAR1A
Renin-Angiotensin Signaling	3,15E00	2,83E-01	4,802	RELA,PTK2B,PIK3R1,ADCY4,PIK3R5,MAPK11,PRKCZ,JUN,ADCY5,PIK3CG,MRAS,PRKCE,PIK3R2,PRKD1,PAK4,ADCY2,PTPN6,PRKCQ,PAK6,ADCY3,PRKAR2A,PLCG1,ADCY9,PRKAR2B,RRAS2,GAB1,IRS1,ITPR3,PRKAG2,PIK3CD,ADCY7,AGTR1,PRKAR1A,PRKCB
Branched-chain α-keto acid Dehydrogenase Complex	3,14E00	1	NaN	BCKDHA,DLD,DBT,BCKDHB
Methylmalonyl Pathway	3,14E00	1	NaN	PCCA,MCEE,PCCB,MUT
Sperm Motility	3,12E00	2,8E-01	3,656	PLCB2,TWF1,PTK2B,CACNA1H,PRKG2,PDE1A,PLCH2,PLA2G7,PRKCZ,PLCD1,PLCD3,PLCE1,LCAT,MRAS,PRKCE,PLCB1,PNPLA3,PLCL1,PRKD1,CACNA1G,PDE2A,PRKCQ,PRKAR2A,PLCG1,PLCL2,PDE1C,PLCB4,PRKAR2B,NPR1,ITPR3,PDE1B,PRKAG2,MST1R,PRKAR1A,PRKCB
IL-8 Signaling	3,08E00	2,54E-01	5,571	RAC2,PLD2,PLCB2,PIK3R1,CCND1,ITGB3,RHOB,CCND3,PIK3CG,MRAS,CYBB,VEGFD,PRKD1,TEK,ITGB5,CR2,PLD3,PRKCQ,MMP2,RAC3,MYL9,BCL2L1,ARRB2,CCND2,ITGAM,RHOQ,GAB1,IRS1,NCF2,PIK3CD,RELA,PTK2B,PIK3R5,PDGFC,GNG7,PRKCZ,JUN,RHOU,PRKCE,PIK3R2,VASP,EGFR,SRC,VCAM1,IKBKE,BAX,PLD4,ITGB2,RRAS2,PRKCB
Hepatic Fibrosis / Hepatic Stellate Cell Activation	3,05E00	2,57E-01	NaN	RELA,COL8A2,CCR5,MYH9,PDGFA,FGF2,IL1RL1,SMAD3,KLF6,PDGFC,TGFBR2,COL6A1,EDN1,TIMP1,TGFB1,IGF1R,PDGFRA,COL22A1,VEGFD,ECE1,TNFRSF1B,TIMP2,EGFR,PDGFRB,VCAM1,TNFRSF1A,IL6R,IFNGR2,IGFBP5,MMP2,IFNGR1,BAX,IL1R1,IFNAR2,MYL9,TLR4,LY96,COL6A3,CSF1,IGFBP3,IL10RA,CD14,PDGFD,A2M,IFNAR1,AGTR1,COL7A1
p70S6K Signaling	3,03E00	2,75E-01	3,773	PLCB2,PIK3R1,PIK3R5,PLCH2,PRKCZ,YWHAQ,PLCD1,PLCD3,PLCE1,PIK3CG,MRAS,PRKCE,PLCB1,PPP2R2C,PIK3R2,EEF2K,BCAP31,PLCL1,PRKD1,EGFR,SRC,PRKCQ,YWHAG,PLCG1,PLCL2,BTK,RPS6,PLCB4,RRAS2,GAB1,SYK,IRS1,MAPT,PIK3CD,AGTR1,PRKCB
PDGF Signaling	3,03E00	0.3	3,657	PDGFA,PIK3R1,PIK3R5,ABL1,SRF,INPPL1,PDGFC,MYC,JUN,PIK3CG,SPHK1,MRAS,PDGFRA,PIK3R2,PDGFRB,SRC,TYK2,PLCG1,INPP5D,RRAS2,GAB1,IRS1,PIK3CD,EIF2AK2,JAK3,PDGFD,PRKCB
Cell Cycle: G1/S Checkpoint Regulation	3,02E00	3,28E-01	-0,688	TP53,HDAC9,HDAC4,SMAD3,CDK4,ABL1,CCND1,SIN3A,HDAC5,MYC,HDAC6,CCNE1,CCND2,FOXO1,CCND3,TGFB1,HDAC11,HDAC7,RPL5,CDKN1B,CDC25A
Natural Killer Cell Signaling	3,01E00	2,79E-01	NaN	RAC2,FYN,PIK3R1,PIK3R5,INPPL1,CD300A,PRKCZ,PIK3CG,MRAS,PRKCE,PIK3R2,PRKD1,VAV2,PAK4,PTPN6,PRKCQ,PAK6,LAIR1,TYROBP,PLCG1,SH3BP2,RAC3,INPP5D,RRAS2,GAB1,SYK,IRS1,LAT,ZAP70,FCER1G,VAV1,PIK3CD,LCP2,PRKCB
Role of Tissue Factor in Cancer	3,01E00	2,79E-01	NaN	FYN,PTK2B,PIK3R1,PIK3R5,GNA14,MAPK11,ITGB3,ITGA3,ARRB1,GNA15,CFL2,PIK3CG,MRAS,PLCB1,PIK3R2,FGR,ITGB5,EGFR,TP53,STAT5A,SRC,PLAUR,RPS6KA5,F3,BCL2L1,RPS6KA6,ARRB2,RRAS2,GAB1,CSF1,PDXP,IRS1,PIK3CD,RPS6KA1
AMPK Signaling	2,99E00	2,54E-01	3,893	FOXO4,ARID1A,PFKFB1,PRKAB1,PIK3R1,PIK3R5,ADIPOQ,SMARCD2,PFKL,CCND1,MAPK11,ADRB1,PCK2,CRTC2,PIK3CG,FASN,PRKAA2,MRAS,SMARCC2,PPP2R2C,PIK3R2,EEF2K,CHRNA3,AKT1S1,ADRB2,SRC,PFKFB3,CPT1A,AK3,CREBBP,PRKAR2A,SMARCD1,PFKP,PRKAR2B,AK5,FOXO1,GAB1,PPM1B,IRS1,PRKAG2,CPT2,ACACA,PIK3CD,MLYCD,HMGCR,ADRA1A,PRKAR1A,PHF10
Regulation of the Epithelial-Mesenchymal Transition Pathway	2,99E00	2,54E-01	NaN	RELA,WNT10B,FGF2,AXIN1,PIK3R1,SMAD3,PIK3R5,WNT16,PSEN2,PARD6G,FZD1,BCL9,WNT2,SMURF1,TGFBR2,NOTCH2,TGFB1,PIK3CG,SMO,MRAS,PIK3R2,FGF7,EGFR,PDGFRB,NOTCH3,TYK2,MMP2,TCF7L1,TCF3,PYGO2,FZD8,NOTCH4,CDH2,DVL2,FZD4,RRAS2,GAB1,IRS1,APH1A,RBPJ,PIK3CD,JAG1,JAK3,PDGFD,NOTCH1,WNT11,WNT5A,FZD7
NF-κB Activation by Viruses	2,99E00	3,02E-01	4,200	RELA,CCR5,PIK3R1,PIK3R5,PRKCZ,ITGB3,ITGA3,NFKBIA,PIK3CG,MRAS,PRKCE,PIK3R2,PRKD1,ITGB5,CR2,MAP3K14,PRKCQ,IKBKE,ITGB2,TRAF2,RRAS2,GAB1,IRS1,PIK3CD,EIF2AK2,PRKCB
Role of Pattern Recognition Receptors in Recognition of Bacteria and Viruses	2,95E00	2,7E-01	4,536	RELA,LIF,PIK3R1,PIK3R5,C1QC,C1QA,C1QB,PRKCZ,IL17B,TICAM1,TGFB1,PIK3CG,PRKCE,PIK3R2,TLR3,NLRC4,PRKD1,OAS1,NLRP3,PRKCQ,C3,C5AR1,OAS2,MYD88,TLR4,CLEC7A,IL18,GAB1,TLR5,IRS1,SYK,DDX58,TLR6,PIK3CD,EIF2AK2,C3AR1,PRKCB
Hereditary Breast Cancer Signaling	2,93E00	2,68E-01	NaN	ARID1A,POLR2D,GADD45G,PIK3R1,PIK3R5,CDK4,SMARCD2,DDB2,CCND1,HDAC6,GADD45A,FANCD2,PIK3CG,HDAC11,XPC,HDAC7,MRAS,SMARCC2,PIK3R2,BRCA1,POLR2L,TP53,HDAC9,FAAP100,HDAC4,FANCG,TUBG1,CREBBP,SMARCD1,HDAC5,RRAS2,GAB1,IRS1,MSH6,PIK3CD,FANCA,RFC3,PHF10
α-Adrenergic Signaling	2,91E00	2,99E-01	2,600	ADCY4,PRKCZ,GNG7,PHKA2,PHKB,ADCY5,MRAS,PRKCE,PRKD1,PHKG1,ADCY2,PRKCQ,ADCY3,PRKAR2A,PLCG1,PYGB,PYGL,ADCY9,PRKAR2B,RRAS2,ITPR3,PRKAG2,ADCY7,ADRA1A,PRKCB,PRKAR1A
Prolactin Signaling	2,87E00	3,01E-01	3,266	SOCS1,SOCS3,FYN,STAT5A,PRKCQ,PIK3R1,CREBBP,PIK3R5,PLCG1,PRKCZ,MYC,RRAS2,JUN,SP1,GAB1,PIK3CG,IRS1,MRAS,PRKCE,PIK3CD,PIK3R2,TCF7,SOCS5,PRKD1,PRKCB
Glioma Invasiveness Signaling	2,86E00	3,14E-01	2,558	TIMP3,PIK3R1,PIK3R5,PLAUR,MMP2,ITGB3,TIMP4,RRAS2,RHOQ,RHOB,GAB1,TIMP1,PIK3CG,IRS1,RHOU,CD44,MRAS,PIK3CD,PIK3R2,PLAU,ITGB5,TIMP2
GNRH Signaling	2,86E00	2,71E-01	3,888	RELA,PLCB2,ADCY4,GNA14,MAPK11,PRKCZ,JUN,GNA15,ADCY5,MRAS,PRKCE,PLCB1,PRKD1,EGFR,MAP3K14,SRC,PAK4,ADCY2,PRKCQ,PAK6,ADCY3,CREBBP,PRKAR2A,DNM1,ADCY9,PLCB4,PRKAR2B,RRAS2,ITPR3,PRKAG2,MAPK7,DNM1L,ADCY7,PRKAR1A,PRKCB
Stearate Biosynthesis I (Animals)	2,84E00	3,66E-01	NaN	PORCN,LPCAT4,ACSL6,ELOVL1,ELOVL6,DHCR24,FASN,ACSL5,DBT,ACSL4,ACOT4,SLC27A1,SLC27A3,ACSL1,THEM4
Erythropoietin Signaling	2,84E00	3,04E-01	NaN	SOCS1,STAT5A,RELA,SRC,SOCS3,PTPN6,PRKCQ,EPOR,PIK3R1,PIK3R5,PLCG1,PRKCZ,JUN,RRAS2,NFKBIA,GAB1,PIK3CG,IRS1,MRAS,PRKCE,PIK3CD,PIK3R2,PRKD1,PRKCB
GADD45 Signaling	2,79E00	4,74E-01	NaN	TP53,CCNE1,CCND2,GADD45A,CCND3,GADD45G,CDK4,BRCA1,CCND1
Th1 Pathway	2,78E00	2,67E-01	4,352	SOCS1,SOCS3,CCR5,CD3E,PIK3R1,HLA-B,PIK3R5,PSEN2,NFATC1,IL18R1,NOTCH2,NFIL3,PIK3CG,PIK3R2,IL27RA,NOTCH3,PRKCQ,TYK2,IL6R,IFNGR2,IFNGR1,ITGB2,IL18,NOTCH4,GAB1,APH1A,IRS1,IL10RA,HLA-DOB,CD86,VAV1,PIK3CD,JAK3,GATA3,NOTCH1,IFNAR1
Hepatic Cholestasis	2,78E00	2,58E-01	NaN	RELA,LIF,SLC4A2,SLC10A1,IL1RL1,ADCY4,HSD3B7,PRKCZ,IL17B,JUN,NFKBIA,ADCY5,TGFB1,RARA,PRKCE,TNFRSF1B,PRKD1,MAP4K2,MAP3K14,ADCY2,PRKCQ,TNFRSF1A,MYD88,ADCY3,PRKAR2A,IKBKE,IL1R1,ADCY9,TLR4,IL18,TRAF2,LY96,PRKAR2B,SLCO3A1,SREBF1,IL1RN,PRKAG2,CD14,ADCY7,PRKAR1A,PRKCB
cAMP-mediated signaling	2,78E00	2,42E-01	3,781	CAMK1D,GRK2,VIPR2,ADCY4,PDE3A,LHCGR,LTB4R,PDE6A,ADCY5,HTR7,RGS10,RGS14,ADORA2B,APEX1,PDE2A,CREBBP,RAPGEF3,PDE1C,S1PR3,ADCY9,NPR3,RAP1GAP,PKIB,CREM,PDE1B,RPS6KA1,AGTR1,GNAL,AKAP12,PTGER3,ADORA3,PDE1A,MPPE1,ADRB1,ADRB2,SRC,AKAP5,ADCY2,PDE9A,RGS7,ADCY3,PRKAR2A,P2RY13,PRKAR2B,GPER1,AKAP4,P2RY14,LPAR1,PTH1R,S1PR1,P2RY12,PDE8B,ADCY7,PRKAR1A
Sonic Hedgehog Signaling	2,75E00	0.4	1,508	ARRB2,STK36,GLI2,PRKAR2B,GLI3,GRK2,GLIS2,PRKAR2A,PRKAG2,SMO,GLI1,PRKAR1A
Acetyl-CoA Biosynthesis I (Pyruvate Dehydrogenase Complex)	2,73E00	7,14E-01	NaN	PDHA1,DLAT,DLD,DBT,PDHB
CXCR4 Signaling	2,71E00	2,55E-01	2,466	PLCB2,PIK3R1,ADCY4,PIK3R5,CXCL12,GNA14,BCAR1,GNG7,PRKCZ,JUN,GNA15,GNAT1,RHOB,ADCY5,PIK3CG,RHOU,MRAS,PRKCE,PLCB1,ARHGEF11,PIK3R2,PRKD1,SRC,PAK4,PXN,ADCY2,PRKCQ,PAK6,ADCY3,MYL9,ADCY9,PLCB4,RRAS2,RHOQ,GAB1,IRS1,ITPR3,PIK3CD,ADCY7,ELMO1,GNAL,PRKCB
Tec Kinase Signaling	2,71E00	2,53E-01	5,000	RELA,FYN,PTK2B,PIK3R1,PIK3R5,TNFSF10,GNA14,GNG7,PRKCZ,ITGA3,GNA15,GNAT1,RHOB,TNFSF12,PIK3CG,RHOU,MRAS,PRKCE,PIK3R2,PRKD1,FGR,ITK,VAV2,STAT6,SRC,STAT5A,PAK4,PRKCQ,PAK6,TYK2,PLCG1,BTK,TEC,TLR4,RHOQ,GAB1,IRS1,FCER1G,VAV1,PIK3CD,JAK3,GNAL,PRKCB
NF-κB Signaling	2,7E00	2,5E-01	5,217	RELA,BMP4,TGFBR3,BMP2,PIK3R1,PIK3R5,TNFAIP3,PRKCZ,TGFBR2,NFKBIA,CARD10,PIK3CG,IGF1R,PDGFRA,MRAS,PIK3R2,TLR3,TRAF5,TNFRSF1B,EGFR,PDGFRB,MAP3K14,PRKCQ,TNFRSF1A,MYD88,CREBBP,IL1R1,TNFRSF11A,TLR4,IL18,TRAF2,RRAS2,NTRK2,TLR5,GAB1,CARD11,IL1RN,IRS1,ZAP70,TLR6,PELI1,FCER1G,PIK3CD,EIF2AK2,PRKCB
Neuropathic Pain Signaling In Dorsal Horn Neurons	2,62E00	2,72E-01	4,490	PLCB2,CAMK1D,PIK3R1,PIK3R5,PLCH2,PRKCZ,PLCD1,PLCD3,PLCE1,PIK3CG,PRKCE,PLCB1,PIK3R2,PLCL1,PRKD1,SRC,PRKCQ,PRKAR2A,PLCG1,PLCL2,GRIN3A,PLCB4,NTRK2,PRKAR2B,GAB1,IRS1,ITPR3,PRKAG2,PIK3CD,PRKAR1A,PRKCB
STAT3 Pathway	2,6E00	3,01E-01	1,528	SOCS1,SRC,SOCS3,PTPN6,TGFBR3,TYK2,TNFRSF11A,MAPK11,NDUFA13,MYC,TGFBR2,NTRK2,RRAS2,PIM1,CISH,IGF1R,PDGFRA,MRAS,SOCS5,PDGFRB,EGFR,CDC25A
Coagulation System	2,6E00	3,71E-01	1,387	VWF,PLAUR,F13A1,THBD,F3,BDKRB2,KLKB1,PROS1,SERPINA5,F5,PLAU,A2M,PLAT
PTEN Signaling	2,6E00	2,69E-01	-3,286	RAC2,FOXO4,RELA,PIK3R1,TGFBR3,PIK3R5,INPPL1,BCAR1,CCND1,PRKCZ,TGFBR2,ITGA3,CASP9,PIK3CG,MRAS,PDGFRA,IGF1R,PIK3R2,PDGFRB,EGFR,SHARPIN,IKBKE,CNKSR3,TNFRSF11A,RAC3,INPP5D,BCL2L1,NTRK2,RRAS2,FOXO1,PIK3CD,CDKN1B
RhoGDI Signaling	2,55E00	2,49E-01	-3,569	GDI1,ARPC1B,PIP4K2B,ARHGEF1,GNA14,GNG7,ITGA3,GNA15,GNAT1,RHOB,CFL2,CDH3,RHOU,MRAS,ARHGAP12,ARHGEF11,ARHGEF3,SRC,PAK4,ARHGAP6,CDH4,PAK6,WASF2,ARPC5L,CREBBP,ARHGAP4,ARHGEF17,CDH15,ARHGDIB,MYL9,ARHGEF5,DGKZ,CDH2,RHOQ,ARHGAP9,PIP5K1C,CDH20,ARHGEF6,CD44,ARHGEF18,ARHGAP1,ARHGEF10,GNAL
Mitochondrial L-carnitine Shuttle Pathway	2,51E00	4,71E-01	NaN	CPT1A,ACSL6,ACSL5,CPT2,ACSL4,SLC27A1,SLC27A3,ACSL1
Superpathway of Geranylgeranyldiphosphate Biosynthesis I (via Mevalonate)	2,51E00	4,71E-01	NaN	MVD,FDPS,ACAT2,IDI1,COX10,ACAT1,HMGCR,HMGCS1
Integrin Signaling	2,5E00	2,37E-01	4,128	RAP2B,RAC2,PIK3R1,TLN1,ITGB3,PARVB,ITGA3,RHOB,ITGA11,ITGA9,PIK3CG,MRAS,ITGB4,TSPAN4,ITGB5,CAPN5,TSPAN5,TNK2,GSN,TTN,RAC3,MYL9,ITGAM,RHOQ,GAB1,IRS1,CAPN1,ZYX,PIK3CD,CAPN2,TSPAN6,FYN,ARPC1B,TSPAN7,PIK3R5,MYLK3,ABL1,BCAR1,ITGB7,RHOU,ILKAP,PIK3R2,VASP,SRC,PAK4,PXN,PAK6,ARPC5L,PLCG1,ITGB2,RRAS2,Arf2
CREB Signaling in Neurons	2,5E00	2,45E-01	4,867	PLCB2,POLR2D,ADCY4,PIK3R1,GRID1,PIK3R5,GNA14,PLCH2,GNG7,PRKCZ,PLCD1,PLCD3,PLCE1,GNA15,GNAT1,ADCY5,PIK3CG,MRAS,PLCB1,PRKCE,PIK3R2,PLCL1,PRKD1,POLR2L,ADCY2,PRKCQ,ADCY3,CREBBP,PRKAR2A,PLCG1,PLCL2,ADCY9,PLCB4,RRAS2,PRKAR2B,GAB1,IRS1,ITPR3,PRKAG2,PIK3CD,RPS6KA1,ADCY7,GNAL,PRKAR1A,PRKCB
Aryl Hydrocarbon Receptor Signaling	2,49E00	2,57E-01	NaN	RELA,ALDH4A1,NFIX,NQO2,CDK4,RARG,CCND1,NR2F1,MYC,JUN,CCND3,SP1,TGFB1,RARA,GSTM4,GSTA1,ALDH5A1,AHR,ALDH6A1,ALDH7A1,TP53,GSTM1,SRC,CYP1A1,MGST1,NQO1,BAX,CYP1B1,CCNE1,CCND2,MGST2,ALDH1L2,ALDH18A1,CDKN1B,DHFR,GSTP1
Gαq Signaling	2,46E00	2,5E-01	4,323	RELA,PLD2,PLCB2,PTK2B,GRK2,PIK3R1,PIK3R5,GNA14,NFATC1,GNG7,PRKCZ,HRH1,NFKBIA,GNA15,RHOB,PIK3CG,RHOU,MRAS,PRKCE,PLCB1,PIK3R2,ARHGEF25,PRKD1,PRKCQ,PLD3,CSK,RGS7,PLCG1,IKBKE,PLD4,BTK,PLCB4,RHOQ,GAB1,IRS1,ITPR3,PIK3CD,AGTR1,ADRA1A,PRKCB
Dendritic Cell Maturation	2,45E00	2,42E-01	5,729	RELA,PLCB2,PIK3R1,HLA-B,PIK3R5,CD83,PLCH2,FCGR2B,FCGR1A,MAPK11,PLCD1,PLCD3,CD1D,NFKBIA,PLCE1,DDR2,CD1A,PIK3CG,PLCB1,PIK3R2,TLR3,TNFRSF1B,PLCL1,MAP3K14,TNFRSF1A,MYD88,TYROBP,CREBBP,CD1B,PLCG1,CD58,IKBKE,PLCL2,TLR4,IL18,PLCB4,GAB1,ZBTB12,IL1RN,TREM2,IRS1,FCER1G,HLA-DOB,CD86,PIK3CD,IFNAR1
Phenylalanine Degradation IV (Mammalian, via Side Chain)	2,43E00	0.5	NaN	MAOB,HPD,GOT1,SLC27A3,GOT2,ACSF3,MAOA
Pancreatic Adenocarcinoma Signaling	2,37E00	2,63E-01	3,674	RELA,PLD2,SMAD3,PIK3R1,ABL1,PIK3R5,CDK4,CCND1,PDGFC,TGFBR2,CASP9,TGFB1,PIK3CG,VEGFD,PIK3R2,ERBB2,EGFR,TP53,PLD3,TYK2,BIRC5,SIN3A,PLD4,BCL2L1,CCNE1,GAB1,IRS1,PIK3CD,CDKN1B,JAK3,NOTCH1
Relaxin Signaling	2,37E00	2,5E-01	3,266	RELA,PIK3R1,PDE3A,ADCY4,PIK3R5,GNA14,PDE1A,GNG7,PRKCZ,MPPE1,PDE6A,NFKBIA,JUN,GNA15,GNAT1,ADCY5,PIK3CG,MRAS,PIK3R2,APEX1,PDE2A,ADCY2,PDE9A,ADCY3,PRKAR2A,PDE1C,ADCY9,PRKAR2B,GAB1,IRS1,NPR1,PDE1B,PRKAG2,PDE8B,PIK3CD,ADCY7,GNAL,PRKAR1A
4-aminobutyrate Degradation I	2,35E00	1	NaN	SUCLG2,ABAT,ALDH5A1
T Cell Receptor Signaling	2,34E00	2,66E-01	NaN	FYN,RELA,CD3E,PIK3R1,PIK3R5,NFATC1,PTPRC,NFKBIA,JUN,PIK3CG,MRAS,PIK3R2,ITK,VAV2,PRKCQ,CSK,PLCG1,IKBKE,TEC,BTK,RRAS2,GAB1,CARD11,IRS1,LAT,ZAP70,PIK3CD,VAV1,LCP2
Breast Cancer Regulation by Stathmin1	2,32E00	2,36E-01	NaN	PLCB2,CAMK1D,ADCY4,PIK3R1,PPP1R3C,PIK3R5,ARHGEF1,TUBB,GNG7,PRKCZ,TUBB2B,STMN1,ADCY5,PIK3CG,MRAS,PLCB1,PRKCE,PPP2R2C,ARHGEF11,PIK3R2,ARHGEF3,PRKD1,TP53,ADCY2,PRKCQ,TUBG1,ADCY3,PRKAR2A,ARHGEF17,ADCY9,ARHGEF5,PLCB4,CCNE1,RRAS2,PRKAR2B,TUBB6,GAB1,IRS1,ITPR3,ARHGEF6,PRKAG2,ARHGEF18,PIK3CD,CDKN1B,ADCY7,ARHGEF10,PRKAR1A,PRKCB
IL-1 Signaling	2,28E00	2,75E-01	3,962	ECSIT,RELA,ADCY4,GNA14,MAPK11,GNG7,NFKBIA,JUN,GNA15,GNAT1,ADCY5,MRAS,MAP3K14,ADCY2,MYD88,ADCY3,PRKAR2A,IKBKE,IL1R1,ADCY9,PRKAR2B,PRKAG2,ADCY7,GNAL,PRKAR1A
Glioma Signaling	2,28E00	2,64E-01	3,922	CAMK1D,PDGFA,PIK3R1,PIK3R5,CDK4,ABL1,CCND1,PDGFC,PRKCZ,IDH1,PIK3CG,MRAS,PDGFRA,IGF1R,PRKCE,PIK3R2,PRKD1,PDGFRB,EGFR,TP53,PRKCQ,PLCG1,SIN3A,RRAS2,GAB1,IRS1,PIK3CD,PDGFD,PRKCB
Acute Phase Response Signaling	2,27E00	2,43E-01	2,335	ECSIT,SOCS1,RELA,SOCS3,SERPING1,PIK3R1,MAPK11,SOD2,JUN,NFKBIA,ITIH4,PIK3CG,MRAS,CFB,OSMR,PIK3R2,TNFRSF1B,MAP3K14,C3,TNFRSF1A,MYD88,C1S,IL6R,VWF,IKBKE,IL1R1,TCF3,HMOX2,KLKB1,IL18,TRAF2,HP,APOA1,RRAS2,ORM1,IL1RN,PIK3CD,CRABP2,SOCS5,A2M,C2
Wnt/β-catenin Signaling	2,27E00	2,43E-01	0,493	WNT10B,AXIN1,TGFBR3,WNT16,FZD1,BCL9,RARG,CCND1,WNT2,MYC,TGFBR2,JUN,CDH3,TGFB1,DKK3,RARA,SMO,DKK2,SFRP5,PPP2R2C,MAP4K1,TP53,SFRP4,SRC,AXIN2,CREBBP,ACVR1,TCF7L1,TCF3,ACVR1B,FZD8,CDH2,DVL2,FZD4,APC2,CD44,SFRP1,WNT11,LRP1,FZD7,WNT5A
Cardiac Hypertrophy Signaling	2,26E00	2,3E-01	5,461	PLCB2,ADCY4,PIK3R1,SRF,PLCH2,TGFBR2,PLCD3,PLCE1,GNAT1,RHOB,GNA15,TGFB1,ADCY5,PIK3CG,MRAS,PLCB1,PLCL1,MAP3K14,IL6R,CREBBP,PLCL2,CACNA1A,MYL9,ADCY9,RHOQ,GAB1,IRS1,PIK3CD,RPS6KA1,GNAL,PIK3R5,GNA14,MAPK11,GNG7,PLCD1,JUN,ADRB1,IGF1R,RHOU,PIK3R2,ADRB2,ADCY2,ADCY3,PRKAR2A,PLCG1,PLCB4,PRKAR2B,RRAS2,MEF2D,PRKAG2,EIF2B1,ADCY7,ADRA1A,PRKAR1A
eNOS Signaling	2,22E00	2,45E-01	4,950	PRKAB1,PIK3R1,ADCY4,HSPA6,PIK3R5,SLC7A1,PDGFC,PRKCZ,BDKRB2,AQP3,NOSIP,CASP9,ADCY5,PIK3CG,PRKAA2,PRKCE,VEGFD,PIK3R2,CHRNA3,PRKD1,ADCY2,PRKCQ,HSPA9,ADCY3,PRKAR2A,PLCG1,NOSTRIN,ADCY9,PRKAR2B,GAB1,LPAR1,IRS1,ITPR3,PRKAG2,PIK3CD,ADCY7,PRKAR1A,PRKCB
Reelin Signaling in Neurons	2,21E00	2,72E-01	NaN	APOE,FYN,PIK3R1,PIK3R5,ARHGEF1,ITGB3,ITGA3,PIK3CG,ARHGEF11,MAP4K1,ARHGEF3,PIK3R2,FGR,SRC,MAPK8IP3,APP,ARHGEF5,ITGB2,APBB1,GAB1,IRS1,MAPT,ARHGEF6,PIK3CD,ARHGEF10
Induction of Apoptosis by HIV1	2,2E00	0.3	0,471	TP53,MAP3K14,RELA,SLC25A13,SLC25A4,TNFRSF1A,SLC25A3,IKBKE,BAX,BCL2L1,TRAF2,CASP9,NFKBIA,DFFB,CYCS,SLC25A10,TNFRSF1B,SLC25A5
CD28 Signaling in T Helper Cells	2,18E00	2,52E-01	4,158	RELA,FYN,ARPC1B,CD3E,PIK3R1,HLA-B,PIK3R5,NFATC1,PTPRC,NFKBIA,JUN,PIK3CG,PIK3R2,ITK,PTPN6,PRKCQ,ARPC5L,CSK,PLCG1,IKBKE,GAB1,CARD11,IRS1,SYK,ITPR3,LAT,ZAP70,FCER1G,CD86,HLA-DOB,PIK3CD,VAV1,LCP2
Aldosterone Signaling in Epithelial Cells	2,17E00	2,41E-01	3,900	PLCB2,CRYAB,SGK1,PIK3R1,DNAJC12,HSPA6,PIK3R5,PIP4K2B,PLCH2,SLC9A1,PRKCZ,PLCD1,PLCD3,PLCE1,PIK3CG,HSPE1,PRKCE,PLCB1,PIK3R2,DNAJB1,PLCL1,PRKD1,NEDD4,PRKCQ,HSPA9,PLCG1,PLCL2,HSPD1,HSPA12A,DNAJC21,PLCB4,GAB1,PIP5K1C,IRS1,ITPR3,DNAJC18,NR3C2,PIK3CD,DNAJB5,PRKCB
Thrombopoietin Signaling	2,16E00	2,92E-01	3,900	STAT5A,GAB2,PRKCQ,PIK3R1,PIK3R5,PLCG1,PRKCZ,MYC,JUN,RRAS2,GAB1,IRS1,PIK3CG,MRAS,PRKCE,PIK3CD,PIK3R2,PRKD1,PRKCB
Clathrin-mediated Endocytosis Signaling	2,14E00	2,34E-01	NaN	APOE,EPS15,ARPC1B,PDGFA,FGF2,PIK3R1,PIK3R5,SH3GL2,AP2A2,PDGFC,ITGB7,ITGB3,LYZ,AP1G2,SNX9,ARRB1,PIK3CG,DAB2,VEGFD,S100A8,ITGB4,PIK3R2,LDLRAP1,FGF7,HGS,SH3KBP1,ITGB5,SRC,ARPC5L,HIP1,AP2S1,DNM1,ITGB2,ARRB2,APOA1,LDLR,ORM1,GAB1,PIP5K1C,CLTA,IRS1,PIK3CD,PDGFD,DNM1L,MYO1E,APOD
Inhibition of Matrix Metalloproteases	2,14E00	3,33E-01	NaN	TIMP3,MMP14,RECK,MMP16,MMP2,TFPI2,TIMP4,TIMP1,THBS2,A2M,LRP1,TIMP2,MMP19
Small Cell Lung Cancer Signaling	2,12E00	2,74E-01	NaN	TP53,RELA,PIK3R1,ABL1,CDK4,PIK3R5,IKBKE,CCND1,SIN3A,MYC,BCL2L1,CCNE1,TRAF2,CASP9,NFKBIA,GAB1,IRS1,PIK3CG,PIK3CD,CYCS,CDKN1B,PIK3R2,TRAF5
Antioxidant Action of Vitamin C	2,12E00	2,62E-01	-3,411	RELA,STAT5A,PLD2,PLCB2,PLD3,PLCG1,IKBKE,PLCL2,PLCH2,PLA2G7,MAPK11,SLC2A3,TXNRD3,PLD4,PLCD1,PLCD3,CSF2RB,SLC23A2,PLCB4,PLCE1,NFKBIA,LCAT,PLCB1,PNPLA3,TXN,PLCL1,TXNRD2
Nitric Oxide Signaling in the Cardiovascular System	2,1E00	2,57E-01	4,158	PIK3R1,PIK3R5,SLC7A1,PRKG2,PDE1A,PDGFC,PRKCZ,BDKRB2,ADRB1,PIK3CG,PRKCE,VEGFD,PIK3R2,PRKD1,PDE2A,PRKCQ,PRKAR2A,ATP2A3,CACNA1A,PDE1C,PRKAR2B,GAB1,IRS1,ITPR3,PDE1B,PRKAG2,PIK3CD,PRKCB,PRKAR1A
Production of Nitric Oxide and Reactive Oxygen Species in Macrophages	2,1E00	2,33E-01	4,727	APOE,RELA,PIK3R1,PPP1R3C,PIK3R5,SPI1,MAPK11,PRKCZ,LYZ,NFKBIA,JUN,RHOB,CYBA,PIK3CG,RHOU,CYBB,PRKCE,PPP2R2C,S100A8,PIK3R2,TNFRSF1B,PRKD1,MAP3K14,PTPN6,PRKCQ,TNFRSF1A,TYK2,CREBBP,IFNGR2,PLCG1,IKBKE,IFNGR1,NCF4,TLR4,APOA1,RHOQ,ORM1,GAB1,IRS1,NCF2,PIK3CD,JAK3,SIRPA,APOD,PRKCB
UDP-N-acetyl-D-glucosamine Biosynthesis II	2,09E00	6,67E-01	NaN	FMO3,PGM3,UAP1,GFPT2
Zymosterol Biosynthesis	2,09E00	6,67E-01	NaN	NSDHL,MSMO1,TM7SF2,CYP51A1
Prostanoid Biosynthesis	2,08E00	5,56E-01	NaN	PTGIS,PTGES,PTGES2,PTGS1,PTGDS
iNOS Signaling	2,06E00	3,18E-01	3,742	RELA,MYD88,TYK2,CREBBP,IFNGR2,IKBKE,IFNGR1,MAPK11,TLR4,LY96,JUN,NFKBIA,CD14,JAK3
3-phosphoinositide Biosynthesis	2,06E00	2,31E-01	NaN	FYN,SOCS3,PTPN23,EPHX2,PIK3R1,NUDT9,MDP1,PIK3R5,PIP4K2B,PPIP5K1,NUDT14,NT5C,DUSP15,ACP5,NUDT2,STYXL1,PPM1K,PTPRF,CDC25B,PTPRC,PIK3CG,PGAM5,PDGFRA,KIT,ILKAP,PIK3R2,ERBB2,NUDT4,ALPL,PI4KB,CDC25A,EGFR,PDGFRB,PTPN6,TNS3,GAB1,PDXP,PIP5K1C,IRS1,DUSP23,SSH3,CILP,CD86,VAV1,PIK3CD,SIRPA
Role of JAK1 and JAK3 in γc Cytokine Signaling	2,06E00	2,82E-01	NaN	BLNK,SOCS1,STAT6,STAT5A,SOCS3,FES,PTK2B,IL21R,PIK3R1,PIK3R5,RRAS2,GAB1,IRS1,PIK3CG,SYK,SH2B2,MRAS,PIK3CD,PIK3R2,JAK3
Lymphotoxin β Receptor Signaling	2,01E00	2,84E-01	2,840	RELA,MAP3K14,VCAM1,PIK3R1,CREBBP,PIK3R5,IKBKE,BCL2L1,NFKBID,TRAF2,CASP9,NFKBIA,GAB1,PIK3CG,IRS1,PIK3CD,CYCS,PIK3R2,TRAF5
Signaling by Rho Family GTPases	2,01E00	2,23E-01	5,105	PIK3R1,PIP4K2B,ARHGEF1,SLC9A1,STMN1,ITGA3,GNAT1,RHOB,CFL2,GNA15,PIK3CG,MRAS,CYBB,ARHGEF11,SEPT8,ARHGEF17,MYL9,CDH2,RHOQ,GAB1,PIP5K1C,IRS1,CDH20,NCF2,ARHGEF6,PIK3CD,ARHGEF18,PARD3,ARHGEF10,GNAL,RELA,PTK2B,ARPC1B,PIK3R5,SEPT11,GNA14,GNG7,PRKCZ,JUN,CDH3,RHOU,PIK3R2,ARHGEF3,PAK4,NEDD4,CDH4,PAK6,ARPC5L,VIM,CDC42EP4,CDH15,SEPT1,ARHGEF5,SEPT6,SEPT2
Interferon Signaling	2,01E00	3,33E-01	0,000	RELA,SOCS1,OAS1,TYK2,IFNGR2,IFI6,IFNGR1,BAX,IFNAR2,TAP1,IFNAR1,ISG15
LPS-stimulated MAPK Signaling	1,99E00	2,67E-01	4,379	RELA,MAP3K14,PRKCQ,PIK3R1,SRF,PIK3R5,IKBKE,MAPK11,PRKCZ,TLR4,JUN,RRAS2,NFKBIA,GAB1,PIK3CG,IRS1,MRAS,PRKCE,CD14,PIK3CD,PIK3R2,PRKD1,PRKCB
Fatty Acid β-oxidation I	1,99E00	3,44E-01	NaN	HSD17B10,ECHS1,ECI2,ACSL6,ACSL5,ACSL4,SLC27A1,SLC27A3,IVD,EHHADH,ACSL1
Superpathway of Methionine Degradation	1,99E00	3,44E-01	NaN	PCCA,MCEE,DLD,FTSJ1,GOT1,PCCB,CDO1,EHMT1,MUT,GOT2,SUOX
Acute Myeloid Leukemia Signaling	1,98E00	2,64E-01	2,683	STAT5A,RELA,PIK3R1,PIK3R5,TCF7L1,TCF3,CCND1,CSF1R,SPI1,IDH1,MYC,CSF2RB,RRAS2,GAB1,PIM1,FLT3LG,PIK3CG,RARA,IRS1,MRAS,KIT,PIK3CD,PIK3R2,PIM2
PCP pathway	1,97E00	2,86E-01	3,153	WNT10B,CTHRC1,WNT16,SDC4,FZD1,WNT2,FZD8,RSPO3,ROR2,DVL2,JUN,FZD4,EFNB1,SMO,PRICKLE1,WNT11,WNT5A,FZD7
Non-Small Cell Lung Cancer Signaling	1,96E00	2,73E-01	2,183	TP53,PIK3R1,ABL1,CDK4,PIK3R5,PLCG1,CCND1,SIN3A,STK4,RRAS2,CASP9,GAB1,IRS1,PIK3CG,ITPR3,MRAS,PIK3CD,ERBB2,PIK3R2,RASSF5,EGFR
Estrogen-Dependent Breast Cancer Signaling	1,96E00	2,73E-01	3,771	HSD17B10,STAT5A,RELA,SRC,PIK3R1,CREBBP,HSD17B11,PIK3R5,CCND1,JUN,RRAS2,GAB1,SP1,PIK3CG,IRS1,IGF1R,MRAS,HSD17B12,PIK3CD,PIK3R2,EGFR
Cholecystokinin/Gastrin-mediated Signaling	1,96E00	2,57E-01	3,530	PLCB2,PTK2B,SRF,BCAR1,PRKCZ,JUN,RHOB,RHOU,MRAS,PRKCE,PLCB1,PRKD1,EGFR,SRC,PXN,PRKCQ,PLCB4,IL18,RHOQ,RRAS2,IL1RN,MEF2D,CREM,ITPR3,MAPK7,PRKCB
Androgen Signaling	1,94E00	2,52E-01	1,886	RELA,POLR2D,SMAD3,GNA14,CCND1,GNG7,PRKCZ,NCOA4,TGFB1I1,JUN,AR,GNA15,GNAT1,MRAS,GTF2H5,PRKCE,DNAJB1,PRKD1,POLR2L,SRC,PRKCQ,CREBBP,PRKAR2A,PRKAR2B,PRKAG2,GNAL,PRKCB,PRKAR1A
D-myo-inositol-5-phosphate Metabolism	1,94E00	2,36E-01	NaN	SOCS3,PLCB2,PTPN23,EPHX2,NUDT9,MDP1,PIP4K2B,PPIP5K1,NUDT14,NT5C,DUSP15,ACP5,NUDT2,STYXL1,PLCH2,PPM1K,PTPRF,CDC25B,PTPRC,PLCD1,PLCD3,PLCE1,PGAM5,PLCB1,ILKAP,NUDT4,ALPL,CDC25A,PTPN6,PLCG1,PLD4,TNS3,PLCB4,PDXP,SSH3,DUSP23,CILP,SIRPA
TGF-β Signaling	1,93E00	2,64E-01	1,886	BMP4,SMAD3,BMP2,CREBBP,SKI,ACVR1,SMAD6,MAPK11,INHBB,TGIF1,ACVR1B,SMURF1,TGFBR2,ZNF423,JUN,RRAS2,RUNX2,TGFB1,RNF111,MRAS,BMP7,MAP4K1,PMEPA1
Fatty Acid Activation	1,93E00	4,62E-01	NaN	ACSL6,ACSL5,ACSL4,SLC27A1,SLC27A3,ACSL1
Mevalonate Pathway I	1,93E00	4,62E-01	NaN	MVD,ACAT2,IDI1,ACAT1,HMGCR,HMGCS1
Factors Promoting Cardiogenesis in Vertebrates	1,92E00	2,61E-01	NaN	BMP4,PRKCQ,AXIN1,TGFBR3,BMP2,ACVR1,FZD1,TCF7L1,TCF3,PRKCZ,ACVR1B,TGFBR2,FZD8,CCNE1,FZD4,TGFB1,SMO,PRKCE,BMP7,PRKD1,LRP1,WNT11,PRKCB,FZD7
RhoA Signaling	1,89E00	2,46E-01	2,041	PTK2B,ARPC1B,MYLK3,PIP4K2B,ARHGEF1,SEPT11,CFL2,IGF1R,ARHGAP12,ARHGEF11,SEMA3F,SEPT8,ARHGAP6,NEDD4,NRP2,ARPC5L,RTKN,EPHA1,ARHGAP4,CDC42EP4,TTN,SEPT1,MYL9,ARHGAP9,LPAR1,PIP5K1C,PLEKHG5,ARHGAP1,SEPT6,SEPT2
IL-3 Signaling	1,88E00	2,65E-01	2,985	STAT6,STAT5A,GAB2,PTPN6,PRKCQ,PIK3R1,PIK3R5,PRKCZ,INPP5D,CSF2RB,JUN,RRAS2,FOXO1,GAB1,IRS1,PIK3CG,MRAS,PRKCE,PIK3CD,PIK3R2,PRKD1,PRKCB
G Beta Gamma Signaling	1,87E00	2,61E-01	3,545	SRC,ADCY2,PRKCQ,PRKAR2A,PLCG1,GNA14,PRKCZ,GNG7,BTK,RRAS2,PRKAR2B,GNA15,GNAT1,PIK3CG,ARHGEF6,MRAS,PRKAG2,PRKCE,PRKD1,GNAL,PRKCB,PRKAR1A,EGFR
Agrin Interactions at Neuromuscular Junction	1,87E00	2,75E-01	2,324	SRC,RAC2,PAK4,CHRNA1,PXN,PAK6,LAMA2,RAC3,ITGB3,ITGB2,ITGA3,JUN,RRAS2,ARHGEF6,UTRN,LAMB1,MRAS,ERBB2,EGFR
ErbB2-ErbB3 Signaling	1,87E00	2,75E-01	3,153	STAT5A,PIK3R1,TYK2,PIK3R5,CCND1,MYC,JUN,RRAS2,FOXO1,GAB1,SP1,IRS1,PIK3CG,MRAS,PIK3CD,ERBB2,CDKN1B,PIK3R2,JAK3
Ubiquinol-10 Biosynthesis (Eukaryotic)	1,87E00	4,12E-01	NaN	MICAL1,BCKDHA,COQ3,COQ2,ECHDC1,MICAL3,BCKDHB
γ-linolenate Biosynthesis II (Animals)	1,87E00	4,12E-01	NaN	ACSL6,ACSL5,ACSL4,SLC27A1,SLC27A3,CYB5A,ACSL1
mTOR Signaling	1,86E00	2,26E-01	3,430	PLD2,PRKAB1,PIK3R1,PIK3R5,EIF4A2,PRR5L,PDGFC,RPS4X,PRKCZ,RHOB,EIF3D,PIK3CG,RHOU,PRKAA2,MRAS,VEGFD,PRKCE,PPP2R2C,PIK3R2,PRKD1,AKT1S1,EIF4B,RPS19,PRKCQ,PLD3,DDIT4,RPS6KA5,FAU,PLD4,RPS6,ATG13,DGKZ,RPS6KA6,RRAS2,RHOQ,GAB1,IRS1,PRKAG2,EIF3I,PRR5,RPS4Y2,PIK3CD,RPS6KA1,RPS14,PRKCB
UVC-Induced MAPK Signaling	1,85E00	3,1E-01	3,051	TP53,SRC,PRKCQ,MAPK11,PRKCZ,JUN,RRAS2,MRAS,PRKCE,SMPD3,PRKD1,EGFR,PRKCB
Paxillin Signaling	1,84E00	2,48E-01	2,982	PTK2B,PIK3R1,PIK3R5,TLN1,BCAR1,MAPK11,ITGB7,ITGB3,ITGA3,ITGA11,ITGA9,PIK3CG,MRAS,ITGB4,PIK3R2,ITGB5,SRC,PAK4,PXN,PAK6,CSK,ITGB2,ITGAM,RRAS2,GAB1,IRS1,ARHGEF6,PIK3CD
Apoptosis Signaling	1,81E00	2,58E-01	0,426	CAPN5,TP53,RELA,MAP3K14,PRKCQ,TNFRSF1A,PLCG1,LMNA,IKBKE,BAX,BCL2L1,RRAS2,CASP9,NFKBIA,CAPN1,MRAS,DFFB,PRKCE,CAPN2,CYCS,RPS6KA1,TNFRSF1B,AIFM1
Glycerol-3-phosphate Shuttle	1,81E00	7,5E-01	NaN	GPD1,GPD2,GPD1L
L-cysteine Degradation I	1,81E00	7,5E-01	NaN	GOT1,CDO1,GOT2
Role of NFAT in Regulation of the Immune Response	1,8E00	2,27E-01	4,964	BLNK,RELA,FYN,PLCB2,CD3E,PIK3R1,HLA-B,PIK3R5,GNA14,FCGR2B,FCGR1A,NFATC1,GNG7,NFKBIA,JUN,GNA15,GNAT1,PIK3CG,MRAS,PLCB1,PIK3R2,ITK,AKAP5,PRKCQ,PLCG1,IKBKE,BTK,PLCB4,RRAS2,GAB1,IRS1,SYK,MEF2D,ITPR3,ZAP70,LAT,FCER1G,HLA-DOB,CD86,PIK3CD,GNAL,LCP2
B Cell Receptor Signaling	1,8E00	2,27E-01	4,003	RAP2B,BLNK,GAB2,RELA,RAC2,PTK2B,PIK3R1,ABL1,PIK3R5,INPPL1,FCGR2B,MAPK11,NFATC1,PTPRC,NFKBIA,JUN,CFL2,CARD10,PIK3CG,MRAS,PIK3R2,RASSF5,VAV2,MAP3K14,PTPN6,PRKCQ,APBB1IP,CSK,CREBBP,IKBKE,TCF3,INPP5D,BTK,BCL2L1,RRAS2,GAB1,FOXO1,SYK,IRS1,VAV1,PIK3CD,PRKCB
CDK5 Signaling	1,8E00	2,53E-01	3,266	LAMA5,ADCY2,ADCY4,PPP1R3C,ADCY3,ABL1,PRKAR2A,MAPK11,CACNA1A,ADCY9,ITGA3,RRAS2,NTRK2,PRKAR2B,ADCY5,CAPN1,MAPT,LAMB1,MRAS,PRKAG2,PPP2R2C,MAPK7,ADCY7,GNAL,PRKAR1A
FAK Signaling	1,8E00	2,53E-01	NaN	FYN,PIK3R1,PIK3R5,TLN1,BCAR1,ITGA3,PIK3CG,MRAS,PIK3R2,EGFR,CAPN5,SRC,PAK4,PXN,PAK6,CSK,PLCG1,RRAS2,GAB1,IRS1,CAPN1,ARHGEF6,CAPN2,PIK3CD,TNS1
Gαs Signaling	1,79E00	2,48E-01	2,502	VIPR2,ADCY4,LHCGR,GNG7,ADRB1,ADCY5,HTR7,RYR3,MRAS,ADORA2B,RYR1,ADRB2,SRC,ADCY2,ADD2,ADCY3,CREBBP,PRKAR2A,RAPGEF3,ADCY9,GPER1,PRKAR2B,PTH1R,PRKAG2,ADD1,ADCY7,PRKAR1A
NAD Biosynthesis from 2-amino-3-carboxymuconate Semialdehyde	1,78E00	5,71E-01	NaN	NADSYN1,NMNAT1,ABL1,QPRT
Superpathway of Serine and Glycine Biosynthesis I	1,78E00	5,71E-01	NaN	PSAT1,PSPH,DUSP26,SHMT1
Ceramide Degradation	1,78E00	5,71E-01	NaN	NAAA,ACER3,ACER2,ASAH1
Glutathione-mediated Detoxification	1,75E00	3,33E-01	NaN	Gstt3,GSTM1,MGST1,MGST2,GGH,GSTM4,GSTA1,Gstt1,ANPEP,GSTP1
Cellular Effects of Sildenafil (Viagra)	1,74E00	2,38E-01	NaN	PLCB2,MYH9,PDE3A,SLC4A11,ADCY4,PRKG2,PDE1A,PLCH2,PLCD1,PLCD3,PLCE1,ADCY5,PLCB1,PLCL1,ADCY2,PDE2A,ADCY3,PRKAR2A,PLCG1,PLCL2,CACNA1A,PDE1C,MYL9,ADCY9,PLCB4,PRKAR2B,ITPR3,PDE1B,PRKAG2,ADCY7,PRKAR1A
Synaptic Long Term Potentiation	1,74E00	2,42E-01	3,900	PLCB2,PPP1R3C,GNA14,PLCH2,PRKCZ,PLCD1,PLCD3,PLCE1,GNA15,MRAS,PRKCE,PLCB1,PLCL1,PRKD1,PRKCQ,CREBBP,PRKAR2A,PLCG1,RAPGEF3,PLCL2,GRIN3A,PLCB4,PRKAR2B,RRAS2,ITPR3,PRKAG2,RPS6KA1,PRKCB,PRKAR1A
Gαi Signaling	1,74E00	2,42E-01	-0,186	PTGER3,ADCY4,ADORA3,GNG7,LTB4R,ADCY5,RGS10,MRAS,RGS14,SRC,ADCY2,ADCY3,RGS7,PRKAR2A,S1PR3,ADCY9,P2RY13,PRKAR2B,RRAS2,P2RY14,LPAR1,NPR3,RAP1GAP,PRKAG2,S1PR1,P2RY12,ADCY7,AGTR1,PRKAR1A
Melatonin Signaling	1,74E00	2,68E-01	2,982	PLCB2,PRKCQ,PRKAR2A,PLCG1,PLCL2,PLCH2,PRKCZ,PLCD1,PLCD3,PLCB4,PRKAR2B,PLCE1,PRKAG2,PRKCE,PLCB1,PLCL1,PRKD1,PRKCB,PRKAR1A
Lipid Antigen Presentation by CD1	1,73E00	3,46E-01	NaN	CD1D,AP1G2,CD3E,CD1A,CD1B,FCER1G,PSAP,AP2A2,AP2S1
Antiproliferative Role of TOB in T Cell Signaling	1,73E00	3,46E-01	NaN	PABPC1,TGFBR2,CCNE1,TGFB1,SMAD3,TOB1,TWSG1,RPS6KA1,CDKN1B
Glycolysis I	1,73E00	3,46E-01	NaN	PGK1,GPI,TPI1,PGAM1,PKM,ALDOA,PFKL,PFKP,BPGM
IL-15 Signaling	1,73E00	2,63E-01	NaN	STAT6,STAT5A,RELA,VCAM1,PIK3R1,TYK2,PIK3R5,PLCG1,MAPK11,RAC3,BCL2L1,RRAS2,GAB1,IRS1,PIK3CG,SYK,MRAS,PIK3CD,PIK3R2,JAK3
BMP signaling pathway	1,73E00	2,63E-01	0,943	RELA,FST,BMP4,BMP2,CREBBP,PRKAR2A,SMAD6,GREM1,MAPK11,SMURF1,CHRD,ZNF423,JUN,RRAS2,PRKAR2B,RUNX2,MRAS,PRKAG2,BMP7,PRKAR1A
NRF2-mediated Oxidative Stress Response	1,7E00	2,23E-01	0,894	AKR7A2,USP14,PRDX1,PIK3R1,NQO2,MAF,PIK3R5,CLPP,SOD3,PRKCZ,SOD2,JUN,PIK3CG,UBE2K,GSTM4,MRAS,PRKCE,GSTA1,PIK3R2,TXN,DNAJB1,PRKD1,GSTM1,MGST1,PRKCQ,NQO1,CREBBP,SOD1,MAFK,DNAJC21,RRAS2,GAB1,MGST2,IRS1,DNAJC18,PIK3CD,SQSTM1,AOX1,MAPK7,DNAJB5,GSTP1,EPHX1,PRKCB
Mouse Embryonic Stem Cell Pluripotency	1,69E00	2,45E-01	4,315	TP53,LIF,BMP4,AXIN1,PIK3R1,TYK2,CREBBP,PIK3R5,FZD1,TCF7L1,TCF3,MAPK11,MYC,FZD8,DVL2,FZD4,RRAS2,GAB1,PIK3CG,IRS1,MRAS,SMO,PIK3CD,PIK3R2,JAK3,FZD7
Angiopoietin Signaling	1,67E00	2,6E-01	0,577	STAT5A,RELA,PAK4,PAK6,PIK3R1,PIK3R5,IKBKE,BIRC5,RRAS2,CASP9,NFKBIA,FOXO1,GAB1,IRS1,PIK3CG,MRAS,ANGPT4,PIK3CD,PIK3R2,TEK
Cardiac β-adrenergic Signaling	1,66E00	2,34E-01	2,887	AKAP12,GRK2,PDE3A,PPP1R3C,ADCY4,PDE1A,GNG7,MPPE1,PDE6A,ADRB1,ADCY5,MRAS,PPP2R2C,APEX1,AKAP5,ADCY2,PDE2A,PDE9A,ADCY3,PRKAR2A,ATP2A3,CACNA1A,PDE1C,ADCY9,PRKAR2B,AKAP4,PKIB,PDE1B,PRKAG2,PDE8B,ADCY7,PRKAR1A
PKCθ Signaling in T Lymphocytes	1,65E00	2,35E-01	4,747	RELA,RAC2,FYN,CD3E,PIK3R1,HLA-B,PIK3R5,NFATC1,NFKBIA,JUN,PIK3CG,MRAS,PIK3R2,VAV2,MAP3K14,PRKCQ,PLCG1,IKBKE,RAC3,RRAS2,GAB1,CARD11,IRS1,LAT,ZAP70,FCER1G,CD86,HLA-DOB,PIK3CD,VAV1,LCP2
ERK5 Signaling	1,64E00	2,7E-01	2,668	SRC,YWHAG,LIF,SGK1,CREBBP,RPS6KA5,PRKCZ,YWHAQ,MYC,RPS6KA6,RRAS2,GAB1,MEF2D,MRAS,RPS6KA1,MAPK7,EGFR
TNFR1 Signaling	1,64E00	2,86E-01	2,496	MAP4K2,MAP3K14,RELA,PAK4,PAK6,TNFRSF1A,TNFAIP3,IKBKE,TRAF2,JUN,CASP9,NFKBIA,MADD,CYCS
Role of PKR in Interferon Induction and Antiviral Response	1,63E00	0.3	NaN	TP53,RELA,TRAF2,NFKBIA,CASP9,TNFRSF1A,IKBKE,CYCS,TRAF5,TLR3,EIF2AK2,FCGR1A
IL-10 Signaling	1,63E00	2,65E-01	NaN	CCR1,SOCS3,MAP3K14,RELA,CCR5,IL1RL1,TYK2,IKBKE,IL1R1,FCGR2B,MAPK11,IL18,JUN,NFKBIA,SP1,IL1RN,IL10RA,CD14
JAK/Stat Signaling	1,6E00	2,53E-01	1,964	SOCS1,STAT6,STAT5A,RELA,SOCS3,PTPN6,PIK3R1,TYK2,PIK3R5,BCL2L1,JUN,RRAS2,GAB1,PIK3CG,IRS1,CISH,MRAS,PIK3CD,PIK3R2,JAK3,SOCS5
MSP-RON Signaling Pathway	1,59E00	2,71E-01	NaN	PIK3R1,PIK3R5,MST1,PRKCZ,CSF2RB,KLKB1,ITGB2,TLR4,ITGAM,GAB1,CSF1,IRS1,PIK3CG,PIK3CD,PIK3R2,MST1R
TR/RXR Activation	1,59E00	2,45E-01	NaN	RAB3B,UCP2,AKR1C3,PIK3R1,PIK3R5,THRA,ME1,PFKP,THRSP,NCOA4,HP,SLC16A3,LDLR,ADRB1,COL6A3,GAB1,SREBF1,PIK3CG,FASN,IRS1,ACACA,PIK3CD,STRBP,PIK3R2
Glucocorticoid Receptor Signaling	1,59E00	2,09E-01	NaN	BGLAP,POLR2D,CD3E,PRKAB1,SGK1,SMAD3,PIK3R1,PBX1,SMARCD2,CD163,TAF13,FCGR1A,TSC22D3,HMGB1,TGFBR2,TGFB1,PIK3CG,MRAS,SMARCC2,POLR2L,CREBZF,MAP3K14,STAT5A,HSPA9,CREBBP,BCL2L1,TAF1,GAB1,TAF4,IL1RN,IRS1,PIK3CD,NR3C2,UBE2I,PHF10,RELA,ARID1A,PIK3R5,HSPA6,TAF7,MAPK11,NFATC1,NFKBIA,AR,JUN,PCK2,PRKAA2,GTF2H5,PIK3R2,ADRB2,VCAM1,TAF5L,SMARCD1,IKBKE,TRAF2,RRAS2,PRKAG2,PLAU,JAK3,A2M
Epoxysqualene Biosynthesis	1,57E00	1	NaN	FDFT1,SQLE
β-alanine Degradation I	1,57E00	1	NaN	ABAT,ALDH6A1
4-hydroxyproline Degradation I	1,57E00	1	NaN	ALDH4A1,HOGA1
Threonine Degradation II	1,57E00	1	NaN	Tdh,GCAT
Toll-like Receptor Signaling	1,56E00	2,57E-01	2,668	ECSIT,MAP3K14,RELA,IL1RL1,MYD88,TNFAIP3,MAPK11,TLR4,IL18,LY96,JUN,NFKBIA,TLR5,IL1RN,TICAM1,TLR6,CD14,TLR3,EIF2AK2
Fc Epsilon RI Signaling	1,55E00	2,35E-01	3,780	RAC2,FYN,PIK3R1,PIK3R5,INPPL1,MAPK11,PRKCZ,PIK3CG,MRAS,PRKCE,PIK3R2,PRKD1,VAV2,PRKCQ,PLCG1,RAC3,INPP5D,BTK,RRAS2,GAB1,SYK,IRS1,LAT,FCER1G,PIK3CD,VAV1,LCP2,PRKCB
PEDF Signaling	1,55E00	2,5E-01	2,683	TP53,ARHGAP22,RELA,WASF2,PIK3R1,SRF,PIK3R5,IKBKE,MAPK11,PNPLA2,BCL2L1,SOD2,RRAS2,NFKBIA,GAB1,IRS1,PIK3CG,MRAS,PIK3CD,PIK3R2,TCF7
CTLA4 Signaling in Cytotoxic T Lymphocytes	1,54E00	2,42E-01	NaN	FYN,PTPN6,CD3E,PIK3R1,HLA-B,PIK3R5,PLCG1,AP2A2,AP2S1,AP1G2,GAB1,ZBTB12,CLTA,IRS1,PIK3CG,SYK,ZAP70,LAT,FCER1G,CD86,PIK3CD,PPP2R2C,PIK3R2,LCP2
Prostate Cancer Signaling	1,54E00	2,45E-01	NaN	TP53,RELA,SRD5A1,PIK3R1,CREBBP,ABL1,PIK3R5,CCND1,SIN3A,CCNE1,AR,RRAS2,CASP9,NFKBIA,FOXO1,GAB1,IRS1,PIK3CG,MRAS,PIK3CD,CDKN1B,PIK3R2,GSTP1
Gα12/13 Signaling	1,52E00	2,31E-01	3,528	RELA,PTK2B,PIK3R1,PIK3R5,ARHGEF1,NFKBIA,JUN,CDH3,PIK3CG,MRAS,PIK3R2,VAV2,SRC,PXN,CDH4,IKBKE,CDH15,TEC,BTK,MYL9,CDH2,RRAS2,GAB1,LPAR1,IRS1,MEF2D,CDH20,PIK3CD,VAV1,MAPK7
Myc Mediated Apoptosis Signaling	1,51E00	2,57E-01	NaN	TP53,YWHAG,PIK3R1,PIK3R5,BAX,PRKCZ,MYC,YWHAQ,RRAS2,CASP9,GAB1,IRS1,PIK3CG,IGF1R,MRAS,PIK3CD,CYCS,PIK3R2
HIF1α Signaling	1,51E00	2,35E-01	NaN	MMP14,MMP16,PIK3R1,PIK3R5,ELOC,MAPK11,PDGFC,LDHB,SLC2A3,JUN,EDN1,PIK3CG,MRAS,VEGFD,PIK3R2,APEX1,MMP19,TP53,COPS5,CREBBP,MMP2,RRAS2,GAB1,IRS1,PIK3CD,MAPK7,LDHA
ATM Signaling	1,5E00	2,5E-01	1,604	TP53,SMC3,GADD45G,TRIM28,CREBBP,RBBP8,ABL1,MDC1,KAT5,MAPK11,MDM4,JUN,BRAT1,NFKBIA,GADD45A,FANCD2,TRRAP,TP53BP1,BRCA1,CDC25A
Amyloid Processing	1,5E00	2,75E-01	2,449	CAPN5,PRKAR2A,BACE1,PSEN2,MAPK11,APP,PRKAR2B,CAPN1,APH1A,MAPT,PRKAG2,PRKCE,CAPN2,PRKAR1A
Role of JAK1, JAK2 and TYK2 in Interferon Signaling	1,49E00	3,33E-01	0,447	RELA,SOCS1,PTPN6,TYK2,IFNGR2,IFNGR1,IFNAR2,IFNAR1
Glutathione Redox Reactions I	1,49E00	3,33E-01	NaN	GPX3,GSTM1,MGST1,CLIC2,MGST2,GSTA1,Gstt1,GSTP1
2-ketoglutarate Dehydrogenase Complex	1,47E00	0.6	NaN	DLST,DLD,OGDH
Serine Biosynthesis	1,47E00	0.6	NaN	PSAT1,PSPH,DUSP26
Lysine Degradation V	1,47E00	0.6	NaN	AADAT,PIPOX,ALDH7A1
Glutamate Degradation III (via 4-aminobutyrate)	1,47E00	0.6	NaN	SUCLG2,ABAT,ALDH5A1
UVB-Induced MAPK Signaling	1,46E00	2,58E-01	2,000	TP53,PRKCQ,PIK3R1,PIK3R5,RPS6KA5,MAPK11,PRKCZ,JUN,GAB1,IRS1,PIK3CG,PRKCE,PIK3CD,PIK3R2,PRKD1,PRKCB,EGFR
Corticotropin Releasing Hormone Signaling	1,46E00	2,34E-01	4,379	ADCY2,GLI2,PRKCQ,ADCY4,ADCY3,CREBBP,PRKAR2A,PLCG1,MAPK11,PRKCZ,ADCY9,JUN,PRKAR2B,GLI3,ADCY5,MEF2D,NPR1,ITPR3,SMO,PRKAG2,PRKCE,ADCY7,GLI1,PRKD1,PRKAR1A,PRKCB
PAK Signaling	1,45E00	2,38E-01	3,411	PAK4,PXN,ARHGAP10,PTK2B,PAK6,PDGFA,PIK3R1,PIK3R5,PDGFC,MYL9,ITGA3,RRAS2,CFL2,GAB1,PIK3CG,IRS1,ARHGEF6,PDGFRA,MRAS,EPHB3,PIK3CD,PIK3R2,PDGFD,PDGFRB
IL-6 Signaling	1,43E00	2,28E-01	4,158	SOCS1,SOCS3,RELA,IL1RL1,PIK3R1,SRF,PIK3R5,MAPK11,NFKBIA,JUN,PIK3CG,MRAS,PIK3R2,TNFRSF1B,MAP3K14,TNFAIP6,TNFRSF1A,IL6R,IKBKE,IL1R1,TRAF2,IL18,RRAS2,GAB1,IL1RN,IRS1,CD14,PIK3CD,A2M
Docosahexaenoic Acid (DHA) Signaling	1,43E00	2,69E-01	NaN	PIK3R1,PIK3R5,BAX,PNPLA2,APP,BCL2L1,CASP9,FOXO1,GAB1,IRS1,PIK3CG,CYCS,PIK3CD,PIK3R2
iCOS-iCOSL Signaling in T Helper Cells	1,43E00	2,3E-01	3,962	GAB2,RELA,PRKCQ,CD3E,CSK,PIK3R1,HLA-B,PIK3R5,PLCG1,IKBKE,NFATC1,INPP5D,PTPRC,NFKBIA,GAB1,PIK3CG,IRS1,ITPR3,ZAP70,LAT,FCER1G,HLA-DOB,VAV1,PIK3CD,PIK3R2,PLEKHA2,LCP2,ITK
Role of NANOG in Mammalian Embryonic Stem Cell Pluripotency	1,43E00	2,3E-01	2,496	WNT10B,BMP4,LIF,AXIN1,BMP2,PIK3R1,PIK3R5,WNT16,FZD1,WNT2,PIK3CG,SMO,MRAS,PIK3R2,TP53,TYK2,TCF7L1,FZD8,RRAS2,FZD4,GAB1,IRS1,PIK3CD,BMP7,JAK3,WNT11,FZD7,WNT5A
Actin Cytoskeleton Signaling	1,42E00	2,11E-01	4,323	RAC2,FGD3,MYH9,ARPC1B,PDGFA,FGF2,PIK3R1,MYLK3,PIK3R5,PIP4K2B,ARHGEF1,TLN1,BCAR1,PDGFC,SLC9A1,ITGA3,CFL2,FLNA,PIK3CG,MRAS,PIK3R2,FGF7,MATK,VAV2,PAK4,TIAM1,PXN,PAK6,WASF2,ARPC5L,CSK,GSN,TTN,RAC3,MYL9,TIAM2,RRAS2,GAB1,APC2,PIP5K1C,IRS1,ARHGEF6,SSH3,CD14,VAV1,PIK3CD,NCKAP1L,PDGFD
Rac Signaling	1,42E00	2,31E-01	3,400	RELA,PTK2B,ARPC1B,PIK3R1,PIK3R5,PIP4K2B,PRKCZ,ITGA3,JUN,CFL2,PIK3CG,CYBB,MRAS,PIK3R2,PAK4,TIAM1,PAK6,ARPC5L,MCF2L,RRAS2,GAB1,PIP5K1C,IRS1,NCF2,CD44,PIK3CD,PARD3
Regulation of Cellular Mechanics by Calpain Protease	1,42E00	2,63E-01	0,905	CAPN5,SRC,PXN,CDK4,TLN1,CCND1,CCNE1,ITGA3,RRAS2,CAPN1,MRAS,CAPN2,CAST,CDKN1B,EGFR
Phospholipases	1,41E00	2,58E-01	NaN	PLCB2,PLD2,PLD3,PLCG1,PLCL2,PLCH2,PLA2G7,PLCD1,PLD4,PLCD3,PLCB4,PLCE1,LCAT,PLCB1,PNPLA3,PLCL1
HMGB1 Signaling	1,4E00	2,26E-01	3,900	RELA,LIF,PIK3R1,PIK3R5,MAPK11,IL17B,HMGB1,JUN,RHOB,SP1,TGFB1,PIK3CG,RHOU,MRAS,PIK3R2,TNFRSF1B,PLAT,VCAM1,TNFRSF1A,IFNGR2,IFNGR1,IL1R1,TLR4,IL18,KAT6B,RHOQ,RRAS2,GAB1,IRS1,PIK3CD
Serotonin Receptor Signaling	1,4E00	2,79E-01	NaN	ADCY9,MAOB,ADCY2,ADCY5,ADCY4,HTR7,ADCY3,SLC6A4,SPR,PCBD1,ADCY7,MAOA
Bladder Cancer Signaling	1,39E00	2,41E-01	NaN	TP53,DAPK1,FGF2,MMP14,MMP16,ABL1,CDK4,RPS6KA5,MMP2,CCND1,PDGFC,SIN3A,MYC,RRAS2,THBS1,MRAS,VEGFD,ERBB2,FGF7,MMP19,EGFR
Oncostatin M Signaling	1,38E00	2,94E-01	2,333	TIMP3,STAT5A,EPAS1,RRAS2,TYK2,MRAS,OSMR,PLAU,JAK3,CHI3L1
Role of JAK2 in Hormone-like Cytokine Signaling	1,38E00	2,94E-01	NaN	SOCS1,STAT5A,SOCS3,PTPN6,EPOR,IRS1,TYK2,SH2B2,SOCS5,SIRPA
FcγRIIB Signaling in B Lymphocytes	1,36E00	2,64E-01	2,496	BLNK,PIK3R1,PIK3R5,FCGR2B,INPP5D,BTK,RRAS2,GAB1,IRS1,PIK3CG,SYK,MRAS,PIK3CD,PIK3R2
Inflammasome pathway	1,35E00	3,33E-01	2,646	TLR4,IL18,NLRP3,NLRP1,PYCARD,MYD88,NLRC4
Ceramide Signaling	1,35E00	2,37E-01	0,655	RELA,S1PR2,TNFRSF1A,PIK3R1,PIK3R5,PRKCZ,KSR1,S1PR3,JUN,RRAS2,GAB1,PIK3CG,IRS1,S1PR1,SPHK1,MRAS,PIK3CD,CYCS,PPP2R2C,PIK3R2,TNFRSF1B,SMPD3
PPAR Signaling	1,35E00	2,37E-01	-3,273	STAT5A,RELA,MAP3K14,PDGFA,IL1RL1,TNFRSF1A,CREBBP,IKBKE,IL1R1,PDGFC,NR2F1,IL18,TRAF2,JUN,RRAS2,NFKBIA,IL1RN,PDGFRA,MRAS,PDGFD,TNFRSF1B,PDGFRB
Netrin Signaling	1,35E00	2,82E-01	NaN	RAC2,PRKAR2B,UNC5A,RYR3,PRKAR2A,PRKAG2,RYR1,RAC3,NFATC1,NTN1,PRKAR1A
tRNA Splicing	1,35E00	2,82E-01	NaN	PDE2A,PDE6A,PDE9A,PDE3A,PDE1B,TRPT1,PDE8B,PDE1A,APEX1,PDE1C,MPPE1
Neuregulin Signaling	1,35E00	2,39E-01	3,130	STAT5A,SRC,PRKCQ,DCN,PIK3R1,PLCG1,PRKCZ,RPS6,MYC,ITGA3,RRAS2,MRAS,PRKCE,DLG4,ERBB2,CDKN1B,PIK3R2,PRKD1,PRKCB,EGFR,MATK
Gustation Pathway	1,34E00	2,26E-01	NaN	PLCB2,PDE3A,ADCY4,PDE1A,GNG7,MPPE1,PDE6A,ADCY5,PKD1L3,APEX1,ADCY2,PDE2A,PDE9A,ADCY3,PRKAR2A,PDE1C,ADCY9,P2RY13,PRKAR2B,P2RY14,PKD2L1,PDE1B,ITPR3,PRKAG2,P2RY12,PDE8B,ADCY7,PRKAR1A
T Helper Cell Differentiation	1,34E00	2,47E-01	NaN	STAT6,TNFRSF1A,IL21R,HLA-B,IL6R,IFNGR2,FOXP3,IFNGR1,IL18R1,TGFBR2,IL18,TGFB1,FCER1G,IL10RA,CD86,HLA-DOB,TNFRSF1B,GATA3
Ephrin B Signaling	1,34E00	2,47E-01	2,714	VAV2,RAC2,PXN,KALRN,ITSN1,AXIN1,CXCL12,GNA14,RAC3,GNG7,GNA15,GNAT1,CFL2,EFNB1,MRAS,EPHB3,VAV1,GNAL
Sphingosine and Sphingosine-1-phosphate Metabolism	1,34E00	4,44E-01	NaN	NAAA,ACER3,ACER2,ASAH1
Leucine Degradation I	1,34E00	4,44E-01	NaN	BCAT2,MCCC1,IVD,MCCC2
Ketolysis	1,34E00	4,44E-01	NaN	BDH1,ACAT2,ACAT1,OXCT1
Cell Cycle: G2/M DNA Damage Checkpoint Regulation	1,31E00	2,65E-01	0,632	CDC25B,TP53,YWHAQ,MDM4,YWHAG,GADD45A,PTPMT1,ABL1,TOP2A,PKMYT1,RPS6KA1,BRCA1,PRKCZ
Synaptic Long Term Depression	1,31E00	2,19E-01	3,889	PLCB2,GRID1,PRKG2,GNA14,PLCH2,PLA2G7,PRKCZ,PLCD1,PLCD3,PLCE1,GNA15,GNAT1,LCAT,RYR3,MRAS,IGF1R,PRKCE,PLCB1,RYR1,PNPLA3,PPP2R2C,PLCL1,PRKD1,PRKCQ,PLCG1,PLCL2,PLCB4,RRAS2,NPR1,ITPR3,GNAL,PRKCB
IL-12 Signaling and Production in Macrophages	1,31E00	2,19E-01	NaN	APOE,RELA,PIK3R1,MAF,PIK3R5,MST1,MAPK11,SPI1,PRKCZ,LYZ,JUN,TGFB1,PIK3CG,PRKCE,S100A8,PIK3R2,PRKD1,STAT6,PRKCQ,MYD88,IKBKE,IFNGR1,TLR4,IL18,APOA1,ORM1,GAB1,IRS1,PIK3CD,MST1R,PRKCB,APOD
Dopamine-DARPP32 Feedback in cAMP Signaling	1,3E00	2,16E-01	4,700	PLCB2,PPP1R3C,ADCY4,PRKG2,PLCH2,PRKCZ,PLCD1,PLCD3,PLCE1,ADCY5,PRKCE,PLCB1,PPP2R2C,PLCL1,PRKD1,ADCY2,PRKCQ,ADCY3,CREBBP,PRKAR2A,PLCG1,ATP2A3,PLCL2,CACNA1A,GRIN3A,ADCY9,PLCB4,PRKAR2B,ITPR3,CAMKK1,CREM,PRKAG2,ADCY7,PRKAR1A,PRKCB
IL-4 Signaling	1,3E00	2,36E-01	NaN	SOCS1,STAT6,PTPN6,IRF4,PIK3R1,HLA-B,TYK2,PIK3R5,INPPL1,INPP5D,NFATC1,RRAS2,GAB1,PIK3CG,IRS1,MRAS,HLA-DOB,PIK3CD,NR3C2,PIK3R2,JAK3
Regulation of IL-2 Expression in Activated and Anergic T Lymphocytes	1,29E00	2,41E-01	NaN	VAV2,FYN,RELA,CD3E,SMAD3,PLCG1,TOB1,IKBKE,NFATC1,TGFBR2,JUN,RRAS2,NFKBIA,TGFB1,CARD11,ZAP70,LAT,MRAS,VAV1
Endometrial Cancer Signaling	1,29E00	2,5E-01	NaN	TP53,AXIN1,PIK3R1,PIK3R5,CCND1,MYC,RRAS2,CASP9,GAB1,APC2,IRS1,PIK3CG,MRAS,PIK3CD,ERBB2,PIK3R2
Phosphatidylglycerol Biosynthesis II (Non-plastidic)	1,29E00	3,08E-01	NaN	GPAM,ABHD5,LPCAT1,LPCAT4,AGPAT2,PTPMT1,AGPAT1,MBOAT1
Gluconeogenesis I	1,29E00	3,08E-01	NaN	PGK1,GPI,PGAM1,ME3,ALDOA,ME1,MDH1,BPGM
IL-9 Signaling	1,26E00	2,67E-01	2,714	RELA,STAT5A,SOCS3,GAB1,PIK3CG,PIK3R1,IRS1,CISH,PIK3R5,PIK3CD,PIK3R2,JAK3
ILK Signaling	1,25E00	2,09E-01	3,452	RELA,FLNB,MYH9,BMP2,PIK3R1,PIK3R5,CCND1,PDGFC,ITGB7,ITGB3,MYC,PARVB,TGFB1I1,JUN,RHOB,CFL2,FLNA,PIK3CG,RHOU,VEGFD,PPP2R2C,ILKAP,ITGB4,PIK3R2,ITGB5,PXN,FBLIM1,LIMS2,TNFRSF1A,CREBBP,VIM,RPS6KA5,MYL9,ITGB2,RHOQ,GAB1,FLNC,IRS1,ARHGEF6,SH2B2,PIK3CD
Chondroitin and Dermatan Biosynthesis	1,22E00	0.5	NaN	CSGALNACT2,CHPF,CSGALNACT1
Thioredoxin Pathway	1,22E00	0.5	NaN	TXN,TXNRD2,TXNRD3
Glycine Cleavage Complex	1,22E00	0.5	NaN	GCSH,DLD,AMT
Rapoport-Luebering Glycolytic Shunt	1,22E00	0.5	NaN	PGAM1,TIGAR,BPGM
D-myo-inositol (1,4,5)-trisphosphate Degradation	1,21E00	3,33E-01	NaN	INPP1,INPP5E,IMPA2,INPPL1,PMPCA,INPP5D
Role of Wnt/GSK-3β Signaling in the Pathogenesis of Influenza	1,19E00	2,37E-01	1,941	SIAH1,WNT10B,AXIN1,WNT16,FZD1,TCF7L1,TCF3,WNT2,NCOA4,FZD8,DVL2,FZD4,APC2,SMO,IFNAR1,WNT11,WNT5A,FZD7
Androgen Biosynthesis	1,19E00	3,57E-01	NaN	CYP17A1,EBP,AKR1C3,SRD5A1,HSD3B7
Ketogenesis	1,18E00	0.4	NaN	BDH1,ACAT2,ACAT1,HMGCS1
Pentose Phosphate Pathway	1,18E00	0.4	NaN	PGD,TKT,TALDO1,G6PD
Glycine Betaine Degradation	1,18E00	0.4	NaN	SARDH,PIPOX,SHMT1,SDSL
ERK/MAPK Signaling	1,16E00	2,06E-01	4,644	RAC2,FYN,PTK2B,PIK3R1,PPP1R3C,SRF,PIK3R5,TLN1,BCAR1,NFATC1,KSR1,MYC,YWHAQ,ELF4,ITGA3,PIK3CG,MRAS,PRKCE,PPP2R2C,PIK3R2,SRC,PAK4,PXN,YWHAG,PAK6,CREBBP,PRKAR2A,PLCG1,RAPGEF3,RPS6KA5,RAC3,ELF1,RRAS2,PRKAR2B,GAB1,IRS1,PRKAG2,PIK3CD,RPS6KA1,PRKAR1A,PRKCB
HIPPO signaling	1,16E00	2,3E-01	-0,277	YWHAG,FAT4,SMAD3,PPP1R3C,WWTR1,MST1,FRMD6,DLG3,PRKCZ,YWHAQ,STK4,WWC1,LLGL1,SCRIB,CD44,DLG4,PPP2R2C,PARD3,AMOT,CRB1
EIF2 Signaling	1,16E00	2,04E-01	3,656	ATF5,PIK3R1,PIK3R5,RPL26,RPL35A,EIF4A2,CCND1,RPS4X,MYC,RPL27A,RPL18A,EIF3D,RPL23A,PIK3CG,IGF1R,MRAS,PIK3R2,AGO1,RPL31,PABPC1,RPL32,RPS19,ATF3,RPL17,EIF2S2,RPL10A,FAU,RPL15,RPS6,WARS,RRAS2,GAB1,SREBF1,IRS1,PPP1R15A,EIF3I,EIF2B1,RPL10,RPL5,RPS4Y2,PIK3CD,RPL37,EIF2AK2,AGO4,RPS14
PI3K/AKT Signaling	1,15E00	2,18E-01	1,460	RELA,GAB2,PIK3R1,INPPL1,CCND1,PRKCZ,YWHAQ,ITGA3,NFKBIA,PIK3CG,MRAS,PPP2R2C,PIK3R2,THEM4,TP53,CDC37,YWHAG,TYK2,IKBKE,INPP5D,BCL2L1,RRAS2,GAB1,FOXO1,PIK3CD,CDKN1B,JAK3
Dopamine Receptor Signaling	1,15E00	2,34E-01	1,941	ADCY2,ADCY4,PPP1R3C,ADCY3,PRKAR2A,ADCY9,TH,MAOB,PRKAR2B,ADCY5,PRKAG2,NCS1,SPR,PPP2R2C,PCBD1,ADCY7,MAOA,PRKAR1A
Methylglyoxal Degradation I	1,14E00	6,67E-01	NaN	HAGH,GLO1
S-methyl-5-thio-α-D-ribose 1-phosphate Degradation	1,14E00	6,67E-01	NaN	MRI1,ADI1
Glutamate Degradation II	1,14E00	6,67E-01	NaN	GOT1,GOT2
Aspartate Biosynthesis	1,14E00	6,67E-01	NaN	GOT1,GOT2
ErbB4 Signaling	1,14E00	2,36E-01	3,357	PRKCQ,PIK3R1,PIK3R5,PLCG1,PSEN2,PRKCZ,RRAS2,GAB1,IRS1,APH1A,PIK3CG,MRAS,PRKCE,PIK3CD,PIK3R2,PRKD1,PRKCB
ErbB Signaling	1,13E00	2,24E-01	NaN	PAK4,PRKCQ,PAK6,PIK3R1,PIK3R5,PLCG1,MAPK11,PRKCZ,JUN,RRAS2,FOXO1,GAB1,IRS1,PIK3CG,MRAS,PRKCE,PIK3CD,ERBB2,PIK3R2,PRKD1,PRKCB,EGFR
Germ Cell-Sertoli Cell Junction Signaling	1,13E00	2,08E-01	NaN	RAC2,AXIN1,MYO7A,PIK3R1,PIK3R5,TUBB,BCAR1,TUBB2B,TGFBR2,ITGA3,RHOB,CFL2,TGFB1,PIK3CG,RHOU,MRAS,PIK3R2,SRC,MAP3K14,PAK4,PXN,PAK6,TNFRSF1A,TUBG1,GSN,RAC3,EPN2,CDH2,RHOQ,RRAS2,TUBB6,GAB1,IRS1,ZYX,PIK3CD,A2M
Insulin Receptor Signaling	1,11E00	2,13E-01	-0,186	FOXO4,SOCS3,FYN,SGK1,TRIP10,PIK3R1,PPP1R3C,PIK3R5,INPPL1,PTPRF,PRKCZ,PIK3CG,MRAS,PIK3R2,PRKAR2A,ACLY,VAMP2,INPP5D,GRB10,RHOQ,PRKAR2B,RRAS2,GAB1,FOXO1,IRS1,SH2B2,PRKAG2,EIF2B1,PIK3CD,PRKAR1A
SAPK/JNK Signaling	1,11E00	2,21E-01	2,837	TP53,MAP4K2,RAC2,PIK3R1,PIK3R5,MAPK8IP3,RAC3,NFATC1,GNG7,MAP4K3,MINK1,TRAF2,JUN,RRAS2,GADD45A,GAB1,PIK3CG,IRS1,MRAS,FCER1G,PIK3CD,MAP4K1,PIK3R2
CD40 Signaling	1,1E00	2,31E-01	3,153	MAP3K14,RELA,PIK3R1,PTGS1,PIK3R5,TNFAIP3,IKBKE,MAPK11,TRAF2,JUN,NFKBIA,GAB1,IRS1,PIK3CG,PIK3CD,PIK3R2,TRAF5,JAK3
Cyclins and Cell Cycle Regulation	1,1E00	2,31E-01	-0,632	TP53,HDAC9,HDAC4,CDK4,ABL1,CCND1,SIN3A,HDAC5,HDAC6,CCNE1,CCND2,CCND3,TGFB1,HDAC11,HDAC7,PPP2R2C,CDKN1B,CDC25A
April Mediated Signaling	1,09E00	2,63E-01	2,530	RELA,MAP3K14,TRAF2,NFKBIA,JUN,TNFSF13,IKBKE,TRAF5,MAPK11,NFATC1
NAD biosynthesis II (from tryptophan)	1,07E00	3,33E-01	NaN	NADSYN1,NMNAT1,ABL1,IDO1,QPRT
Glutaryl-CoA Degradation	1,07E00	3,33E-01	NaN	HSD17B10,ACAT2,ACAT1,EHHADH,GCDH
Vitamin-C Transport	1,07E00	3,33E-01	NaN	SLC23A2,TXN,TXNRD2,SLC2A3,TXNRD3
CDP-diacylglycerol Biosynthesis I	1,07E00	2,92E-01	NaN	GPAM,ABHD5,LPCAT1,LPCAT4,AGPAT2,AGPAT1,MBOAT1
fMLP Signaling in Neutrophils	1,07E00	2,15E-01	3,138	RELA,PLCB2,ARPC1B,PIK3R1,PIK3R5,GNG7,PRKCZ,NFATC1,NFKBIA,PIK3CG,CYBB,MRAS,PRKCE,PLCB1,PIK3R2,PRKD1,PRKCQ,ARPC5L,PLCB4,RRAS2,GAB1,IRS1,NCF2,ITPR3,PIK3CD,PRKCB
TNFR2 Signaling	1,05E00	2,76E-01	2,646	RELA,MAP3K14,TRAF2,NFKBIA,JUN,TNFAIP3,IKBKE,TNFRSF1B
p53 Signaling	1,04E00	2,16E-01	-0,471	TP53,HDAC9,GADD45G,PLAGL1,PIK3R1,TIGAR,CDK4,PIK3R5,BAX,CCND1,BIRC5,BCL2L1,MDM4,JUN,CCND2,GADD45A,GAB1,STAG1,THBS1,IRS1,PIK3CG,PIK3CD,PIK3R2,BRCA1
Telomerase Signaling	1,04E00	2,16E-01	2,183	TP53,HDAC9,HDAC4,PIK3R1,ABL1,PIK3R5,ELF1,HDAC5,HDAC6,MYC,ELF4,RRAS2,GAB1,SP1,HDAC11,PIK3CG,IRS1,HDAC7,TEP1,MRAS,PIK3CD,PPP2R2C,PIK3R2,EGFR
Xenobiotic Metabolism Signaling	1,04E00	1,95E-01	NaN	CAMK1D,PIK3R1,MAF,CHST2,MAOB,PIK3CG,MRAS,HS3ST1,GSTA1,PRKD1,ALDH6A1,AHR,ALDH7A1,MAP3K14,MGST1,PRKCQ,HDAC4,CREBBP,HDAC5,GAB1,IRS1,ALDH18A1,PIK3CD,HS3ST6,CYP2B6,MAPK7,GSTP1,RELA,ALDH4A1,SULT1C4,CHST7,NQO2,PIK3R5,FMO5,MAPK11,SOD3,PRKCZ,GSTM4,PRKCE,PPP2R2C,PIK3R2,ALDH5A1,GSTM1,FMO3,CYP1A1,NQO1,CHST12,CYP1B1,CHST1,RRAS2,CYP3A4,MGST2,ALDH1L2,NDST2,MAOA,PRKCB
UDP-N-acetyl-D-galactosamine Biosynthesis II	1,04E00	3,64E-01	NaN	GPI,PGM3,GCK,UAP1
Aspartate Degradation II	1,04E00	4,29E-01	NaN	GOT1,MDH1,GOT2
IL-2 Signaling	1,03E00	2,34E-01	2,673	SOCS1,STAT5A,PTK2B,PIK3R1,PIK3R5,JUN,RRAS2,GAB1,IRS1,PIK3CG,SYK,MRAS,PIK3CD,PIK3R2,JAK3
FLT3 Signaling in Hematopoietic Progenitor Cells	1,03E00	2,24E-01	3,441	STAT6,STAT5A,GAB2,PIK3R1,CREBBP,PIK3R5,RPS6KA5,MAPK11,INPP5D,RPS6KA6,RRAS2,GAB1,FLT3LG,IRS1,PIK3CG,MRAS,PIK3CD,RPS6KA1,PIK3R2
Estrogen Biosynthesis	1,02E00	2,56E-01	NaN	HSD17B10,CYP1A1,CYP3A4,AKR1C3,CYP2U1,HSD17B11,HSD17B12,CYP2B6,CYP1B1,CYP51A1
Protein Ubiquitination Pathway	1,01E00	1,96E-01	NaN	FZR1,CRYAB,PSMA7,USP5,HLA-B,USP20,ELOC,PSMC5,PAN2,UCHL5,PSMA2,BRCA1,PSMA6,PSMB5,HSPA9,PSMC4,UCHL3,PSMB7,UBE2L3,PSMB2,ZBTB12,PSMA5,DNAJC18,PSMA4,PSMD1,PSMD4,UBE2I,USP21,PSMB3,USP14,PSMD7,USP53,DNAJC12,HSPA6,USP54,TAP1,SMURF1,UCHL1,HSPE1,PSMA3,PSMD14,DNAJB1,PSMB4,NEDD4,PSMA1,HSPD1,PSMB6,HSPA12A,DNAJC21,DNAJB5
TREM1 Signaling	1,01E00	2,27E-01	3,638	RELA,STAT5A,NLRP3,TYROBP,IL1RL1,MYD88,LAT2,PLCG1,CD83,FCGR2B,TLR4,IL18,TLR5,TLR6,CD86,TLR3,NLRC4
Role of JAK family kinases in IL-6-type Cytokine Signaling	9,9E-01	2,8E-01	NaN	SOCS1,STAT5A,SOCS3,TYK2,IL6R,OSMR,MAPK11
Ethanol Degradation IV	9,9E-01	2,8E-01	NaN	TYRP1,ALDH4A1,ALDH1L2,ACSS2,CYGB,ACSL1,ALDH7A1
PXR/RXR Activation	9,89E-01	2,31E-01	NaN	RELA,GSTM1,SCD,CPT1A,PRKAR2A,ALAS1,ABCB9,PRKAR2B,FOXO1,PCK2,CYP3A4,PRKAG2,GSTA1,CYP2B6,PRKAR1A
Dermatan Sulfate Biosynthesis	9,81E-01	2,33E-01	NaN	CHST2,CHST1,XYLT2,CSGALNACT2,SULT1C4,CHST7,CHPF,HS3ST1,CHST12,NDST2,HS3ST6,CSGALNACT1,CHST14,DSE
Extrinsic Prothrombin Activation Pathway	9,68E-01	3,12E-01	NaN	PROS1,F5,F13A1,THBD,F3
IL-17A Signaling in Fibroblasts	9,67E-01	2,57E-01	NaN	RELA,NFKBID,NFKBIA,TRAF3IP2,JUN,IKBKE,NFKBIZ,IL17RA,MAPK11
Neuroprotective Role of THOP1 in Alzheimer's Disease	9,65E-01	2,5E-01	NaN	MME,PRKAR2B,MAPT,HLA-B,PRKAR2A,PRKAG2,ECE1,IDE,PRKAR1A,APP
Epithelial Adherens Junction Signaling	9,62E-01	2,05E-01	NaN	MYH9,ARPC1B,MYO7A,TGFBR3,TUBB,TUBB2B,TGFBR2,NOTCH2,MRAS,NECTIN1,EGFR,VAV2,SRC,NOTCH3,LMO7,ARPC5L,TUBG1,ACVR1,TCF7L1,TCF3,ACVR1B,MYL9,EPN2,CDH2,NOTCH4,RRAS2,TUBB6,ZYX,PARD3,NOTCH1
3-phosphoinositide Degradation	9,61E-01	2,04E-01	NaN	SOCS3,PTPN23,EPHX2,NUDT9,PTPMT1,MDP1,PPIP5K1,NUDT14,NT5C,INPPL1,DUSP15,ACP5,STYXL1,NUDT2,PPM1K,PTPRF,CDC25B,PTPRC,PGAM5,ILKAP,NUDT4,ALPL,CDC25A,PTPN6,INPP5E,INPP5D,TNS3,PDXP,SSH3,DUSP23,CILP,SIRPA
Chemokine Signaling	9,54E-01	2,25E-01	3,000	SRC,PLCB2,CCR5,PTK2B,CAMK1D,CXCL12,PLCG1,CCL24,MAPK11,PLCB4,JUN,RRAS2,PIK3CG,MRAS,PLCB1,PRKCB
Ephrin Receptor Signaling	9,48E-01	2,01E-01	3,266	FYN,RAC2,ARPC1B,ITSN1,PDGFA,AXIN1,ABL1,CXCL12,GNA14,BCAR1,PDGFC,GNG7,ITGA3,GNA15,GNAT1,CFL2,PIK3CG,EFNB1,MRAS,VEGFD,SRC,MAP3K14,PAK4,PXN,PAK6,KALRN,ARPC5L,EPHA1,CREBBP,RAC3,GRIN3A,RRAS2,EPHB3,PDGFD,GNAL
Calcium-induced T Lymphocyte Apoptosis	9,45E-01	2,27E-01	3,742	PRKCQ,CD3E,HLA-B,ATP2A3,PLCG1,PRKCZ,MEF2D,ZAP70,ITPR3,FCER1G,PRKCE,HLA-DOB,CAPN2,PRKD1,PRKCB
Glycogen Degradation II	9,22E-01	3,33E-01	NaN	PGM3,PGM5,PYGL,PYGB
BER pathway	9,22E-01	3,33E-01	NaN	POLE,APEX1,POLB,XRCC1
Eicosanoid Signaling	9,02E-01	2,24E-01	1,342	PTGIS,LTA4H,AKR1C3,PTGER3,PTGS1,ALOX5AP,PTGDS,PLA2G7,PTGES,LTB4R,PTGES2,LCAT,LTC4S,PNPLA3,ALOX5
Type I Diabetes Mellitus Signaling	8,96E-01	2,09E-01	2,065	SOCS1,RELA,SOCS3,MAP3K14,CD3E,MYD88,TNFRSF1A,HLA-B,IFNGR2,IKBKE,IFNGR1,IL1R1,HSPD1,MAPK11,TRAF2,NFKBIA,CASP9,FCER1G,CD86,HLA-DOB,CYCS,TNFRSF1B,SOCS5
Pentose Phosphate Pathway (Oxidative Branch)	8,91E-01	0.5	NaN	PGD,G6PD
Geranylgeranyldiphosphate Biosynthesis	8,91E-01	0.5	NaN	FDPS,COX10
Proline Biosynthesis I	8,91E-01	0.5	NaN	ALDH18A1,PYCR1
Melatonin Degradation II	8,91E-01	0.5	NaN	MAOB,MAOA
Molybdenum Cofactor Biosynthesis	8,91E-01	0.5	NaN	MOCS2,NFS1
Acetate Conversion to Acetyl-CoA	8,91E-01	0.5	NaN	ACSS2,ACSL1
Fatty Acid β-oxidation III (Unsaturated, Odd Number)	8,91E-01	0.5	NaN	ECI2,EHHADH
Atherosclerosis Signaling	8,77E-01	2,05E-01	NaN	APOE,RELA,MSR1,PDGFA,CXCL12,PLA2G7,PDGFC,LYZ,LCAT,TNFSF12,TGFB1,S100A8,PNPLA3,VCAM1,F3,GLG1,SELPLG,ITGB2,IL18,APOA1,ORM1,IL1RN,CSF1,ALOX5,PDGFD,APOD
nNOS Signaling in Neurons	8,63E-01	2,34E-01	NaN	CAPN5,PRKCQ,CAPN1,DLG4,PRKCE,CAPN2,PRKCZ,PRKD1,RASD1,GRIN3A,PRKCB
CNTF Signaling	8,49E-01	2,22E-01	3,207	PIK3R1,CNTFR,TYK2,PIK3R5,RPS6KA5,RPS6KA6,RRAS2,GAB1,IRS1,PIK3CG,MRAS,PIK3CD,RPS6KA1,PIK3R2
IL-15 Production	8,49E-01	2,59E-01	NaN	RELA,TWF1,PTK2B,TYK2,MST1R,JAK3,PRKCZ
Sertoli Cell-Sertoli Cell Junction Signaling	8,48E-01	1,97E-01	NaN	SPTBN1,CLDN15,AXIN1,MYO7A,TGFBR3,SPTA1,PRKG2,TUBB,BCAR1,MAPK11,TUBB2B,OCLN,ITGA3,JUN,TJAP1,CGN,MRAS,NECTIN1,MAP3K14,CLDN10,SRC,TNFRSF1A,TUBG1,PRKAR2A,EPN2,F11R,EPB41,PRKAR2B,CLDN5,RRAS2,TUBB6,JAM3,PRKAG2,A2M,PRKAR1A
Tight Junction Signaling	8,44E-01	1,98E-01	NaN	RELA,MYH9,CLDN15,CDK4,PRKCZ,SMURF1,OCLN,TGFBR2,JUN,LLGL1,TGFB1,CGN,PPP2R2C,SAFB,NECTIN1,GOSR1,TNFRSF1B,NAPA,NAPB,VASP,CLDN10,TIAM1,TNFRSF1A,PRKAR2A,CNKSR3,MYL9,EPB41,F11R,PRKAR2B,CLDN5,JAM3,PRKAG2,PRKAR1A
Semaphorin Signaling in Neurons	8,26E-01	2,26E-01	NaN	DPYSL2,FYN,PAK4,RND1,RHOQ,CFL2,FES,RHOB,PAK6,RHOU,ARHGAP1,NRP1
Choline Biosynthesis III	8,19E-01	3,08E-01	NaN	PLD4,PLD2,PLD3,CHPT1
NAD Phosphorylation and Dephosphorylation	8,19E-01	3,08E-01	NaN	NNT,ACP2,ACP5,NADK
Bile Acid Biosynthesis, Neutral Pathway	8,19E-01	3,08E-01	NaN	AMACR,CYP3A4,AKR1C3,HSD3B7
Guanosine Nucleotides Degradation III	8,19E-01	3,08E-01	NaN	GDA,XDH,NT5C,AOX1
Role of p14/p19ARF in Tumor Suppression	8,06E-01	2,33E-01	-2,530	TP53,GAB1,PIK3CG,PIK3R1,IRS1,TTF1,PIK3R5,SF3A1,PIK3CD,PIK3R2
Nur77 Signaling in T Lymphocytes	7,96E-01	2,2E-01	NaN	HDAC9,CD3E,SIN3B,HLA-B,NFATC1,SIN3A,CASP9,MEF2D,FCER1G,CD86,HLA-DOB,CYCS,MAPK7
Pyrimidine Deoxyribonucleotides De Novo Biosynthesis I	7,87E-01	2,61E-01	NaN	NME3,NME1,DUT,AK5,RRM2,CMPK1
Methylthiopropionate Biosynthesis	7,85E-01	1	NaN	ADI1
Acetyl-CoA Biosynthesis III (from Citrate)	7,85E-01	1	NaN	ACLY
Glutamate Removal from Folates	7,85E-01	1	NaN	GGH
Asparagine Biosynthesis I	7,85E-01	1	NaN	ASNS
Adenine and Adenosine Salvage VI	7,85E-01	1	NaN	ADK
Lanosterol Biosynthesis	7,85E-01	1	NaN	LSS
Sulfite Oxidation IV	7,85E-01	1	NaN	SUOX
Alanine Biosynthesis III	7,85E-01	1	NaN	NFS1
VEGF Signaling	7,75E-01	2,04E-01	2,828	SRC,PTPN6,PXN,PTK2B,PIK3R1,PIK3R5,PLCG1,PDGFC,EIF2S2,BCL2L1,RRAS2,FOXO1,GAB1,IRS1,PIK3CG,EIF2B1,MRAS,VEGFD,PIK3CD,PIK3R2,PRKCB
Cancer Drug Resistance By Drug Efflux	7,7E-01	2,24E-01	NaN	TP53,FOXO4,RRAS2,FOXO1,PIK3CG,ABCG2,PIK3R1,MRAS,ABCC10,PIK3CD,PIK3R2
Heme Biosynthesis II	7,64E-01	3,33E-01	NaN	UROD,UROS,ALAS1
GDP-glucose Biosynthesis	7,64E-01	3,33E-01	NaN	PGM3,GCK,PGM5
Ephrin A Signaling	7,56E-01	2,17E-01	NaN	VAV2,FYN,CFL2,GAB1,EPHA1,PIK3CG,PIK3R1,IRS1,PIK3R5,PIK3CD,VAV1,PIK3R2,BCAR1
D-myo-inositol (1,4,5,6)-Tetrakisphosphate Biosynthesis	7,46E-01	1,96E-01	NaN	SOCS3,PTPN23,EPHX2,NUDT9,MDP1,PPIP5K1,NUDT14,NT5C,DUSP15,STYXL1,NUDT2,ACP5,PPM1K,PTPRF,CDC25B,PTPRC,PGAM5,ILKAP,NUDT4,ALPL,CDC25A,PTPN6,TNS3,PDXP,SSH3,DUSP23,CILP,SIRPA
D-myo-inositol (3,4,5,6)-tetrakisphosphate Biosynthesis	7,46E-01	1,96E-01	NaN	SOCS3,PTPN23,EPHX2,NUDT9,MDP1,PPIP5K1,NUDT14,NT5C,DUSP15,STYXL1,NUDT2,ACP5,PPM1K,PTPRF,CDC25B,PTPRC,PGAM5,ILKAP,NUDT4,ALPL,CDC25A,PTPN6,TNS3,PDXP,SSH3,DUSP23,CILP,SIRPA
Melanoma Signaling	7,42E-01	2,18E-01	NaN	TP53,RRAS2,GAB1,PIK3CG,PIK3R1,IRS1,PIK3R5,MRAS,CDK4,PIK3CD,PIK3R2,CCND1
TWEAK Signaling	7,37E-01	2,35E-01	1,414	RELA,MAP3K14,TRAF2,NFKBIA,CASP9,TNFSF12,IKBKE,CYCS
Leukotriene Biosynthesis	7,3E-01	2,86E-01	NaN	LTA4H,MGST2,LTC4S,ALOX5
Glycogen Degradation III	7,3E-01	2,86E-01	NaN	PGM3,PGM5,PYGL,PYGB
VEGF Family Ligand-Receptor Interactions	7,29E-01	2,05E-01	3,500	PRKCQ,NRP2,PIK3R1,PIK3R5,PLCG1,PRKCZ,RRAS2,GAB1,IRS1,PIK3CG,MRAS,PRKCE,VEGFD,PIK3CD,PIK3R2,PRKD1,PRKCB,NRP1
Chondroitin Sulfate Biosynthesis (Late Stages)	7,28E-01	2,2E-01	NaN	CHST2,CHST1,CSGALNACT2,SULT1C4,CHST7,CHPF,HS3ST1,CHST12,HS3ST6,CSGALNACT1,NDST2
Tumoricidal Function of Hepatic Natural Killer Cells	7,22E-01	2,5E-01	1,000	CASP9,DFFB,CYCS,BAX,LYVE1,AIFM1
Estrogen-mediated S-phase Entry	7,22E-01	2,5E-01	0,000	MYC,CCNE1,CDK4,CDKN1B,CCND1,CDC25A
Superpathway of D-myo-inositol (1,4,5)-trisphosphate Metabolism	7,22E-01	2,5E-01	NaN	INPP1,INPP5E,IMPA2,INPPL1,PMPCA,INPP5D
Tryptophan Degradation III (Eukaryotic)	7,22E-01	2,5E-01	NaN	HSD17B10,ACAT2,ACAT1,IDO1,EHHADH,GCDH
Histamine Degradation	7,21E-01	2,63E-01	NaN	ALDH4A1,HNMT,ALDH1L2,AOC1,ALDH7A1
Calcium Signaling	7,21E-01	1,91E-01	3,153	RAP2B,CHRNA1,MYH9,CAMK1D,TNNT2,TPM1,TPM2,NFATC1,SLC8B1,HDAC6,HDAC11,HDAC7,RYR3,RYR1,CHRNA3,HDAC9,AKAP5,LETM1,TRPC1,HDAC4,CREBBP,PRKAR2A,ATP2A3,GRIN3A,HDAC5,MYL9,MICU1,PRKAR2B,MEF2D,ITPR3,CAMKK1,PRKAG2,ATP2B4,PRKAR1A
Tetrapyrrole Biosynthesis II	7,18E-01	0.4	NaN	UROS,ALAS1
Eumelanin Biosynthesis	7,18E-01	0.4	NaN	MIF,DDT
Lysine Degradation II	7,18E-01	0.4	NaN	AADAT,ALDH7A1
Trans, trans-farnesyl Diphosphate Biosynthesis	7,18E-01	0.4	NaN	FDPS,IDI1
dTMP De Novo Biosynthesis	7,18E-01	0.4	NaN	SHMT1,DHFR
Folate Polyglutamylation	7,18E-01	0.4	NaN	SHMT1,FPGS
B Cell Activating Factor Signaling	0.7	2,25E-01	2,828	RELA,MAP3K14,TRAF2,NFKBIA,JUN,IKBKE,TRAF5,MAPK11,NFATC1
Thyroid Cancer Signaling	0.7	2,25E-01	NaN	TP53,MYC,NTRK2,RRAS2,MRAS,CXCL12,TCF7L1,TCF3,CCND1
GABA Receptor Signaling	6,98E-01	2,09E-01	NaN	ADCY2,ABAT,ADCY4,ADCY3,AP2A2,GABRE,AP2S1,DNM1,ADCY9,AP1G2,ADCY5,MRAS,ADCY7,ALDH5A1
Role of BRCA1 in DNA Damage Response	6,97E-01	2,05E-01	0,000	TP53,ARID1A,FAAP100,FANCG,RBBP8,MDC1,SMARCD2,SMARCD1,GADD45A,FANCD2,MSH6,SMARCC2,BRCA1,FANCA,PHF10,RFC3
GM-CSF Signaling	6,8E-01	2,05E-01	2,840	PIK3R1,PIK3R5,CCND1,BCL2L1,CSF2RB,RRAS2,GAB1,PIM1,IRS1,PIK3CG,CISH,MRAS,PIK3CD,PIK3R2,PRKCB
RANK Signaling in Osteoclasts	6,73E-01	1,98E-01	4,359	RELA,SRC,MAP3K14,PTK2B,PIK3R1,PIK3R5,IKBKE,TNFRSF11A,GSN,MAPK11,NFATC1,TRAF2,JUN,NFKBIA,GAB1,IRS1,PIK3CG,PIK3CD,PIK3R2,TRAF5
Role of Oct4 in Mammalian Embryonic Stem Cell Pluripotency	6,71E-01	2,17E-01	NaN	TP53,NR2F1,SPP1,Tdh,PHB,RARA,PHC1,TDRD7,BRCA1,ASH2L
EGF Signaling	6,64E-01	2,06E-01	3,742	SRC,JUN,GAB1,PIK3CG,PIK3R1,IRS1,ITPR3,SRF,PIK3R5,PLCG1,PIK3CD,PIK3R2,MAPK11,EGFR
Bupropion Degradation	6,63E-01	2,4E-01	NaN	CYP1A1,CYP3A4,CYP2U1,CYP2B6,CYP1B1,CYP51A1
Glucose and Glucose-1-phosphate Degradation	6,62E-01	0.3	NaN	PGM3,GCK,PGM5
Granzyme A Signaling	6,55E-01	2,5E-01	NaN	ANP32A,NME1,H1FX,CREBBP,APEX1
nNOS Signaling in Skeletal Muscle Cells	6,52E-01	2,67E-01	NaN	CHRNA1,SNTA1,RYR3,RYR1
Chondroitin Sulfate Degradation (Metazoa)	6,52E-01	2,67E-01	NaN	MGEA5,GM2A,HEXB,GALNS
Dermatan Sulfate Biosynthesis (Late Stages)	6,31E-01	2,13E-01	NaN	CHST2,CHST1,SULT1C4,CHST7,HS3ST1,CHST12,HS3ST6,NDST2,CHST14,DSE
CCR5 Signaling in Macrophages	6,31E-01	2,03E-01	NaN	CCR5,PRKCQ,CD3E,PTK2B,PLCG1,MAPK11,PRKCZ,GNG7,JUN,MRAS,FCER1G,PRKCE,PRKD1,PRKCB
Chondroitin Sulfate Biosynthesis	6,29E-01	2,07E-01	NaN	CHST2,CHST1,XYLT2,CSGALNACT2,SULT1C4,CHST7,CHPF,HS3ST1,CHST12,HS3ST6,CSGALNACT1,NDST2
4-1BB Signaling in T Lymphocytes	6,24E-01	2,26E-01	2,449	RELA,MAP3K14,TRAF2,NFKBIA,JUN,IKBKE,MAPK11
Renal Cell Carcinoma Signaling	6,06E-01	1,98E-01	2,309	PAK4,PAK6,PIK3R1,CREBBP,PIK3R5,ELOC,JUN,RRAS2,GAB1,TGFB1,IRS1,PIK3CG,MRAS,PIK3CD,PIK3R2,FH
HGF Signaling	6,04E-01	1,91E-01	4,025	MAP3K14,PXN,PRKCQ,PIK3R1,PIK3R5,PLCG1,CCND1,PRKCZ,ELF1,ELF4,ITGA3,JUN,RRAS2,GAB1,PIK3CG,IRS1,MRAS,PRKCE,PIK3CD,PIK3R2,PRKD1,PRKCB
Ethanol Degradation II	5,96E-01	2,16E-01	NaN	HSD17B10,ALDH4A1,ALDH1L2,ACSS2,PECR,ADHFE1,ACSL1,ALDH7A1
Oxidative Ethanol Degradation III	5,95E-01	2,38E-01	NaN	ALDH4A1,ALDH1L2,ACSS2,ACSL1,ALDH7A1
Pyruvate Fermentation to Lactate	5,9E-01	3,33E-01	NaN	LDHA,LDHB
Pentose Phosphate Pathway (Non-oxidative Branch)	5,9E-01	3,33E-01	NaN	TKT,TALDO1
Glycerol Degradation I	5,9E-01	3,33E-01	NaN	GPD1,GPD2
Glycogen Biosynthesis II (from UDP-D-Glucose)	5,9E-01	3,33E-01	NaN	GBE1,GYG2
NAD Biosynthesis III	5,9E-01	3,33E-01	NaN	NMNAT1,NAMPT
GDNF Family Ligand-Receptor Interactions	5,88E-01	1,97E-01	2,673	GFRA4,GFRA3,PIK3R1,PIK3R5,PLCG1,JUN,RRAS2,GAB1,IRS1,PIK3CG,ITPR3,MRAS,DOK7,PIK3CD,PIK3R2
Neurotrophin/TRK Signaling	5,88E-01	1,97E-01	2,673	PIK3R1,CREBBP,PIK3R5,PLCG1,NTRK2,JUN,RRAS2,GAB1,IRS1,SPRY2,PIK3CG,MRAS,PIK3CD,PIK3R2,RPS6KA1
Granzyme B Signaling	5,83E-01	2,5E-01	1,000	CASP9,NUMA1,DFFB,CYCS
Parkinson's Signaling	5,83E-01	2,5E-01	NaN	UCHL1,CASP9,CYCS,MAPK11
Cytotoxic T Lymphocyte-mediated Apoptosis of Target Cells	5,78E-01	2,19E-01	0,447	CASP9,CD3E,ZBTB12,HLA-B,FCER1G,DFFB,CYCS
G Protein Signaling Mediated by Tubby	5,78E-01	2,19E-01	NaN	PLCB4,PLCB2,MRAS,ABL1,PLCG1,PLCB1,GNG7
Amyotrophic Lateral Sclerosis Signaling	5,65E-01	1,89E-01	NaN	CAPN5,TP53,GRID1,PIK3R1,PIK3R5,BAX,SOD1,PDGFC,CACNA1A,GRIN3A,BCL2L1,CASP9,GAB1,PIK3CG,CAPN1,IRS1,VEGFD,CAPN2,PIK3CD,CYCS,PIK3R2
autophagy	5,63E-01	0.2	NaN	ATG13,CTSV,CTSK,ATG7,CTSL,WDFY3,CTSO,CTSS,ATG3,MAP1LC3A,SQSTM1,CTSF
IL-17A Signaling in Airway Cells	5,6E-01	1,95E-01	3,357	RELA,PIK3R1,TYK2,PIK3R5,IKBKE,IL17RA,MAPK11,TRAF3IP2,NFKBIA,GAB1,IRS1,PIK3CG,PIK3CD,PIK3R2,JAK3
Acetone Degradation I (to Methylglyoxal)	5,6E-01	2,22E-01	NaN	CYP1A1,CYP3A4,CYP2U1,CYP2B6,CYP1B1,CYP51A1
NGF Signaling	5,58E-01	1,88E-01	4,264	TP53,MAP3K14,RELA,PIK3R1,CREBBP,PIK3R5,PLCG1,IKBKE,RPS6KA5,BAX,PRKCZ,RPS6KA6,RRAS2,GAB1,IRS1,PIK3CG,MRAS,PIK3CD,RPS6KA1,MAPK7,PIK3R2,SMPD3
p38 MAPK Signaling	5,58E-01	1,88E-01	3,638	TP53,IL1RL1,TNFRSF1A,CREBBP,SRF,RPS6KA5,IL1R1,MAPK11,CDC25B,MYC,TGFBR2,TRAF2,RPS6KA6,IL18,IL1RN,TGFB1,MEF2D,MAPT,MAP4K1,RPS6KA1,EEF2K,TNFRSF1B
CCR3 Signaling in Eosinophils	5,27E-01	1,85E-01	NaN	PAK4,PLCB2,PRKCQ,PAK6,PIK3R1,PIK3R5,CCL24,MAPK11,PRKCZ,GNG7,PLCB4,RRAS2,CFL2,GAB1,PIK3CG,IRS1,ITPR3,MRAS,PRKCE,PLCB1,PIK3CD,PIK3R2,PRKD1,PRKCB
Asparagine Degradation I	5,21E-01	0.5	NaN	ASRGL1
UDP-D-xylose and UDP-D-glucuronate Biosynthesis	5,21E-01	0.5	NaN	UGDH
Lipoate Biosynthesis and Incorporation II	5,21E-01	0.5	NaN	LIAS
Spermine Biosynthesis	5,21E-01	0.5	NaN	SMS
Proline Degradation	5,21E-01	0.5	NaN	ALDH4A1
Choline Degradation I	5,21E-01	0.5	NaN	ALDH7A1
Alanine Degradation III	5,21E-01	0.5	NaN	GPT2
Taurine Biosynthesis	5,21E-01	0.5	NaN	CDO1
Alanine Biosynthesis II	5,21E-01	0.5	NaN	GPT2
Palmitate Biosynthesis I (Animals)	5,21E-01	0.5	NaN	FASN
L-cysteine Degradation III	5,21E-01	0.5	NaN	GOT1
Uridine-5'-phosphate Biosynthesis	5,21E-01	0.5	NaN	UMPS
Sulfate Activation for Sulfonation	5,21E-01	0.5	NaN	PAPSS1
Fatty Acid Biosynthesis Initiation II	5,21E-01	0.5	NaN	FASN
Glycine Degradation (Creatine Biosynthesis)	5,21E-01	0.5	NaN	GATM
Cardiolipin Biosynthesis II	5,21E-01	0.5	NaN	PTPMT1
Putrescine Biosynthesis III	5,21E-01	0.5	NaN	ODC1
Glycine Biosynthesis I	5,21E-01	0.5	NaN	SHMT1
Glutamine Degradation I	5,21E-01	0.5	NaN	GLS
Granulocyte Adhesion and Diapedesis	5,19E-01	1,81E-01	NaN	CD99,CLDN15,IL1RL1,MMP14,MMP16,CXCL12,CCL24,CCL14,SDC4,ITGB3,HRH1,ITGA3,CCL8,CXCL14,TNFRSF1B,MMP19,CLDN10,VCAM1,C5AR1,TNFRSF1A,THY1,MMP2,IL1R1,SELPLG,GLG1,ITGB2,IL18,ITGAM,CLDN5,JAM3,IL1RN,CX3CL1
Glucocorticoid Biosynthesis	5,04E-01	2,5E-01	NaN	CYP17A1,EBP,HSD3B7
Pyrimidine Ribonucleotides De Novo Biosynthesis	5,03E-01	0.2	NaN	SMARCA1,NME3,NME1,AK5,SMARCAL1,NUDT9,CMPK1,UMPS,CTPS1
IL-17 Signaling	5,01E-01	1,88E-01	NaN	RELA,MAP3K14,RRAS2,TRAF3IP2,JUN,GAB1,TIMP1,PIK3CG,PIK3R1,IRS1,PIK3R5,MRAS,PIK3CD,PIK3R2,IL17RA,MAPK11
Inhibition of Angiogenesis by TSP1	4,95E-01	2,06E-01	2,449	TP53,TGFBR2,FYN,JUN,THBS1,TGFB1,MAPK11
Putrescine Degradation III	4,91E-01	2,17E-01	NaN	ALDH4A1,MAOB,ALDH1L2,MAOA,ALDH7A1
Phosphatidylcholine Biosynthesis I	4,91E-01	2,86E-01	NaN	CHKA,CHPT1
Noradrenaline and Adrenaline Degradation	4,81E-01	0.2	NaN	HSD17B10,ALDH4A1,MAOB,ALDH1L2,PECR,ADHFE1,MAOA,ALDH7A1
Nicotine Degradation II	4,75E-01	1,9E-01	NaN	EXT2,FMO3,CYP1A1,CYP3A4,CYP2U1,CSGALNACT1,AOX1,CYP2B6,FMO5,CYP1B1,B4GAT1,CYP51A1
Death Receptor Signaling	4,73E-01	1,85E-01	2,183	MAP3K14,RELA,TNFRSF1A,PARP4,TNFSF10,LMNA,IKBKE,PARP3,ARHGDIB,TRAF2,CASP9,NFKBIA,TNFSF12,DFFB,CYCS,TNFRSF1B,PARP14
Remodeling of Epithelial Adherens Junctions	4,69E-01	1,88E-01	0,816	SRC,NME1,ARPC1B,ARPC5L,TUBG1,TUBB,TUBB2B,Mapre2,DNM1,TUBB6,ZYX,DNM1L,HGS
Antiproliferative Role of Somatostatin Receptor 2	4,63E-01	1,87E-01	1,941	SRC,PTPN6,PIK3R1,PIK3R5,GNG7,RRAS2,GAB1,NPR1,IRS1,PIK3CG,MRAS,PIK3CD,CDKN1B,PIK3R2
CD27 Signaling in Lymphocytes	4,62E-01	1,92E-01	2,121	RELA,BCL2L1,MAP3K14,TRAF2,NFKBIA,CASP9,JUN,IKBKE,CYCS,TRAF5
Regulation of eIF4 and p70S6K Signaling	4,61E-01	1,78E-01	2,496	EIF4EBP2,PIK3R1,PIK3R5,EIF4A2,MAPK11,RPS4X,PRKCZ,ITGA3,EIF3D,PIK3CG,MRAS,PPP2R2C,PIK3R2,AGO1,PABPC1,RPS19,EIF2S2,FAU,RPS6,RRAS2,GAB1,IRS1,EIF3I,EIF2B1,RPS4Y2,PIK3CD,AGO4,RPS14
MIF Regulation of Innate Immunity	4,48E-01	1,95E-01	1,414	TP53,RELA,TLR4,MIF,LY96,NFKBIA,JUN,CD14
Role of IL-17A in Psoriasis	4,41E-01	2,31E-01	NaN	S100A9,S100A8,IL17RA
Oleate Biosynthesis II (Animals)	4,41E-01	2,31E-01	NaN	SCD,CYB5A,ALDH6A1
Pyridoxal 5'-phosphate Salvage Pathway	4,24E-01	1,85E-01	NaN	DAPK1,DMPK,PRKCQ,PNPO,PIM1,SGK1,PRKAA2,CDK4,PRKCE,GRK5,MAPK7,EIF2AK2
1D-myo-inositol Hexakisphosphate Biosynthesis II (Mammalian)	4,19E-01	2,11E-01	NaN	INPP5E,INPPL1,PMPCA,INPP5D
D-myo-inositol (1,3,4)-trisphosphate Biosynthesis	4,19E-01	2,11E-01	NaN	INPP5E,INPPL1,PMPCA,INPP5D
Citrulline Biosynthesis	4,12E-01	2,5E-01	NaN	GLS,ALDH18A1
Inositol Pyrophosphates Biosynthesis	4,12E-01	2,5E-01	NaN	PPIP5K1,IP6K2
Sphingomyelin Metabolism	4,12E-01	2,5E-01	NaN	SMPD3,SGMS1
Salvage Pathways of Pyrimidine Ribonucleotides	4,1E-01	1,79E-01	NaN	DMPK,DAPK1,NME1,PRKCQ,SGK1,CDK4,GRK5,NME3,AK5,PIM1,PRKAA2,PRKCE,CMPK1,MAPK7,EIF2AK2,UCK2,UCKL1
Nicotine Degradation III	4,06E-01	1,85E-01	NaN	EXT2,CYP1A1,CYP3A4,CYP2U1,CSGALNACT1,AOX1,CYP2B6,CYP1B1,B4GAT1,CYP51A1
Unfolded protein response	4,06E-01	1,85E-01	NaN	SYVN1,SCAP,TRAF2,SREBF1,INSIG1,ERO1B,PPP1R15A,HSPA9,HSPA6,XBP1
IL-17A Signaling in Gastric Cells	4,06E-01	0.2	NaN	RELA,JUN,IL17RA,MAPK11,EGFR
Tryptophan Degradation X (Mammalian, via Tryptamine)	4,06E-01	0.2	NaN	ALDH4A1,MAOB,ALDH1L2,MAOA,ALDH7A1
Altered T Cell and B Cell Signaling in Rheumatoid Arthritis	3,92E-01	1,78E-01	NaN	MAP3K14,RELA,SPP1,HLA-B,TLR4,IL18,TLR5,TGFB1,IL1RN,CSF1,TNFSF13,TLR6,FCER1G,CD86,HLA-DOB,TLR3
Urate Biosynthesis/Inosine 5'-phosphate Degradation	3,87E-01	2,14E-01	NaN	XDH,NT5C,AOX1
Colanic Acid Building Blocks Biosynthesis	3,87E-01	2,14E-01	NaN	GPI,UGDH,GALT
Pyrimidine Ribonucleotides Interconversion	3,87E-01	1,86E-01	NaN	SMARCA1,NME3,NME1,AK5,SMARCAL1,NUDT9,CMPK1,CTPS1
Phagosome Maturation	3,84E-01	1,74E-01	NaN	CTSK,ATP6V1D,CTSO,PRDX1,TCIRG1,HLA-B,TUBG1,ATP6V1A,TUBB,TAP1,DYNLRB1,TUBB2B,CTSF,ATP6V1E1,CTSV,CTSL,ATP6V1H,TUBB6,CTSS,ZBTB12,NCF2,CYBB,GOSR1,NAPA,NAPB
NADH Repair	3,81E-01	3,33E-01	NaN	NAXE
5-aminoimidazole Ribonucleotide Biosynthesis I	3,81E-01	3,33E-01	NaN	GART
Glutathione Biosynthesis	3,81E-01	3,33E-01	NaN	GSS
Tetrahydrobiopterin Biosynthesis I	3,81E-01	3,33E-01	NaN	SPR
D-glucuronate Degradation I	3,81E-01	3,33E-01	NaN	DCXR
Biotin-carboxyl Carrier Protein Assembly	3,81E-01	3,33E-01	NaN	ACACA
Thiosulfate Disproportionation III (Rhodanese)	3,81E-01	3,33E-01	NaN	TST
Tetrahydrobiopterin Biosynthesis II	3,81E-01	3,33E-01	NaN	SPR
Tyrosine Biosynthesis IV	3,81E-01	3,33E-01	NaN	PCBD1
L-serine Degradation	3,81E-01	3,33E-01	NaN	SDSL
Retinoic acid Mediated Apoptosis Signaling	3,79E-01	1,8E-01	0,632	CASP9,RARA,PARP4,DAP3,TNFSF10,CYCS,PARP3,CRABP2,RARG,IFNAR1,PARP14
Role of IL-17A in Arthritis	3,77E-01	1,79E-01	NaN	RELA,NFKBIA,GAB1,PIK3CG,PIK3R1,IRS1,PIK3R5,PIK3CD,RPS6KA1,PIK3R2,IL17RA,MAPK11
Superpathway of Melatonin Degradation	3,77E-01	1,79E-01	NaN	EXT2,MAOB,CYP1A1,SULT1C4,CYP3A4,CYP2U1,CSGALNACT1,CYP2B6,CYP1B1,B4GAT1,CYP51A1,MAOA
Cardiomyocyte Differentiation via BMP Receptors	3,76E-01	0.2	NaN	BMP4,BMP2,SMAD6,BMP7
Purine Nucleotides Degradation II (Aerobic)	3,76E-01	0.2	NaN	GDA,XDH,NT5C,AOX1
Pathogenesis of Multiple Sclerosis	3,48E-01	2,22E-01	NaN	CCR1,CCR5
Sucrose Degradation V (Mammalian)	3,48E-01	2,22E-01	NaN	TPI1,ALDOA
Phosphatidylethanolamine Biosynthesis II	3,48E-01	2,22E-01	NaN	PCYT2,CHKA
Folate Transformations I	3,48E-01	2,22E-01	NaN	MTHFR,SHMT1
Agranulocyte Adhesion and Diapedesis	3,43E-01	1,69E-01	NaN	AOC3,CD99,MYH9,CLDN15,MMP14,MMP16,CXCL12,CCL24,CCL14,SDC4,ITGB7,HRH1,ITGA3,CCL8,CXCL14,MMP19,CLDN10,VCAM1,C5AR1,TNFRSF1A,MMP2,IL1R1,SELPLG,GLG1,MYL9,ITGB2,IL18,CLDN5,JAM3,IL1RN,CD34,CX3CL1
Endoplasmic Reticulum Stress Pathway	3,37E-01	1,9E-01	NaN	TRAF2,CASP9,XBP1,TAOK3
MIF-mediated Glucocorticoid Regulation	3,34E-01	1,82E-01	1,633	RELA,TLR4,MIF,LY96,NFKBIA,CD14
Heparan Sulfate Biosynthesis (Late Stages)	3,16E-01	1,71E-01	NaN	SULT1C4,CHST7,EXT1,CHST12,GLCE,CHST2,PNPLA7,CHST1,EXT2,EXTL3,HS3ST1,HS3ST6,NDST2
Heparan Sulfate Biosynthesis	0.3	1,69E-01	NaN	SULT1C4,CHST7,EXT1,CHST12,GLCE,CHST2,PNPLA7,CHST1,EXT2,XYLT2,EXTL3,HS3ST1,HS3ST6,NDST2
Dermatan Sulfate Degradation (Metazoa)	2,99E-01	1,88E-01	NaN	MGEA5,GM2A,HEXB
γ-glutamyl Cycle	2,99E-01	1,88E-01	NaN	OPLAH,GSS,ANPEP
Calcium Transport I	2,95E-01	0.2	NaN	ATP2A3,ATP2B4
Pregnenolone Biosynthesis	2,95E-01	0.2	NaN	MICAL1,MICAL3
Arsenate Detoxification I (Glutaredoxin)	2,91E-01	2,5E-01	NaN	GLRX2
Uracil Degradation II (Reductive)	2,91E-01	2,5E-01	NaN	DPYSL2
Heme Degradation	2,91E-01	2,5E-01	NaN	HMOX2
Heme Biosynthesis from Uroporphyrinogen-III I	2,91E-01	2,5E-01	NaN	UROD
Spermine and Spermidine Degradation I	2,91E-01	2,5E-01	NaN	PAOX
Catecholamine Biosynthesis	2,91E-01	2,5E-01	NaN	TH
Phenylethylamine Degradation I	2,91E-01	2,5E-01	NaN	AOC3
Thymine Degradation	2,91E-01	2,5E-01	NaN	DPYSL2
Arginine Degradation I (Arginase Pathway)	2,91E-01	2,5E-01	NaN	ALDH4A1
N-acetylglucosamine Degradation II	2,91E-01	2,5E-01	NaN	NAGK
Phenylalanine Degradation I (Aerobic)	2,91E-01	2,5E-01	NaN	PCBD1
Triacylglycerol Degradation	2,9E-01	1,7E-01	NaN	PNPLA7,DDHD2,ABHD6,ABHD2,DAGLA,MGLL,PNPLA3,NDST2,PNPLA2
Mechanisms of Viral Exit from Host Cells	2,85E-01	1,71E-01	NaN	NEDD4,PRKCQ,PRKCE,SH3GL2,PRKCZ,PRKD1,PRKCB
Systemic Lupus Erythematosus Signaling	2,82E-01	1,64E-01	NaN	PRPF19,CD3E,PIK3R1,HLA-B,PIK3R5,FCGR2B,SART1,FCGR1A,NFATC1,PTPRC,BDKRB2,SNRNP48,JUN,PIK3CG,C7,MRAS,PIK3R2,PRPF40B,PTPN6,IL6R,PLCG1,INPP5D,IL18,RRAS2,GAB1,IL1RN,SNRNP25,IRS1,CREM,LAT,LSM1,SNRNP70,FCER1G,PRPF6,CD86,PIK3CD,PIM2
Dopamine Degradation	2,81E-01	1,71E-01	NaN	ALDH4A1,MAOB,SULT1C4,ALDH1L2,MAOA,ALDH7A1
Intrinsic Prothrombin Activation Pathway	2,77E-01	1,72E-01	1,000	KLKB1,PROS1,F5,F13A1,THBD
Primary Immunodeficiency Signaling	2,67E-01	1,67E-01	NaN	BLNK,PTPRC,BTK,RFXANK,CD3E,ZAP70,JAK3,TAP1
Adenosine Nucleotides Degradation II	2,63E-01	1,76E-01	NaN	XDH,NT5C,AOX1
Mineralocorticoid Biosynthesis	2,52E-01	1,82E-01	NaN	EBP,HSD3B7
IL-22 Signaling	2,43E-01	1,67E-01	1,000	STAT5A,SOCS3,TYK2,MAPK11
Trehalose Degradation II (Trehalase)	2,28E-01	0.2	NaN	GCK
Protein Citrullination	2,28E-01	0.2	NaN	PADI1
Creatine-phosphate Biosynthesis	2,28E-01	0.2	NaN	CKB
Tetrahydrofolate Salvage from 5,10-methenyltetrahydrofolate	2,28E-01	0.2	NaN	GART
CMP-N-acetylneuraminate Biosynthesis I (Eukaryotes)	2,28E-01	0.2	NaN	NAGK
Myo-inositol Biosynthesis	2,28E-01	0.2	NaN	IMPA2
Galactose Degradation I (Leloir Pathway)	2,28E-01	0.2	NaN	GALT
Lactose Degradation III	2,28E-01	0.2	NaN	GLB1L3
Tyrosine Degradation I	2,28E-01	0.2	NaN	HPD
Acyl-CoA Hydrolysis	2,15E-01	1,67E-01	NaN	ACOT4,THEM4
Proline Biosynthesis II (from Arginine)	1,81E-01	1,67E-01	NaN	PYCR1
Arginine Degradation VI (Arginase 2 Pathway)	1,81E-01	1,67E-01	NaN	PYCR1
GDP-mannose Biosynthesis	1,81E-01	1,67E-01	NaN	GPI
