# Supplementary material for: Long-term effects of prior diets, dietary transition and pregnancy on adipose gene expression in dairy heifers
Source: PLoS One. 2019 Jul 3;14(7):e0218723. doi: 10.1371/journal.pone.0218723 (PMC6609222; doi:10.1371/journal.pone.0218723)
Supplement: S8 Table — (XLSX) [file pone.0218723.s008.xlsx]

## Sheet: Affected pathw. 12MO-PREG HPHE
Ingenuity Canonical Pathways	-log(p-value)	Ratio	z-score	Molecules
Oxidative Phosphorylation	4,39E01	7,71E-01	NaN	NDUFA9,ATP5D,NDUFB5,COX8A,ATP5L,NDUFB8,MT-CO2,NDUFA1,NDUFB3,NDUFS1,NDUFA5,NDUFS6,UQCRFS1,NDUFA10,MT-ND2,ATP5F1,ATP5G3,NDUFA8,ATP5J,NDUFS7,ATP5A1,ATP5O,NDUFB1,UQCR11,SDHC,MT-ND4L,ATP5C1,ATP5B,NDUFA6,NDUFB7,UQCRC2,NDUFA12,MT-ND3,NDUFS3,NDUFA4,SDHB,COX7B,ATP5G1,ATP5H,Cox6c,NDUFA7,UQCRH,COX5B,COX10,ATP5S,NDUFA2,NDUFB9,MT-CYB,ATP5J2,NDUFB6,NDUFS2,MT-CO3,ATPAF1,NDUFAB1,COX4I1,NDUFS4,SDHA,MT-CO1,NDUFV1,…
Mitochondrial Dysfunction	4,17E01	6,26E-01	NaN	FURIN,NDUFA9,XDH,COX8A,NDUFB5,NDUFB8,MT-CO2,NDUFA1,NDUFB3,NDUFS1,SOD2,ATP5F1,ATP5G3,ATP5J,NDUFS7,ATP5O,APH1A,UQCRC2,NDUFB7,MT-ND3,HSD17B10,NDUFA4,ATP5G1,ATP5H,Cox6c,NDUFA7,UQCRH,COX5B,PSEN2,ATP5S,NDUFB9,MT-CYB,ATP5J2,MT-CO3,ATPAF1,NDUFAB1,COX4I1,AIFM1,NDUFS4,SDHA,NDUFAF1,UCP2,GLRX2,MT-ND4,VDAC3,UQCRB,VPS9D1,MT-ND1,NDUFA11,UQCR10,COX7A2,CYCS,UQCRQ,MAOA,ATP5D,CPT1B,ACO2,ATP5L,VDAC2,PDHA1,NDUFA5,CAS…
Colorectal Cancer Metastasis Signaling	7,98E00	3,08E-01	3,491	GRK2,SMAD3,MMP16,WNT16,CCND1,VEGFA,MYC,GNB4,RHOG,CASP9,GNB3,RHOB,ADCY5,TGFB1,MRAS,VEGFD,GNG12,TP53,TYK2,IL6R,VEGFC,IFNGR1,MMP2,TCF3,MMP27,TLR2,BCL2L1,RHOQ,MMP23B,PTPN11,GAB1,RND3,IRS1,TGFB3,GNB2,PIK3CD,SIAH1,IL6ST,RELA,TCF4,PTGER3,MMP14,PIK3R5,FZD1,WNT2,GNG7,MLH1,ARRB1,JUN,RHOT1,SMO,TLR7,RHOU,TLR3,PIK3R2,NOS2,MMP19,ADCY2,TNFRSF1A,RHOC,ADCY3,ADCY6,PRKAR2A,BAX,TLR4,FZD4,TLR5,TLR6,MSH6,PRKAG2,PIK3CB…
Superpathway of Cholesterol Biosynthesis	7,8E00	6,43E-01	NaN	MVD,SQLE,NSDHL,ACAT2,PMVK,IDI1,MSMO1,TM7SF2,FDPS,FDFT1,DHCR7,EBP,DHCR24,ACAT1,LSS,HMGCR,HMGCS1,CYP51A1
TCA Cycle II (Eukaryotic)	7,73E00	6,96E-01	NaN	SDHA,SDHB,IDH3G,ACO2,SDHC,MDH1,CS,DHTKD1,SUCLG1,DLST,DLD,SDHD,IDH3A,FH,OGDH,IDH3B
Hepatic Fibrosis / Hepatic Stellate Cell Activation	6,74E00	3,17E-01	NaN	CCR5,SMAD3,VEGFA,TGFB1,VEGFD,SERPINE1,TIMP2,IL4R,COL4A1,MYH14,IL6R,VEGFC,BAMBI,MMP2,IFNGR1,IGFBP5,IFNAR2,COL6A3,IL10RA,MYH3,IGFBP3,TGFB3,CD14,PDGFD,AGTR1,COL7A1,RELA,COL8A2,MYH6,ICAM1,PDGFA,IL1RL1,FGF2,COL4A2,COL15A1,COL1A2,COL16A1,COL6A1,EDN1,TIMP1,PDGFRA,COL22A1,TNFRSF1B,VCAM1,FLT1,EDNRB,TNFRSF1A,COL12A1,FLT4,IFNGR2,BAX,IL1R1,TLR4,LY96,CSF1,CCL21,COL11A1,A2M
Complement System	6,04E00	5,14E-01	1,941	CFD,SERPING1,CD59,MASP2,C5AR1,C3,C1S,C1QA,C1QC,C1QB,ITGB2,CD55,ITGAM,CFB,C7,C1QBP,C3AR1,C2,CR2
Cholesterol Biosynthesis I	5,63E00	7,69E-01	NaN	FDFT1,SQLE,DHCR7,NSDHL,EBP,DHCR24,MSMO1,LSS,TM7SF2,CYP51A1
Cholesterol Biosynthesis II (via 24,25-dihydrolanosterol)	5,63E00	7,69E-01	NaN	FDFT1,SQLE,DHCR7,NSDHL,EBP,DHCR24,MSMO1,LSS,TM7SF2,CYP51A1
Cholesterol Biosynthesis III (via Desmosterol)	5,63E00	7,69E-01	NaN	FDFT1,SQLE,DHCR7,NSDHL,EBP,DHCR24,MSMO1,LSS,TM7SF2,CYP51A1
Valine Degradation I	5,61E00	6,67E-01	NaN	HIBCH,ECHS1,BCAT2,ABAT,HIBADH,BCKDHA,DLD,DBT,ACADSB,EHHADH,ALDH6A1,BCKDHB
LPS/IL-1 Mediated Inhibition of RXR Function	5,4E00	2,84E-01	2,502	PPARA,CPT1B,ABCG1,CHST15,ABCA1,ABCB9,HS6ST1,ACSBG1,RARA,ACSL5,GSTA1,FABP7,ALDH6A1,ALDH7A1,MGST1,CPT1A,ACOX2,ACSL6,IL18,IL1RN,CPT2,CD14,ALDH18A1,SLC27A1,ALDH3B1,HS3ST6,PLTP,CYP2B6,CHST13,GSTP1,ECSIT,APOE,ALDH4A1,SULT1C4,SLC10A1,IL1RL1,ALAS1,FMO5,SOD3,JUN,ALDH1A3,ACSL4,PPARGC1B,TNFRSF1B,HMGCS1,ALDH5A1,GSTM1,FMO3,TNFRSF1A,MYD88,ACOX1,IL1R1,CHST1,TLR4,LY96,NR1H2,CYP3A4,MGST2,NDST2,SLC27A3,ACSL1,MAOA,…
IL-8 Signaling	5,23E00	2,89E-01	4,355	RAC2,PLD2,PLCB2,CCND1,VEGFA,GNB4,RHOG,GNB3,RHOB,CCND3,MRAS,CYBB,VEGFD,PRKD1,GNG12,ITGB5,CR2,PLD3,PRKCQ,HBEGF,VEGFC,MMP2,RAC3,BCL2L1,ARRB2,CCND2,ITGAM,RHOQ,RND3,GAB1,PTPN11,IRS1,NCF2,GNB2,PIK3CD,RELA,ICAM1,PTK2B,PIK3R5,GNG7,PRKCZ,HMOX1,JUN,RHOT1,RHOU,PIK3R2,VCAM1,FLT1,RHOC,FLT4,IKBKE,BAX,CSTB,PLD4,ITGB2,PIK3CB,IRAK4
Acute Phase Response Signaling	4,96E00	2,96E-01	1,298	SOCS3,SOCS1,CP,FGG,SOD2,ITIH4,MRAS,OSMR,SERPINE1,MAP3K14,TTR,C3,C1S,IL6R,TCF3,HMOX2,KLKB1,IL18,PTPN11,ORM1,IL1RN,PIK3CD,CRABP2,C2,ECSIT,IL6ST,RELA,SERPING1,TCF4,MAP3K5,MAPK11,SHC1,HMOX1,NFKBIA,JUN,CFB,SOCS2,PIK3R2,TNFRSF1B,TNFRSF1A,MYD88,SERPINF1,VWF,IKBKE,IL1R1,FTL,HP,APOA1,PIK3CB,A2M
Leukocyte Extravasation Signaling	4,95E00	2,81E-01	3,159	RAC2,MMP16,CXCL12,ITGA3,CYBA,CYBB,ARHGAP12,PRKD1,TIMP2,PRKCQ,ITGA6,THY1,MMP2,RAPGEF3,NCF4,MMP27,NCF1,TIMP4,MMP23B,ITGAM,GAB1,PTPN11,RAP1GAP,ICAM3,IRS1,NCF2,VAV1,PIK3CD,ARHGAP1,CD99,ICAM1,SPN,PTK2B,CLDN15,MMP14,ABL1,PIK3R5,MAPK11,PRKCZ,TIMP1,RASSF5,PIK3R2,MMP19,TIMP3,CLDN10,VCAM1,ARHGAP6,CXCR4,ARHGAP4,PLCG1,ITGAL,SELPLG,TEC,BTK,ITGB2,F11R,ARHGAP9,VAV3,PIK3CB
LXR/RXR Activation	4,94E00	3,22E-01	-1,300	APOE,RELA,SCD,MSR1,IL1RL1,ABCG1,IRF3,ABCA1,FDFT1,LYZ,LCAT,ITIH4,FASN,LPL,TLR3,NOS2,TNFRSF1B,CYP51A1,PON3,TTR,MLXIPL,C3,ECHS1,TNFRSF1A,SERPINF1,IL1R1,TLR4,IL18,LY96,APOA1,LDLR,NR1H2,ORM1,IL1RN,CD14,ACACA,PLTP,HMGCR,APOD
Triacylglycerol Biosynthesis	4,91E00	4,35E-01	NaN	ABHD5,LPCAT4,DGAT2,AGPAT1,MOGAT3,ELOVL1,ELOVL6,GPAM,LPCAT2,LPIN1,LPCAT1,PLPP3,AGPAT2,MBOAT1,DBT,LPIN3,GPAT3,AGPAT3,PLPP2,MBOAT7
Phagosome Formation	4,85E00	3,2E-01	NaN	MRC1,PLCB2,MSR1,PIK3R5,INPPL1,FCGR2B,FCGR1A,PRKCZ,PLCD3,ITGA3,RHOG,RHOB,RHOT1,RHOU,TLR7,PLCB1,PIK3R2,TLR3,PRKD1,PRKCQ,RHOC,MRC2,PLCG1,PLCL2,INPP5D,TLR2,TLR4,CLEC7A,RHOQ,RND3,TLR5,GAB1,PTPN11,IRS1,SYK,TLR6,FCER1G,PIK3CB,PIK3CD
Sphingosine-1-phosphate Signaling	4,76E00	3,17E-01	1,859	PLCB2,PTK2B,PDGFA,ACER2,PIK3R5,PLCD3,NAAA,RHOG,CASP9,RHOB,ADCY5,RHOT1,RHOU,PDGFRA,PLCB1,PIK3R2,SMPD3,ADCY2,S1PR2,RHOC,ADCY3,ADCY6,GNAQ,PLCG1,PLCL2,SMPD2,ASAH1,S1PR3,RHOQ,ACER3,GAB1,PTPN11,RND3,IRS1,S1PR1,PIK3CB,PIK3CD,PDGFD,ADCY7
PI3K Signaling in B Lymphocytes	4,7E00	3,12E-01	4,000	BLNK,RELA,FYN,PLCB2,ATF5,ABL1,FCGR2B,NFATC1,PRKCZ,PTPRC,PLCD3,NFKBIA,JUN,CARD10,FOXO3,MRAS,ATF6B,PLCB1,PIK3R2,CR2,IL4R,ATF3,C3,PLCG1,IKBKE,PLCL2,INPP5D,BTK,TLR4,DAPP1,BCL10,SYK,IRS1,VAV3,ITPR3,SH2B2,VAV1,PIK3CB,PIK3CD,PIK3AP1
PPARα/RXRα Activation	4,62E00	2,87E-01	-1,718	PPARA,PLCB2,GPD1,PRKAB1,CPT1B,SMAD3,TGFBR3,AP2A2,ABCA1,NR2F1,PLCD3,GNA15,TGFB1,ADCY5,FASN,LPL,MRAS,PLCB1,ITGB5,MAP3K14,CREBBP,PLCL2,MED12,ACVR1B,IRS1,TGFB3,SLC27A1,RELA,IL1RL1,ADIPOQ,SHC1,NFKBIA,JUN,CLOCK,PRKAA2,GOT2,ADCY2,ACOX1,ADCY3,ACVR1,PRKAR2A,ADCY6,GNAQ,PLCG1,IKBKE,BCL3,IL1R1,APOA1,PRKAG2,ADCY7,PPARGC1A
Role of Macrophages, Fibroblasts and Endothelial Cells in Rheumatoid Arthritis	4,45E00	2,52E-01	NaN	SOCS1,SOCS3,PLCB2,CXCL12,WNT16,FCGR1A,CCND1,VEGFA,MYC,PLCD3,TRAF3IP2,TGFB1,TRAF4,MRAS,PLCB1,DKK2,VEGFD,TRAF5,PRKD1,MAP3K14,SFRP4,MIF,PRKCQ,CREBBP,IL6R,VEGFC,PLCL2,TCF3,TLR2,IL18,PTPN11,GAB1,IL1RN,IRS1,PIK3CD,SFRP1,PDGFD,IL6ST,RELA,TCF4,ICAM1,SFRP2,PDGFA,IL1RL1,FGF2,PIK3R5,FZD1,NFATC1,PRKCZ,WNT2,NFKBIA,JUN,SMO,TLR7,SFRP5,TLR3,PIK3R2,NOS2,TNFRSF1B,VCAM1,C5AR1,TNFRSF1A,MYD88,GNAQ,PLCG1,IKBKE,IL1R1,T…
mTOR Signaling	4,45E00	2,76E-01	2,197	PLD2,PRKAB1,RPS27,VEGFA,RHOG,RHOB,RPS20,EIF3D,MRAS,VEGFD,PRKD1,AKT1S1,PLD3,PRKCQ,DDIT4,VEGFC,EIF3E,RPS6,ATG13,RHOQ,RND3,GAB1,PTPN11,IRS1,PIK3CD,RPS6KA1,RPS3A,PIK3R5,PRR5L,RPS4X,PRKCZ,RPS28,HMOX1,RHOT1,PRKAA2,RHOU,PPP2R2C,PIK3R2,RPS6KA2,RPS5,RPS24,RPS19,RHOC,EIF3J,RPS6KA5,RPS21,FAU,PLD4,DGKZ,RPS16,PRKAG2,EIF3I,PRR5,PIK3CB,RPS14
Molecular Mechanisms of Cancer	4,42E00	2,43E-01	NaN	RAP2B,GAB2,RAC2,PLCB2,SMAD3,WNT16,ARHGEF1,CCND1,MYC,ITGA3,RHOG,CASP9,CCND3,RHOB,GNA15,ADCY5,TGFB1,MRAS,PLCB1,PRKD1,TP53,PRKCQ,STK36,TYK2,CREBBP,RAPGEF3,TCF3,RAC3,BCL2L1,MAX,RHOQ,CCND2,PTPN11,GAB1,RND3,APH1A,IRS1,TGFB3,ARHGEF18,PIK3CD,ARHGEF10,GNAL,RELA,FYN,TCF4,BMP2,PIK3R5,ABL1,PSEN2,MAP3K5,FZD1,MAPK11,PRKCZ,WNT2,CDC25B,SHC1,NFKBIA,JUN,CDK5,FANCD2,RHOT1,SMO,RHOU,ARHGEF3,PIK3R2,PAK4,ADCY2,ARHGEF12…
Gαq Signaling	4,27E00	2,88E-01	3,086	RELA,PLD2,PLCB2,PTK2B,GRK2,PIK3R5,NFATC1,GNG7,PRKCZ,HMOX1,HRH1,GNB4,RHOG,NFKBIA,GNB3,GNA15,RHOB,RHOT1,RHOU,MRAS,PLCB1,PIK3R2,ARHGEF25,PRKD1,GNG12,PRKCQ,PLD3,RHOC,CSK,RGS7,GNAQ,RGS4,PLCG1,IKBKE,PLD4,BTK,RHOQ,GAB1,PTPN11,RND3,IRS1,ITPR3,GNB2,PIK3CB,PIK3CD,AGTR1
Th1 and Th2 Activation Pathway	4,14E00	2,76E-01	NaN	CD247,SOCS1,SOCS3,CCR5,TNFRSF4,CD3E,TGFBR3,MAF,HLA-B,HLA-DQB1,SPI1,TGFB1,TIMD4,STAT6,IL2RG,IL4R,PRKCQ,IL6R,TYK2,IFNGR1,ACVR1B,IL18,GAB1,PTPN11,IRS1,APH1A,IL10RA,CD86,VAV1,PIK3CD,ICAM1,IL1RL1,PIK3R5,LGALS9,PSEN2,NFATC1,NFIL3,JUN,HLA-DMB,IL27RA,PIK3R2,CCR1,CXCR4,IFNGR2,ACVR1,ITGB2,S1PR1,HLA-DOB,PIK3CB,JAK3,GATA3
Mitochondrial L-carnitine Shuttle Pathway	4,07E00	5,88E-01	NaN	CPT1A,ACSBG1,CPT1B,ACSL6,ACSL5,CPT2,ACSL4,SLC27A1,SLC27A3,ACSL1
Type II Diabetes Mellitus Signaling	4,04E00	2,99E-01	2,200	SOCS1,RELA,SOCS3,PRKAB1,PKM,PIK3R5,ADIPOQ,MAP3K5,PRKCZ,ACSBG1,NFKBIA,ACSL5,PRKAA2,ACSL4,SOCS2,PIK3R2,TNFRSF1B,SMPD3,PRKD1,PPARG,MAP3K14,PRKCQ,TNFRSF1A,ACSL6,IKBKE,SLC2A4,SMPD2,GAB1,PTPN11,IRS1,GCK,SH2B2,PRKAG2,PIK3CB,PIK3CD,SLC27A1,SLC27A3,ACSL1
2-oxobutanoate Degradation I	3,94E00	1	NaN	PCCA,MCEE,DLD,PCCB,MUT
Production of Nitric Oxide and Reactive Oxygen Species in Macrophages	3,93E00	2,69E-01	3,677	PPARA,SPI1,RHOG,RHOB,CYBA,CYBB,PRKD1,MAP3K14,MAP3K9,PTPN6,PRKCQ,CREBBP,TYK2,IFNGR1,NCF4,TLR2,NCF1,RHOQ,ORM1,RND3,GAB1,PTPN11,IRS1,NCF2,PIK3CD,SIRPA,APOD,APOE,RELA,PIK3R5,MAP3K5,MAPK11,PRKCZ,LYZ,NFKBIA,JUN,RHOT1,RHOU,PPP2R2C,PIK3R2,TNFRSF1B,NOS2,TNFRSF1A,RHOC,IFNGR2,PLCG1,IKBKE,TLR4,APOA1,MAP3K8,PIK3CB,JAK3
Virus Entry via Endocytic Pathways	3,92E00	3,14E-01	NaN	RAC2,FLNB,FYN,HLA-B,PIK3R5,ABL1,AP2A2,ITGB7,PRKCZ,CD55,ITGA3,AP1G2,MRAS,ITGB4,PIK3R2,PRKD1,ITGB5,PRKCQ,ITGA6,PLCG1,ITGAL,RAC3,AP2S1,DNM1,ITGB2,GAB1,PTPN11,ZBTB12,IRS1,PIK3CB,PIK3CD,CXADR
Tec Kinase Signaling	3,9E00	2,76E-01	3,781	RELA,FYN,PTK2B,PIK3R5,TNFSF10,PRKCZ,GNG7,GNB4,ITGA3,LCK,RHOG,GNB3,GNA15,RHOB,TNFSF12,RHOT1,RHOU,MRAS,HCK,PIK3R2,PRKD1,GNG12,FGR,STAT6,PAK4,PRKCQ,PAK6,RHOC,TYK2,GNAQ,PLCG1,BTK,TEC,TLR4,RHOQ,RND3,GAB1,PTPN11,VAV3,IRS1,GNB2,FCER1G,VAV1,PIK3CB,PIK3CD,JAK3,GNAL
Axonal Guidance Signaling	3,83E00	2,29E-01	NaN	DPYSL2,RAC2,GLI2,SEMA4F,NTN1,VEGFA,GNB4,ITGA3,GNA15,ABLIM3,VEGFD,PLCB1,PLXNB2,PRKD1,GNG12,PRKCQ,STK36,COPS5,TUBB2A,L1CAM,MMP2,PLCL2,SRGAP3,GAB1,IRS1,GNB2,PIK3CD,PDGFD,GNAL,MME,FYN,LRRC4C,UNC5A,ARPC1B,FZD1,PRKCZ,SEMA6C,GNG7,TUBB2B,PSMD14,RASSF5,ROBO2,PIK3R2,UNC5C,GNAQ,PLCG1,ROBO3,SEMA3A,TUBA1A,KIF7,GLIS2,BMP7,FZD7,PLCB2,CXCL12,WNT16,TUBB,PLCD3,MICAL1,GNB3,CFL2,MRAS,ADAM23,RTN4R,ADAMTS5,FES,EPHA1,V…
Toll-like Receptor Signaling	3,75E00	3,38E-01	2,837	SIGIRR,ECSIT,PPARA,RELA,MAP3K14,IL1RL1,MYD88,TNFAIP3,MAPK11,TLR2,UBD,TLR4,IL18,LY96,JUN,NFKBIA,TLR5,TICAM1,IL1RN,TRAF4,TLR6,TLR7,CD14,TLR3,IRAK4
Role of Tissue Factor in Cancer	3,73E00	2,95E-01	NaN	FYN,PTK2B,PIK3R5,MAPK11,FGG,VEGFA,ITGA3,LCK,ARRB1,GNA15,CFL2,MRAS,HCK,PLCB1,RPS6KA2,PIK3R2,FGR,ITGB5,TP53,ITGA6,GNAQ,PLAUR,VEGFC,HBEGF,RPS6KA5,BCL2L1,ARRB2,GAB1,PTPN11,CSF1,PDXP,IRS1,PIK3CB,PIK3CD,RPS6KA1,CYR61
Phospholipase C Signaling	3,71E00	2,54E-01	3,920	CD247,PLD2,PLCB2,CD3E,ARHGEF1,HDAC6,PLCD3,GNB4,LCK,ITGA3,RHOG,GNB3,RHOB,ADCY5,HDAC11,HDAC7,MRAS,PLCB1,PRKD1,GNG12,PLD3,PRKCQ,CREBBP,RAPGEF3,RHOQ,RND3,SYK,ITPR3,ZAP70,LAT,GNB2,ARHGEF18,ARHGEF10,LCP2,PEBP1,BLNK,RELA,FYN,FCGR2B,GNG7,PRKCZ,NFATC1,SHC1,HMOX1,RHOT1,RHOU,ARHGEF3,ADCY2,ARHGEF12,RHOC,ADCY3,MEF2A,ADCY6,GNAQ,PLCG1,BTK,PLD4,ARHGEF5,MEF2D,FCER1G,ADCY7
EIF2 Signaling	3,69E00	2,58E-01	4,110	RPS27,RPL35A,CCND1,VEGFA,MYC,RPL13,RPS20,EIF3D,RPL23A,MRAS,PABPC1,RPL32,ATF3,RPL29,EIF3E,EIF2S2,RPL10A,RPS6,RPL15,RPL8,GAB1,PTPN11,HNRNPA1,IRS1,PPP1R15A,RPL10,PIK3CD,RPL13A,RPS3A,ATF5,PIK3R5,Rpl22l1,RPL26,RPS4X,RPS28,SHC1,RPL27A,RPL14,RPL18A,PIK3R2,RPS5,RPL31,RPS24,RPS19,RPL17,RPL30,EIF3J,RPL23,RPS21,FAU,RPS16,EIF3I,EIF2B1,RPL5,PIK3CB,RPL37,RPS14
Inhibition of Matrix Metalloproteases	3,68E00	4,1E-01	NaN	TIMP3,MMP14,MMP16,RECK,MMP2,TFPI2,MMP27,TIMP4,MMP23B,ADAM12,TIMP1,THBS2,A2M,LRP1,TIMP2,MMP19
Reelin Signaling in Neurons	3,65E00	3,15E-01	NaN	APOE,FYN,PIK3R5,ARHGEF1,ITGA3,LCK,CDK5,HCK,MAP4K1,PIK3R2,ARHGEF3,FGR,MAP3K9,ARHGEF12,ITGA6,RELN,MAPK8IP3,ITGAL,ARHGEF5,ITGB2,APBB1,GAB1,PTPN11,IRS1,MAPT,PIK3CB,PIK3CD,ARHGEF10,PAFAH1B3
Stearate Biosynthesis I (Animals)	3,39E00	3,9E-01	NaN	LPCAT4,ACSL6,ELOVL1,ELOVL6,ACSBG1,DHCR24,FASN,ACSL5,DBT,ACSL4,SLC27A1,SLC27A3,HNF4A,ACSL1,MBOAT7,THEM4
Th2 Pathway	3,37E00	2,73E-01	2,121	CD247,SOCS3,CCR5,ICAM1,TNFRSF4,CD3E,IL1RL1,TGFBR3,HLA-B,MAF,PIK3R5,PSEN2,HLA-DQB1,SPI1,JUN,TGFB1,HLA-DMB,PIK3R2,TIMD4,CCR1,STAT6,IL4R,IL2RG,PRKCQ,CXCR4,TYK2,ACVR1,ACVR1B,ITGB2,GAB1,PTPN11,IRS1,APH1A,S1PR1,HLA-DOB,CD86,VAV1,PIK3CB,PIK3CD,JAK3,GATA3
PKCθ Signaling in T Lymphocytes	3,33E00	2,8E-01	3,550	CD247,RELA,FYN,RAC2,CD3E,HLA-B,PIK3R5,HLA-DQB1,MAP3K5,NFATC1,LCK,NFKBIA,JUN,HLA-DMB,MRAS,PIK3R2,MAP3K9,MAP3K14,PRKCQ,PLCG1,IKBKE,RAC3,GAB1,PTPN11,BCL10,IRS1,VAV3,LAT,ZAP70,FCER1G,HLA-DOB,CD86,VAV1,PIK3CB,PIK3CD,MAP3K8,LCP2
AMPK Signaling	3,32E00	2,59E-01	2,530	FOXO4,ARID1A,PFKFB1,PRKAB1,CPT1B,ADIPOQ,PIK3R5,SMARCD2,PFKL,CCND1,MAPK11,ADRB1,PCK2,CRTC2,FASN,FOXO3,PRKAA2,MRAS,PPP2R2C,SMARCC2,EEF2K,PIK3R2,HNF4A,CHRNA5,CHRNA3,AKT1S1,ADRB2,PFKFB3,CPT1A,STRADA,CREBBP,AK3,PRKAR2A,PFKP,SLC2A4,AK5,FOXO1,PTPN11,GAB1,PPM1B,IRS1,CPT2,PRKAG2,ACACA,PIK3CB,PIK3CD,MLYCD,HMGCR,PPARGC1A
Glioma Invasiveness Signaling	3,3E00	3,29E-01	1,460	TIMP3,RHOC,PIK3R5,PLAUR,MMP2,TIMP4,RHOG,RHOQ,RND3,RHOB,PTPN11,GAB1,TIMP1,RHOT1,IRS1,RHOU,MRAS,PIK3CD,PIK3CB,PIK3R2,PLAU,ITGB5,TIMP2
Role of NFAT in Regulation of the Immune Response	3,27E00	2,59E-01	4,111	CD247,BLNK,RELA,FYN,PLCB2,CD3E,HLA-B,PIK3R5,HLA-DQB1,FCGR2B,FCGR1A,NFATC1,GNG7,GNB4,LCK,GNB3,JUN,NFKBIA,GNA15,HLA-DMB,MRAS,PLCB1,PIK3R2,GNG12,ORAI1,AKAP5,PRKCQ,MEF2A,GNAQ,PLCG1,IKBKE,BTK,GAB1,PTPN11,MEF2D,IRS1,SYK,ITPR3,ZAP70,LAT,GNB2,FCER1G,HLA-DOB,CD86,PIK3CB,PIK3CD,GNAL,LCP2
B Cell Receptor Signaling	3,27E00	2,59E-01	3,130	BLNK,RAP2B,GAB2,RELA,RAC2,PTK2B,ABL1,PIK3R5,INPPL1,MAP3K5,FCGR2B,MAPK11,NFATC1,PTPRC,SHC1,NFKBIA,JUN,CFL2,CARD10,CD22,MRAS,PIK3R2,RASSF5,MAP3K9,MAP3K14,PTPN6,PRKCQ,APBB1IP,CSK,CREBBP,IKBKE,TCF3,INPP5D,BTK,BCL2L1,FOXO1,DAPP1,GAB1,PTPN11,BCL10,VAV3,IRS1,SYK,VAV1,PIK3CB,PIK3CD,PIK3AP1,MAP3K8
Superpathway of Geranylgeranyldiphosphate Biosynthesis I (via Mevalonate)	3,25E00	5,29E-01	NaN	MVD,FDPS,ACAT2,PMVK,IDI1,COX10,ACAT1,HMGCR,HMGCS1
HER-2 Signaling in Breast Cancer	3,24E00	3,07E-01	NaN	PIK3R5,PARD6G,MAP3K5,CCND1,ITGB7,PRKCZ,CASP9,MRAS,ITGB4,ERBB2,PIK3R2,PRKD1,ITGB5,TP53,PRKCQ,PLCG1,MMP2,ITGB2,CCNE1,GAB1,PTPN11,FOXO1,IRS1,PIK3CD,PIK3CB,CDKN1B,PARD3
Isoleucine Degradation I	3,23E00	5,71E-01	NaN	HSD17B10,ECHS1,ACAT2,BCAT2,ACAT1,DLD,ACADSB,EHHADH
UVA-Induced MAPK Signaling	3,18E00	2,94E-01	1,732	PLCB2,PIK3R5,PARP12,PARP9,MAPK11,PLCD3,JUN,CASP9,MRAS,PLCB1,RPS6KA2,PIK3R2,SMPD3,TP53,PARP16,PLCG1,PARP8,RPS6KA5,TNKS2,PLCL2,PARP3,SMPD2,BCL2L1,GAB1,PTPN11,IRS1,PIK3CB,CYCS,PIK3CD,RPS6KA1
Tumoricidal Function of Hepatic Natural Killer Cells	3,17E00	4,58E-01	0,816	ENDOG,SERPINB9,ICAM1,CASP9,SRGN,DFFB,CYCS,BAX,LYVE1,ITGAL,AIFM1
CDP-diacylglycerol Biosynthesis I	3,17E00	4,58E-01	NaN	GPAM,ABHD5,LPCAT2,LPCAT1,LPCAT4,AGPAT2,AGPAT1,MBOAT1,GPAT3,AGPAT3,MBOAT7
Coagulation System	3,16E00	0.4	1,069	VWF,PLAUR,F13A1,THBD,FGG,BDKRB2,KLKB1,PROS1,SERPINA5,F5,PLAU,SERPINE1,A2M,PLAT
Branched-chain α-keto acid Dehydrogenase Complex	3,15E00	1	NaN	BCKDHA,DLD,DBT,BCKDHB
Methylmalonyl Pathway	3,15E00	1	NaN	PCCA,MCEE,PCCB,MUT
G-Protein Coupled Receptor Signaling	3,12E00	2,39E-01	NaN	PLCB2,GRK2,VIPR2,PDE12,LHCGR,HRH1,LTB4R,PDE6A,GNA15,PDE7B,ADCY5,RGS10,MRAS,PLCB1,ADORA2B,RGS14,SMPDL3A,CREBBP,RGS4,RAPGEF3,PDE4B,S1PR3,GAB1,PTPN11,RAP1GAP,IRS1,PDE1B,DUSP4,PIK3CD,RPS6KA1,GNAL,AGTR1,RELA,FYN,PTK2B,PTGER3,PIK3R5,ADORA3,PDE1A,MPPE1,SHC1,ADRB1,NFKBIA,PDE3B,PIK3R2,ADRB2,ADCY2,PDE9A,NPY1R,RGS7,ADCY3,PRKAR2A,GNAQ,ADCY6,GABBR1,IKBKE,P2RY13,GPER1,LPAR1,S1PR1,PRKAG2,P2RY12,MAP3K8,PIK3CB,AD…
Prostanoid Biosynthesis	3	6,67E-01	NaN	PTGIS,PTGES,PTGES2,PTGS1,HPGDS,PTGDS
Role of Pattern Recognition Receptors in Recognition of Bacteria and Viruses	3	2,7E-01	4,536	RELA,LIF,PIK3R5,C1QC,C1QA,C1QB,IRF3,PRKCZ,TICAM1,TGFB1,TLR7,NOD1,PIK3R2,TLR3,NLRC4,PRKD1,PTX3,NLRP3,PRKCQ,C3,C5AR1,OAS2,MYD88,TLR2,TLR4,CLEC7A,IL18,GAB1,TLR5,PTPN11,IRS1,SYK,TLR6,TGFB3,PIK3CB,PIK3CD,C3AR1
iNOS Signaling	2,99E00	3,64E-01	3,500	RELA,MYD88,CREBBP,TYK2,IFNGR2,IKBKE,IFNGR1,MAPK11,TLR4,LY96,JUN,NFKBIA,CD14,NOS2,JAK3,IRAK4
Relaxin Signaling	2,95E00	2,63E-01	1,225	RELA,PDE12,PIK3R5,PDE1A,GNG7,PRKCZ,MPPE1,VEGFA,GNB4,PDE6A,GNB3,JUN,NFKBIA,GNA15,PDE7B,ADCY5,PDE3B,MRAS,PIK3R2,NOS2,GNG12,SMPDL3A,ADCY2,PDE9A,ADCY3,PRKAR2A,ADCY6,GNAQ,PDE4B,GAB1,PTPN11,IRS1,NPR1,PDE1B,GNB2,PRKAG2,PIK3CB,PIK3CD,ADCY7,GNAL
Huntington's Disease Signaling	2,93E00	2,41E-01	0,539	PLCB2,AP2A2,HDAC6,GNB4,GNB3,CASP9,GNA15,HDAC11,HDAC7,DLG4,PLCB1,NAPA,PRKD1,GNG12,POLR2L,CAPN5,ATP5J,TP53,PRKCQ,PSMF1,HSPA9,CREBBP,POLR2H,UBD,BCL2L1,ATP5B,GAB1,TAF4,PTPN11,IRS1,CAPN1,GNB2,PSME4,PIK3CD,SDHB,PIK3R5,HSPA6,RCOR2,GNG7,PRKCZ,SHC1,JUN,CDK5,PIK3R2,DNAJB1,GOSR1,NAPB,SDHA,GLS,GNAQ,BAX,HIP1,SIN3A,DNM1,PSME1,CYCS,PIK3CB,DNM1L
Semaphorin Signaling in Neurons	2,89E00	3,4E-01	NaN	DPYSL2,FYN,PAK4,ARHGEF12,RND1,FES,PAK6,RHOC,SEMA3A,RHOQ,RHOG,RND3,CDK5,CFL2,RHOB,RHOT1,RHOU,ARHGAP1
Phosphatidylglycerol Biosynthesis II (Non-plastidic)	2,82E00	4,23E-01	NaN	GPAM,ABHD5,LPCAT2,LPCAT1,LPCAT4,AGPAT2,AGPAT1,MBOAT1,GPAT3,AGPAT3,MBOAT7
Glycolysis I	2,82E00	4,23E-01	NaN	PGK1,GPI,ENO4,TPI1,PGAM1,PKM,ENO2,ALDOA,PFKL,PFKP,BPGM
CD28 Signaling in T Helper Cells	2,78E00	2,67E-01	4,041	CD247,RELA,FYN,ARPC1B,CD3E,HLA-B,PIK3R5,HLA-DQB1,NFATC1,PTPRC,LCK,NFKBIA,JUN,HLA-DMB,PIK3R2,PTPN6,PRKCQ,CSK,PLCG1,IKBKE,GAB1,PTPN11,BCL10,SYK,IRS1,ITPR3,LAT,ZAP70,FCER1G,CD86,HLA-DOB,VAV1,PIK3CB,PIK3CD,LCP2
Natural Killer Cell Signaling	2,75E00	2,7E-01	NaN	CD247,RAC2,FYN,PIK3R5,INPPL1,PRKCZ,SHC1,LCK,MRAS,PIK3R2,PRKD1,PAK4,PTPN6,PRKCQ,PAK6,LAIR1,TYROBP,PLCG1,SH3BP2,RAC3,INPP5D,GAB1,PTPN11,SYK,IRS1,VAV3,LAT,ZAP70,FCER1G,VAV1,PIK3CB,PIK3CD,LCP2
NAD Biosynthesis from 2-amino-3-carboxymuconate Semialdehyde	2,74E00	7,14E-01	NaN	NADSYN1,NMNAT1,ABL1,QPRT,NMNAT2
Superpathway of Serine and Glycine Biosynthesis I	2,74E00	7,14E-01	NaN	PSAT1,PSPH,DUSP26,SHMT1,SHMT2
Acetyl-CoA Biosynthesis I (Pyruvate Dehydrogenase Complex)	2,74E00	7,14E-01	NaN	PDHA1,DLAT,DLD,DBT,PDHB
MSP-RON Signaling Pathway	2,71E00	3,22E-01	NaN	PIK3R5,MST1,PRKCZ,TLR2,CSF2RB,KLKB1,ITGB2,TLR4,ITGAM,PTPN11,GAB1,CSF1,IRS1,PIK3CB,PIK3CD,RPS6KA2,PIK3R2,MST1R,NOS2
Melanocyte Development and Pigmentation Signaling	2,68E00	2,84E-01	2,041	SOX10,PIK3R5,SHC1,ADCY5,MRAS,KIT,PIK3R2,RPS6KA2,ADCY2,PTPN6,ADCY3,CREBBP,ADCY6,PRKAR2A,PLCG1,RPS6KA5,KITLG,TYRP1,PTPN11,GAB1,IRS1,SH2B2,PRKAG2,PIK3CD,PIK3CB,RPS6KA1,ADCY7
T Cell Receptor Signaling	2,68E00	2,75E-01	NaN	CD247,FYN,RELA,CD3E,PIK3R5,NFATC1,PTPRC,LCK,NFKBIA,JUN,MRAS,PIK3R2,PTPN7,PRKCQ,CSK,PLCG1,IKBKE,TEC,BTK,GAB1,PTPN11,BCL10,IRS1,VAV3,LAT,ZAP70,PIK3CD,PIK3CB,VAV1,LCP2
Fatty Acid Activation	2,68E00	5,38E-01	NaN	ACSBG1,ACSL6,ACSL5,ACSL4,SLC27A1,SLC27A3,ACSL1
Mevalonate Pathway I	2,68E00	5,38E-01	NaN	MVD,ACAT2,PMVK,IDI1,ACAT1,HMGCR,HMGCS1
Endothelin-1 Signaling	2,65E00	2,46E-01	3,244	PLD2,PLCB2,MAPK15,PIK3R5,PLA2G7,MAPK11,PRKCZ,MYC,SHC1,PLCD3,HMOX1,CASP9,JUN,GNA15,LCAT,EDN1,ADCY5,PLB1,MRAS,PLCB1,PNPLA3,PIK3R2,NOS2,PRKD1,PLA2G16,ADCY2,PRKCQ,PLD3,EDNRB,PTGS1,ADCY3,ADCY6,GNAQ,PLCG1,PLCL2,PLD4,GAB1,PTPN11,IRS1,ITPR3,PIK3CB,PIK3CD,MAPK7,ADCY7,GNAL,PAFAH1B3
IL-1 Signaling	2,64E00	2,86E-01	2,683	ECSIT,RELA,MAP3K14,ADCY2,MYD88,ADCY3,PRKAR2A,ADCY6,GNAQ,IKBKE,IL1R1,MAPK11,GNG7,GNB4,GNB3,JUN,NFKBIA,GNA15,ADCY5,GNB2,MRAS,PRKAG2,ADCY7,GNG12,IRAK4,GNAL
Induction of Apoptosis by HIV1	2,62E00	3,17E-01	-0,229	TP53,MAP3K14,RELA,SLC25A13,SLC25A4,CXCR4,TNFRSF1A,SLC25A3,IKBKE,BAX,MAP3K5,BCL2L1,CASP9,NFKBIA,DFFB,CYCS,SLC25A10,TNFRSF1B,SLC25A5
NRF2-mediated Oxidative Stress Response	2,6E00	2,44E-01	0,209	AKR7A2,USP14,PRDX1,NQO2,MAF,PIK3R5,GCLC,MAP3K5,CLPP,SOD3,PRKCZ,HMOX1,SOD2,JUN,UBE2K,MRAS,DNAJA3,GSTA1,GCLM,PIK3R2,TXN,DNAJB1,PRKD1,GSTM1,MGST1,PRKCQ,NQO1,CREBBP,SOD1,MAFK,MAFF,DNAJC11,DNAJC21,FTL,GAB1,MGST2,PTPN11,IRS1,DNAJC18,PIK3CB,PIK3CD,CDC34,AOX1,MAPK7,DNAJB5,GSTP1,EPHX1
HIF1α Signaling	2,59E00	2,7E-01	NaN	MMP14,MMP16,MAPK15,PIK3R5,ELOC,MAPK11,LDHB,ARNT,VEGFA,JUN,EDN1,MRAS,VEGFD,PIK3R2,NOS2,MMP19,TP53,COPS5,CREBBP,VEGFC,MMP2,SLC2A4,MMP27,MMP23B,PTPN11,GAB1,IRS1,PIK3CD,PIK3CB,MAPK7,LDHA
14-3-3-mediated Signaling	2,55E00	2,62E-01	1,569	PLCB2,PIK3R5,MAP3K5,TUBB,PRKCZ,TUBB2B,YWHAQ,PLCD3,JUN,MRAS,PLCB1,PIK3R2,PRKD1,AKT1S1,PRKCQ,YWHAG,TNFRSF1A,STRADA,TUBG1,TUBB2A,PLCG1,BAX,PLCL2,TUBA1A,GAB1,TUBB6,PTPN11,FOXO1,IRS1,MAPT,PIK3CB,PIK3CD,RPS6KA1,CDKN1B
Th1 Pathway	2,54E00	2,59E-01	3,286	CD247,SOCS1,SOCS3,CCR5,ICAM1,CD3E,HLA-B,PIK3R5,LGALS9,PSEN2,HLA-DQB1,NFATC1,NFIL3,HLA-DMB,PIK3R2,IL27RA,PRKCQ,TYK2,IL6R,IFNGR2,IFNGR1,ITGB2,IL18,GAB1,PTPN11,APH1A,IRS1,IL10RA,HLA-DOB,CD86,VAV1,PIK3CB,PIK3CD,JAK3,GATA3
γ-linolenate Biosynthesis II (Animals)	2,52E00	4,71E-01	NaN	ACSBG1,ACSL6,ACSL5,ACSL4,SLC27A1,SLC27A3,CYB5A,ACSL1
Protein Kinase A Signaling	2,52E00	2,17E-01	1,053	PLCB2,PTPN23,SMAD3,PDE12,DUSP15,NTN1,PTPRC,YWHAQ,TH,PLCD3,GNB4,GNB3,PHKB,PDE6A,PDE7B,ADCY5,TGFB1,PLCB1,PGP,PRKD1,GNG12,PHKG1,SMPDL3A,KDELR1,PTPRE,PTPN6,PRKCQ,YWHAG,PTPRD,ADD2,CREBBP,PTPN18,PLCL2,PTPN3,PDE4B,TCF3,PTPN11,ITPR3,PDE1B,TGFB3,PTPRS,GNB2,DUSP4,KDELR2,SIRPA,RELA,FLNB,TCF4,AKAP8,PTK2B,PTPN13,MYLK3,DUSP22,PDE1A,NFATC1,PRKCZ,PTPRF,GNG7,PHKA2,MPPE1,CDC25B,PTPN4,NFKBIA,DUSP26,PDE3B,H1FX,SMO,R…
eNOS Signaling	2,51E00	2,52E-01	2,828	PRKAB1,HSPA6,PIK3R5,SLC7A1,PRKCZ,BDKRB2,VEGFA,AQP3,NOSIP,CASP9,ADCY5,PRKAA2,VEGFD,PIK3R2,CHRNA5,CHRNA3,PRKD1,AQP7,ADCY2,PRKCQ,FLT1,HSPA9,ADCY3,FLT4,ADCY6,GNAQ,PRKAR2A,PLCG1,VEGFC,NOSTRIN,GAB1,LPAR1,PTPN11,IRS1,ITPR3,PRKAG2,PIK3CB,PIK3CD,ADCY7
2-ketoglutarate Dehydrogenase Complex	2,51E00	0.8	NaN	DHTKD1,DLST,DLD,OGDH
Folate Polyglutamylation	2,51E00	0.8	NaN	SHMT1,FPGS,MTHFD1,SHMT2
G Protein Signaling Mediated by Tubby	2,5E00	3,75E-01	NaN	GNB4,LCK,PLCB2,GNB3,GNB2,MRAS,GNAQ,ABL1,PLCG1,PLCB1,GNG12,GNG7
Fatty Acid β-oxidation I	2,5E00	3,75E-01	NaN	HSD17B10,ECHS1,ACSBG1,ECI2,ACSL6,ACSL5,ACSL4,SLC27A1,SLC27A3,IVD,EHHADH,ACSL1
Fcγ Receptor-mediated Phagocytosis in Macrophages and Monocytes	2,5E00	2,8E-01	4,315	FYN,RAC2,GAB2,PLD2,ARPC1B,PTK2B,FCGR1A,PRKCZ,HMOX1,HCK,PIK3R2,PRKD1,FGR,PRKCQ,PLD3,PLCG1,FYB,RAC3,INPP5D,PLD4,NCF1,PIP5K1A,SYK,VAV3,VAV1,LCP2
TR/RXR Activation	2,47E00	2,76E-01	NaN	RAB3B,AKR1C3,PIK3R5,ME1,NCOA4,SLC16A3,ADRB1,PDE3B,FASN,PIK3R2,UCP2,BCL3,THRA,PFKP,THRSP,HP,LDLR,GAB1,PTPN11,COL6A3,SREBF2,IRS1,ACACA,PIK3CB,PIK3CD,THRB,PPARGC1A
iCOS-iCOSL Signaling in T Helper Cells	2,46E00	2,62E-01	3,657	CD247,GAB2,RELA,IL2RG,PRKCQ,CD3E,CSK,HLA-B,PIK3R5,PLCG1,IKBKE,HLA-DQB1,NFATC1,INPP5D,PTPRC,SHC1,LCK,NFKBIA,GAB1,PTPN11,IRS1,ITPR3,ZAP70,LAT,HLA-DMB,FCER1G,HLA-DOB,VAV1,PIK3CB,PIK3CD,PIK3R2,LCP2
IL-4 Signaling	2,45E00	2,81E-01	NaN	SOCS1,STAT6,IL4R,PTPN6,IL2RG,IRF4,HLA-B,TYK2,PIK3R5,INPPL1,HLA-DQB1,NFATC1,INPP5D,SHC1,GAB1,PTPN11,IRS1,HLA-DMB,MRAS,HLA-DOB,NR3C2,PIK3CB,PIK3CD,PIK3R2,JAK3
Role of Osteoblasts, Osteoclasts and Chondrocytes in Rheumatoid Arthritis	2,44E00	2,33E-01	NaN	WNT16,ACP5,ITGA3,CASP9,TGFB1,DKK2,TRAF5,ADAMTS5,SFRP4,MAP3K14,SPP1,GSN,TCF3,IL18,GAB1,PTPN11,IL1RN,IRS1,PIK3CD,SFRP1,RELA,TCF4,SFRP2,PTK2B,IL1RL1,MMP14,BMP2,PIK3R5,FZD1,MAP3K5,NFATC1,WNT2,NFKBIA,JUN,SMO,SFRP5,PIK3R2,TNFRSF1B,ALPL,CTSK,TNFRSF1A,IKBKE,IL1R1,TNFRSF11A,CSF1R,FZD4,FOXO1,CSF1,PIK3CB,BMP7,SOST,LRP1,WNT11,FZD7
P2Y Purigenic Receptor Signaling Pathway	2,44E00	2,58E-01	2,335	RELA,PLCB2,PIK3R5,GNG7,PRKCZ,MYC,PLCD3,GNB4,JUN,GNB3,ADCY5,MRAS,PLCB1,PIK3R2,PRKD1,GNG12,ADCY2,PRKCQ,ADCY3,CREBBP,ADCY6,GNAQ,PRKAR2A,PLCG1,PLCL2,GAB1,PTPN11,IRS1,GNB2,PRKAG2,P2RY12,PIK3CB,PIK3CD,ADCY7
Role of JAK1 and JAK3 in γc Cytokine Signaling	2,43E00	2,96E-01	NaN	BLNK,SOCS1,STAT6,SOCS3,IL4R,IL2RG,FES,PTK2B,IL21R,PIK3R5,SHC1,PTPN11,GAB1,IRS1,SYK,SH2B2,MRAS,PIK3CB,PIK3CD,PIK3R2,JAK3
Eicosanoid Signaling	2,39E00	2,99E-01	2,121	PLA2G16,PTGIS,LTA4H,AKR1C3,PTGER3,PTGS1,ALOX5AP,ALOX12,PTGDS,PLA2G7,PTGES,LTB4R,PTGES2,LCAT,PLB1,LTC4S,PNPLA3,HPGDS,ALOX5,PAFAH1B3
Superoxide Radicals Degradation	2,38E00	6,25E-01	NaN	TYRP1,SOD2,NQO1,SOD1,SOD3
Thrombin Signaling	2,37E00	2,36E-01	2,655	RELA,F2RL2,PLCB2,PIK3R5,ARHGEF1,GATA2,MAPK11,PRKCZ,GNG7,SHC1,PLCD3,GNB4,RHOG,GNB3,GNA15,RHOB,ADCY5,RHOT1,RHOU,MRAS,PLCB1,PIK3R2,ARHGEF3,PRKD1,GNG12,ADCY2,ARHGEF12,PRKCQ,RHOC,ADCY3,ADCY6,GNAQ,PLCG1,PLCL2,ARHGEF5,RHOQ,RND3,GAB1,PTPN11,IRS1,ITPR3,GNB2,PIK3CB,PIK3CD,GATA3,ADCY7,ARHGEF10,GNAL
Macropinocytosis Signaling	2,36E00	2,84E-01	2,324	MRC1,PRKCQ,PDGFA,PIK3R5,PLCG1,RAB34,CSF1R,PRKCZ,ITGB7,ITGB2,PTPN11,GAB1,CSF1,IRS1,MRAS,CD14,PIK3CD,PIK3CB,ITGB4,PIK3R2,PDGFD,PRKD1,ITGB5
Methylglyoxal Degradation I	2,36E00	1	NaN	HAGHL,HAGH,GLO1
Glutathione Biosynthesis	2,36E00	1	NaN	GCLC,GCLM,GSS
ERK5 Signaling	2,35E00	3,02E-01	1,606	IL6ST,YWHAG,LIF,CREBBP,MEF2A,GNAQ,RPS6KA5,PRKCZ,YWHAQ,MYC,GAB1,PTPN11,MEF2D,FOXO3,MRAS,MAP3K8,RPS6KA1,MAPK7,RPS6KA2
Adipogenesis pathway	2,33E00	2,54E-01	NaN	FGF2,BMP2,SMAD3,SIN3B,PPIP5K1,FZD1,HDAC6,LPIN1,CDK5,TGFB1,HDAC11,AGPAT2,LPL,HDAC7,CLOCK,SMO,GTF2H5,KMT2B,TP53,PPARG,TNFRSF1A,TXNIP,XBP1,SENP2,SLC2A4,SIN3A,FZD4,FOXO1,KLF5,BMP7,RPS6KA1,TCF7,PER2,FZD7
Glioblastoma Multiforme Signaling	2,31E00	2,45E-01	2,271	PLCB2,PDGFA,PIK3R5,WNT16,FZD1,CCND1,WNT2,MYC,SHC1,PLCD3,RHOG,RHOB,RHOT1,RHOU,SMO,MRAS,PDGFRA,PLCB1,PIK3R2,TP53,RHOC,PLCG1,PLCL2,TCF3,CCNE1,FZD4,RHOQ,GAB1,PTPN11,FOXO1,RND3,IRS1,ITPR3,PIK3CB,PIK3CD,CDKN1B,PDGFD,WNT11,FZD7
T Helper Cell Differentiation	2,28E00	2,88E-01	NaN	IL6ST,STAT6,IL4R,IL2RG,TNFRSF1A,IL21R,HLA-B,IL6R,IFNGR2,FOXP3,IFNGR1,HLA-DQB1,IL18,TGFB1,HLA-DMB,FCER1G,IL10RA,CD86,HLA-DOB,GATA3,TNFRSF1B
RAR Activation	2,27E00	2,37E-01	NaN	RELA,ARID1A,AKR1C3,BMP2,SMAD3,SMARCD2,MAP3K5,RARG,MAPK11,PSMC5,PRKCZ,NR2F1,VEGFA,JUN,ALDH1A3,ADCY5,TGFB1,RARA,PNRC1,GTF2H5,SMARCC2,SORBS3,PIK3R2,ZBTB16,PRKD1,SRA1,DHRS3,ADCY2,PRKCQ,CSK,ADCY3,CREBBP,PRKAR2A,ADCY6,SNW1,CSF2RB,TAF4,TGFB3,PRKAG2,IGFBP3,PIK3CB,PIK3CD,CRABP2,ADCY7,PPARGC1A
α-Adrenergic Signaling	2,27E00	2,76E-01	1,606	ADCY2,PRKCQ,ADCY3,PRKAR2A,GNAQ,ADCY6,PLCG1,PYGB,PYGL,PRKCZ,PHKA2,GNG7,GNB4,PHKB,GNB3,ADCY5,ITPR3,MRAS,PRKAG2,GNB2,ADCY7,PRKD1,GNG12,PHKG1
CXCR4 Signaling	2,26E00	2,42E-01	1,219	PLCB2,PIK3R5,CXCL12,GNG7,PRKCZ,GNB4,RHOG,GNB3,JUN,GNA15,RHOB,ADCY5,RHOT1,RHOU,MRAS,PLCB1,PIK3R2,PRKD1,GNG12,PAK4,ADCY2,PRKCQ,PAK6,RHOC,CXCR4,ADCY3,ADCY6,GNAQ,RHOQ,RND3,GAB1,PTPN11,IRS1,ITPR3,GNB2,PIK3CB,PIK3CD,ADCY7,ELMO1,GNAL
Gluconeogenesis I	2,25E00	3,85E-01	NaN	PGK1,GPI,ENO4,PGAM1,ME3,ENO2,ALDOA,ME1,MDH1,BPGM
Role of JAK2 in Hormone-like Cytokine Signaling	2,25E00	3,53E-01	NaN	SHC1,SOCS1,SOCS3,PTPN6,PTPN11,EPOR,IRS1,TYK2,SH2B2,SOCS2,PRLR,SIRPA
Prolactin Signaling	2,22E00	2,77E-01	1,964	SOCS1,SOCS3,FYN,PRKCQ,CREBBP,PIK3R5,PLCG1,PRKCZ,MYC,SHC1,JUN,PTPN11,GAB1,IRS1,MRAS,SOCS2,NMI,PIK3CD,PIK3CB,PIK3R2,PRLR,TCF7,PRKD1
Small Cell Lung Cancer Signaling	2,16E00	2,74E-01	NaN	TP53,RELA,PIK3R5,ABL1,IKBKE,CCND1,SIN3A,MYC,BCL2L1,CCNE1,CASP9,MAX,NFKBIA,PTPN11,GAB1,IRS1,TRAF4,PIK3CD,CYCS,PIK3CB,CDKN1B,PIK3R2,TRAF5
Pancreatic Adenocarcinoma Signaling	2,13E00	2,54E-01	3,128	RELA,PLD2,SMAD3,ABL1,PIK3R5,CCND1,VEGFA,HMOX1,CASP9,TGFB1,VEGFD,PIK3R2,ERBB2,TP53,PLD3,TYK2,VEGFC,HBEGF,SIN3A,PLD4,BCL2L1,CCNE1,PTPN11,GAB1,IRS1,TGFB3,PIK3CD,PIK3CB,CDKN1B,JAK3
TREM1 Signaling	2,13E00	2,8E-01	3,710	SIGIRR,RELA,ICAM1,NLRP3,TYROBP,IL1RL1,MYD88,LAT2,PLCG1,CD83,FCGR2B,TLR2,TLR4,IL18,TLR5,TLR6,TLR7,CD86,NOD1,TLR3,NLRC4
Germ Cell-Sertoli Cell Junction Signaling	2,13E00	2,37E-01	NaN	RAC2,MYO7A,PIK3R5,MAP3K5,TUBB,TUBB2B,ITGA3,RHOG,RHOB,CFL2,SORBS1,TGFB1,RHOT1,RHOU,MRAS,PIK3R2,MAP3K9,MAP3K14,PAK4,PAK6,RHOC,TNFRSF1A,TUBG1,TUBB2A,ITGA6,GSN,RAC3,CDH2,RHOQ,TUBA1A,GAB1,TUBB6,PTPN11,RND3,IRS1,TGFB3,ZYX,PIK3CB,PIK3CD,MAP3K8,A2M
RhoGDI Signaling	2,13E00	2,37E-01	-3,307	ARPC1B,ARHGEF1,GNG7,CDH11,GNB4,ITGA3,RHOG,GNB3,GNA15,RHOB,CFL2,CDH3,RHOT1,RHOU,MRAS,ARHGAP12,ARHGEF3,GNG12,PAK4,ARHGAP6,CDH4,ARHGEF12,PAK6,RHOC,CREBBP,ARHGAP4,GNAQ,ARHGDIB,ARHGEF5,DGKZ,CDH2,PIP5K1A,RHOQ,ARHGAP9,RND3,CDH20,GNB2,ARHGEF18,ARHGAP1,ARHGEF10,GNAL
HMGB1 Signaling	2,12E00	2,48E-01	3,053	RELA,ICAM1,LIF,PIK3R5,MAPK11,HMGB1,RHOG,JUN,RHOB,TGFB1,RHOT1,RHOU,MRAS,PIK3R2,SERPINE1,TNFRSF1B,PLAT,VCAM1,RHOC,TNFRSF1A,IFNGR2,IFNGR1,IL1R1,TLR4,IL18,RHOQ,GAB1,PTPN11,RND3,IRS1,TGFB3,PIK3CB,PIK3CD
Chondroitin and Dermatan Biosynthesis	2,1E00	6,67E-01	NaN	CHSY3,CHPF,CHSY1,CHPF2
Zymosterol Biosynthesis	2,1E00	6,67E-01	NaN	NSDHL,MSMO1,TM7SF2,CYP51A1
Caveolar-mediated Endocytosis Signaling	2,09E00	2,82E-01	NaN	FYN,FLNB,HLA-B,ABL1,ITGA6,CD48,COPG2,ITGAL,ITGB7,DYRK3,ITGAE,ITGB2,CD55,ITGA3,ITGAM,ZBTB12,ITGA11,ITGB4,PTRF,ITGB5
IL-15 Signaling	2,06E00	2,76E-01	NaN	STAT6,RELA,IL2RG,VCAM1,TYK2,PIK3R5,PLCG1,MAPK11,RAC3,SHC1,BCL2L1,LCK,PTPN11,GAB1,IRS1,SYK,MRAS,PIK3CB,PIK3CD,PIK3R2,JAK3
NF-κB Signaling	2,04E00	2,33E-01	4,320	SIGIRR,RELA,TGFBR3,BMP2,PIK3R5,TNFAIP3,PRKCZ,LCK,NFKBIA,CARD10,PDGFRA,TLR7,MRAS,PIK3R2,TLR3,TRAF5,TNFRSF1B,MAP3K14,PRKCQ,FLT1,TNFRSF1A,MYD88,FLT4,CREBBP,IL1R1,TNFRSF11A,TLR2,TLR4,IL18,GAB1,TLR5,PTPN11,IL1RN,BCL10,IRS1,ZAP70,TLR6,FCER1G,PIK3CB,PIK3CD,MAP3K8,IRAK4
Growth Hormone Signaling	2,04E00	2,72E-01	1,528	SOCS1,SOCS3,PTPN6,PRKCQ,IGFALS,PIK3R5,PLCG1,RPS6KA5,SLC2A4,PRKCZ,PTPN11,GAB1,IRS1,IGFBP3,SOCS2,PIK3CB,PIK3CD,RPS6KA1,RPS6KA2,PIK3R2,A2M,PRKD1
Lymphotoxin β Receptor Signaling	2,04E00	2,84E-01	1,291	MAP3K14,RELA,VCAM1,CREBBP,PIK3R5,IKBKE,BCL2L1,NFKBID,CASP9,NFKBIA,PTPN11,GAB1,IRS1,TRAF4,PIK3CD,CYCS,PIK3CB,PIK3R2,TRAF5
Interferon Signaling	2,03E00	3,33E-01	2,111	RELA,SOCS1,IFIT3,TYK2,IFNGR2,IFI6,IFI35,IRF9,IFNGR1,PSMB8,BAX,IFNAR2
NF-κB Activation by Viruses	2,02E00	2,67E-01	2,985	RELA,MAP3K14,CCR5,PRKCQ,ITGA6,PIK3R5,IKBKE,ITGAL,PRKCZ,ITGB2,LCK,ITGA3,NFKBIA,PTPN11,GAB1,IRS1,MRAS,PIK3CD,PIK3CB,PIK3R2,PRKD1,ITGB5,CR2
Renin-Angiotensin Signaling	2,02E00	2,5E-01	2,921	RELA,PTK2B,PIK3R5,MAPK11,PRKCZ,SHC1,JUN,ADCY5,MRAS,PIK3R2,PRKD1,PAK4,ADCY2,PTPN6,PRKCQ,PAK6,ADCY3,GNAQ,ADCY6,PRKAR2A,PLCG1,GAB1,PTPN11,IRS1,ITPR3,PRKAG2,PIK3CD,PIK3CB,ADCY7,AGTR1
Gαi Signaling	2,02E00	2,5E-01	0,577	PTGER3,ADORA3,GNG7,SHC1,GNB4,LTB4R,GNB3,ADCY5,RGS10,MRAS,RGS14,GNG12,ADCY2,NPY1R,ADCY3,RGS7,ADCY6,PRKAR2A,RGS4,GABBR1,S1PR3,P2RY13,LPAR1,RAP1GAP,PRKAG2,S1PR1,GNB2,P2RY12,ADCY7,AGTR1
Acute Myeloid Leukemia Signaling	2,01E00	2,64E-01	0,447	RELA,TCF4,PIK3R5,TCF3,CCND1,CSF1R,SPI1,IDH1,KITLG,MYC,CSF2RB,PTPN11,GAB1,PIM1,FLT3LG,CSF2RA,RARA,IRS1,MRAS,KIT,PIK3CD,PIK3CB,PIK3R2,PIM2
IL-9 Signaling	1,99E00	3,11E-01	1,155	SOCS3,RELA,IL2RG,PIK3R5,BCL3,PTPN11,GAB1,IRS1,CISH,SOCS2,PIK3CB,PIK3CD,PIK3R2,JAK3
IL-12 Signaling and Production in Macrophages	1,97E00	2,4E-01	NaN	APOE,RELA,MAF,PIK3R5,MST1,ALOX12,MAPK11,SPI1,PRKCZ,LYZ,JUN,TGFB1,PIK3R2,NOS2,PRKD1,PPARG,STAT6,PRKCQ,MYD88,IKBKE,IFNGR1,TLR2,TLR4,IL18,APOA1,ORM1,GAB1,PTPN11,IRS1,TGFB3,PIK3CB,PIK3CD,MAP3K8,MST1R,APOD
IL-10 Signaling	1,97E00	2,79E-01	NaN	CCR1,SOCS3,MAP3K14,RELA,IL4R,CCR5,IL1RL1,TYK2,IKBKE,IL1R1,FCGR2B,MAPK11,HMOX1,IL18,JUN,NFKBIA,IL1RN,IL10RA,CD14
Cell Cycle: G1/S Checkpoint Regulation	1,92E00	2,81E-01	-0,258	TP53,SMAD3,ABL1,CCND1,SIN3A,MYC,HDAC6,CCNE1,CCND2,MAX,FOXO1,CCND3,TGFB1,HDAC11,HDAC7,TGFB3,RPL5,CDKN1B
Atherosclerosis Signaling	1,92E00	2,44E-01	NaN	APOE,RELA,ICAM1,MSR1,PDGFA,CMA1,CXCL12,ALOX12,PLA2G7,COL1A2,LYZ,LCAT,TNFSF12,TGFB1,PLB1,LPL,PNPLA3,PLA2G16,VCAM1,CXCR4,SELPLG,ITGB2,IL18,APOA1,ORM1,IL1RN,CSF1,ALOX5,PDGFD,PAFAH1B3,APOD
Inflammasome pathway	1,86E00	3,81E-01	2,121	TLR4,IL18,NLRP3,NLRP1,PYCARD,MYD88,PANX1,NLRC4
Wnt/β-catenin Signaling	1,86E00	2,31E-01	-0,354	TCF4,SFRP2,SOX10,TGFBR3,WNT16,FZD1,RARG,CCND1,WNT2,MYC,JUN,CDH3,TGFB1,RARA,SMO,SFRP5,DKK2,PPP2R2C,MAP4K1,TP53,SFRP4,AXIN2,APPL2,PPARD,CREBBP,ACVR1,GNAQ,TCF3,ACVR1B,UBD,CDH2,DVL2,FZD4,TLE4,TGFB3,SFRP1,WNT11,LRP1,FZD7
Glycine Betaine Degradation	1,85E00	0.5	NaN	SARDH,PIPOX,SHMT1,SHMT2,SDSL
Apoptosis Signaling	1,84E00	2,58E-01	0,426	ENDOG,CAPN5,TP53,RELA,MAP3K14,PRKCQ,TNFRSF1A,PLCG1,LMNA,IKBKE,BAX,MAP3K5,ACIN1,BCL2L1,CASP9,NFKBIA,CAPN1,MRAS,DFFB,CYCS,RPS6KA1,TNFRSF1B,AIFM1
CTLA4 Signaling in Cytotoxic T Lymphocytes	1,83E00	2,53E-01	NaN	CD247,FYN,PTPN6,CD3E,HLA-B,PIK3R5,PLCG1,AP2A2,AP2S1,LCK,AP1G2,GAB1,PTPN11,ZBTB12,IRS1,SYK,ZAP70,LAT,FCER1G,CD86,PPP2R2C,PIK3CB,PIK3CD,PIK3R2,LCP2
PI3K/AKT Signaling	1,82E00	2,42E-01	1,633	RELA,GAB2,INPPL1,MAP3K5,CCND1,PRKCZ,YWHAQ,SHC1,ITGA3,NFKBIA,FOXO3,MRAS,PPP2R2C,PIK3R2,THEM4,TP53,CDC37,YWHAG,TYK2,IKBKE,INPP5D,BCL2L1,GAB1,FOXO1,LIMS1,PIK3CD,PIK3CB,MAP3K8,CDKN1B,JAK3
L-cysteine Degradation I	1,82E00	7,5E-01	NaN	GOT1,CDO1,GOT2
Acetate Conversion to Acetyl-CoA	1,82E00	7,5E-01	NaN	ACSS3,ACSS2,ACSL1
Leptin Signaling in Obesity	1,79E00	2,59E-01	0,000	SOCS3,ADCY2,PLCB2,ADCY3,PRKAR2A,ADCY6,PIK3R5,PLCG1,PLCL2,PLCD3,FOXO1,PTPN11,GAB1,ADCY5,PDE3B,IRS1,PRKAG2,PLCB1,PIK3CD,PIK3CB,PIK3R2,ADCY7
Ceramide Degradation	1,79E00	5,71E-01	NaN	NAAA,ACER3,ACER2,ASAH1
Aryl Hydrocarbon Receptor Signaling	1,79E00	2,36E-01	NaN	ALDH4A1,RELA,NFIX,NQO2,RARG,CCND1,ARNT,NR2F1,MYC,JUN,CCND3,ALDH1A3,TGFB1,RARA,GSTA1,ALDH5A1,ALDH6A1,ALDH7A1,TP53,GSTM1,CYP1A1,MGST1,NQO1,BAX,CCNE1,CCND2,MGST2,TGFB3,ALDH3B1,ALDH18A1,CDKN1B,DHFR,GSTP1
Superpathway of Inositol Phosphate Compounds	1,78E00	2,18E-01	NaN	SOCS3,PLCB2,PTPN23,EPHX2,NUDT14,DUSP15,ACP5,PTPRC,PLCD3,LCK,PLCB1,PMPCA,PTPN6,PIP5K1A,TMEM55A,GAB1,PTPN11,IRS1,DUSP23,SSH3,CD86,VAV1,PIK3CD,PIK3AP1,SIRPA,FYN,PTPN13,PIK3R5,PPIP5K1,INPPL1,HACD2,PPM1K,PTPRF,CDC25B,PDGFRA,KIT,ILKAP,IP6K2,ERBB2,PIK3R2,NUDT4,ALPL,PI4KB,PTPN7,PLCG1,INPP5D,PLD4,TNS3,PDXP,CILP,PIK3CB
Type I Diabetes Mellitus Signaling	1,77E00	2,45E-01	1,342	CD247,SOCS3,RELA,SOCS1,CD3E,HLA-B,MAP3K5,HLA-DQB1,MAPK11,NFKBIA,CASP9,HLA-DMB,SOCS2,TNFRSF1B,NOS2,MAP3K14,TNFRSF1A,MYD88,IFNGR2,IKBKE,IFNGR1,IL1R1,HSPD1,FCER1G,CD86,HLA-DOB,CYCS
Glutathione-mediated Detoxification	1,77E00	3,33E-01	NaN	Gstt3,GSTM1,MGST1,MGST2,GGH,GSTA1,HPGDS,Gstt1,ANPEP,GSTP1
Phenylalanine Degradation IV (Mammalian, via Side Chain)	1,76E00	4,29E-01	NaN	HPD,GOT1,SLC27A3,GOT2,ACSF3,MAOA
Breast Cancer Regulation by Stathmin1	1,75E00	2,22E-01	NaN	PLCB2,PIK3R5,ARHGEF1,TUBB,PRKCZ,GNG7,TUBB2B,STMN1,SHC1,GNB4,GNB3,ADCY5,MRAS,PLCB1,PPP2R2C,PIK3R2,ARHGEF3,PRKD1,GNG12,TP53,ADCY2,ARHGEF12,PRKCQ,TUBG1,TUBB2A,ADCY3,PRKAR2A,ADCY6,GNAQ,ARHGEF5,CCNE1,TUBA1A,TUBB6,GAB1,PTPN11,IRS1,ITPR3,GNB2,PRKAG2,ARHGEF18,PIK3CB,PIK3CD,CDKN1B,ADCY7,ARHGEF10
Antiproliferative Role of TOB in T Cell Signaling	1,75E00	3,46E-01	NaN	PABPC1,CCNE1,TGFB1,SMAD3,TGFB3,TOB1,RPS6KA1,CDC34,CDKN1B
Cardiac Hypertrophy Signaling	1,75E00	2,17E-01	3,244	PLCB2,PLCD3,GNB4,GNB3,RHOG,RHOB,GNA15,TGFB1,ADCY5,MRAS,PLCB1,GNG12,MAP3K14,MAP3K9,IL6R,CREBBP,PLCL2,RHOQ,RND3,GAB1,PTPN11,IRS1,GNB2,TGFB3,PIK3CD,RPS6KA1,GNAL,PIK3R5,MAP3K5,MAPK11,GNG7,JUN,ADRB1,RHOT1,RHOU,PIK3R2,ADRB2,ADCY2,RHOC,ADCY3,MEF2A,PRKAR2A,ADCY6,GNAQ,PLCG1,MEF2D,PRKAG2,EIF2B1,MAP3K8,PIK3CB,ADCY7
p70S6K Signaling	1,73E00	2,37E-01	2,414	PLCB2,F2RL2,PIK3R5,PRKCZ,YWHAQ,SHC1,PLCD3,MRAS,PLCB1,PPP2R2C,PIK3R2,EEF2K,BCAP31,PRKD1,IL4R,IL2RG,PRKCQ,YWHAG,GNAQ,PLCG1,PLCL2,RPS6,BTK,GAB1,PTPN11,SYK,IRS1,MAPT,PIK3CB,PIK3CD,AGTR1
Androgen Signaling	1,72E00	2,43E-01	1,291	RELA,SMAD3,CCND1,GNG7,PRKCZ,NCOA4,SHC1,GNB4,JUN,GNB3,AR,GNA15,MRAS,GTF2H5,DNAJB1,POLR2L,GNG12,PRKD1,PRKCQ,SHBG,CREBBP,GNAQ,PRKAR2A,POLR2H,PRKAG2,GNB2,GNAL
IGF-1 Signaling	1,72E00	2,45E-01	0,243	SOCS1,IGFBP6,SOCS3,YWHAG,PRKAR2A,PIK3R5,IGFBP5,IGFBP2,PRKCZ,YWHAQ,SHC1,CASP9,JUN,FOXO1,GAB1,PTPN11,IRS1,FOXO3,IGFBP3,MRAS,PRKAG2,SOCS2,PIK3CB,PIK3CD,PIK3R2,CYR61
Signaling by Rho Family GTPases	1,7E00	2,15E-01	3,703	ARHGEF1,SLC9A1,STMN1,GNB4,ITGA3,RHOG,GNB3,RHOB,CFL2,GNA15,MRAS,CYBB,GNG12,MAP3K9,CDH2,PIP5K1A,RHOQ,RND3,GAB1,PTPN11,IRS1,CDH20,NCF2,GNB2,PIK3CD,ARHGEF18,PARD3,ARHGEF10,GNAL,RELA,PTK2B,ARPC1B,CDC42EP5,PIK3R5,SEPT11,GNG7,CDH11,PRKCZ,JUN,RHOT1,CDH3,CIT,RHOU,PIK3R2,ARHGEF3,PAK4,CDH4,ARHGEF12,PAK6,RHOC,GNAQ,ARHGEF5,PIK3CB
NGF Signaling	1,68E00	2,39E-01	2,887	RELA,PIK3R5,MAP3K5,PRKCZ,SHC1,RHOG,TRAF4,MRAS,PIK3R2,RPS6KA2,SMPD3,TP53,MAP3K14,MAP3K9,CREBBP,PLCG1,IKBKE,RPS6KA5,BAX,SMPD2,PTPN11,GAB1,IRS1,MAP3K8,PIK3CD,PIK3CB,MAPK7,RPS6KA1
Dendritic Cell Maturation	1,65E00	2,21E-01	5,060	RELA,PLCB2,ICAM1,HLA-B,PIK3R5,CD83,HLA-DQB1,FCGR2B,FCGR1A,MAPK11,COL1A2,PLCD3,CD1D,NFKBIA,CD1A,HLA-DMB,PLCB1,PIK3R2,TLR3,TNFRSF1B,MAP3K14,TNFRSF1A,MYD88,TYROBP,CREBBP,PLCG1,IKBKE,PLCL2,TLR2,TLR4,IL18,GAB1,PTPN11,ZBTB12,IL1RN,TREM2,IRS1,FCER1G,HLA-DOB,CD86,PIK3CB,PIK3CD
Hepatic Cholestasis	1,64E00	2,26E-01	NaN	PPARA,RELA,LIF,SLC10A1,SLC4A2,IL1RL1,HSD3B7,PRKCZ,JUN,NFKBIA,ADCY5,TGFB1,RARA,HNF4A,TNFRSF1B,PRKD1,MAP4K2,MAP3K14,ADCY2,PRKCQ,TNFRSF1A,MYD88,ADCY3,ADCY6,PRKAR2A,IKBKE,IL1R1,TLR4,IL18,LY96,IL1RN,PRKAG2,TGFB3,CD14,ADCY7,IRAK4
VDR/RXR Activation	1,63E00	2,56E-01	0,333	IGFBP6,SERPINB1,SPP1,PRKCQ,PDGFA,IL1RL1,PPARD,IGFBP5,THBD,KLF4,PRKCZ,PSMC5,CAMP,FOXO1,GADD45A,IGFBP3,CD14,SEMA3B,CDKN1B,PRKD1
JAK/Stat Signaling	1,63E00	2,53E-01	0,655	SOCS1,STAT6,SOCS3,RELA,PTPN6,TYK2,GNAQ,PIK3R5,SHC1,BCL2L1,JUN,PTPN11,GAB1,IRS1,CISH,MRAS,SOCS2,PIK3CD,PIK3CB,PIK3R2,JAK3
Antioxidant Action of Vitamin C	1,62E00	2,43E-01	-3,710	PLA2G16,RELA,PLD2,PLCB2,PLD3,PLCG1,IKBKE,PLCL2,SLC23A3,SLC2A4,PLA2G7,MAPK11,TXNRD3,PLD4,PLCD3,HMOX1,CSF2RB,NFKBIA,LCAT,CSF2RA,PLB1,PLCB1,PNPLA3,TXN,PAFAH1B3
PPAR Signaling	1,62E00	2,47E-01	-2,558	PPARA,PPARG,MAP3K14,RELA,SRA1,PDGFA,PPARD,IL1RL1,TNFRSF1A,CREBBP,IKBKE,IL1R1,NR2F1,SHC1,IL18,JUN,NFKBIA,IL1RN,PDGFRA,MRAS,PDGFD,TNFRSF1B,PPARGC1A
Protein Ubiquitination Pathway	1,62E00	2,12E-01	NaN	FZR1,CRYAB,PSMA7,USP5,HLA-B,USP20,PSMB8,ELOC,PSMC5,PAN2,DNAJC28,UCHL5,NEDD4L,DNAJC30,PSMA6,PSMB5,USP36,HSPA9,PSMC4,THOP1,UCHL3,UBD,PSMB7,PSMD11,UBE2L3,ZBTB12,PSMA5,DNAJC18,PSMA4,PSMD1,PSMD4,USP14,USP18,PSMD7,DNAJC12,HSPA6,USP54,UCHL1,USP13,HSPE1,PSMA3,PSMD14,DNAJB1,HSPB6,PSMB4,PSMA1,HSPD1,PSMB6,UBE2L6,DNAJC11,DNAJC21,PSME1,CDC34,DNAJB5
Ovarian Cancer Signaling	1,62E00	2,29E-01	NaN	TCF4,ABL1,PIK3R5,LHCGR,WNT16,FZD1,CCND1,MLH1,WNT2,VEGFA,ARRB1,EDN1,SMO,MRAS,VEGFD,PIK3R2,TP53,PTGS1,PRKAR2A,VEGFC,MMP2,TCF3,SIN3A,FZD4,GAB1,PTPN11,IRS1,PRKAG2,MSH6,PIK3CB,PIK3CD,WNT11,FZD7
Glutaryl-CoA Degradation	1,61E00	0.4	NaN	HSD17B10,ACAT2,ACAT1,EHHADH,HACD2,GCDH
GADD45 Signaling	1,6E00	3,68E-01	NaN	TP53,CCNE1,CCND2,GADD45A,CCND3,GADD45G,CCND1
PTEN Signaling	1,58E00	2,35E-01	-1,347	RAC2,FOXO4,RELA,TGFBR3,PIK3R5,INPPL1,CCND1,PRKCZ,SHC1,ITGA3,CASP9,FOXO3,MRAS,PDGFRA,PIK3R2,FLT1,FLT4,PREX2,IKBKE,CNKSR3,TNFRSF11A,RAC3,INPP5D,BCL2L1,FOXO1,PIK3CD,PIK3CB,CDKN1B
Role of NFAT in Cardiac Hypertrophy	1,58E00	2,19E-01	0,000	IL6ST,PLCB2,LIF,PIK3R5,MAPK11,GNG7,PRKCZ,HDAC6,SHC1,PLCD3,GNB4,GNB3,ADCY5,TGFB1,HDAC11,HDAC7,MRAS,PLCB1,PIK3R2,PRKD1,GNG12,AKAP5,ADCY2,PRKCQ,ADCY3,MEF2A,ADCY6,GNAQ,PRKAR2A,PLCG1,PLCL2,GAB1,PTPN11,IRS1,MEF2D,ITPR3,GNB2,TGFB3,PRKAG2,PIK3CB,PIK3CD,ADCY7
Erythropoietin Signaling	1,58E00	2,53E-01	NaN	SOCS1,SOCS3,RELA,PTPN6,PRKCQ,EPOR,PIK3R5,PLCG1,PRKCZ,SHC1,JUN,NFKBIA,PTPN11,GAB1,IRS1,MRAS,PIK3CB,PIK3CD,PIK3R2,PRKD1
Epoxysqualene Biosynthesis	1,58E00	1	NaN	FDFT1,SQLE
β-alanine Degradation I	1,58E00	1	NaN	ABAT,ALDH6A1
Alanine Degradation III	1,58E00	1	NaN	GPT,GPT2
Alanine Biosynthesis II	1,58E00	1	NaN	GPT,GPT2
4-hydroxyproline Degradation I	1,58E00	1	NaN	ALDH4A1,HOGA1
Threonine Degradation II	1,58E00	1	NaN	Tdh,GCAT
Glycine Biosynthesis I	1,58E00	1	NaN	SHMT1,SHMT2
SAPK/JNK Signaling	1,57E00	2,4E-01	1,460	MAP4K2,TP53,MAP3K9,RAC2,PIK3R5,MAP3K5,MAPK8IP3,RAC3,NFATC1,GNG7,SHC1,LCK,GNB3,JUN,GADD45A,PTPN11,GAB1,IRS1,MRAS,FCER1G,MAP4K1,DUSP4,PIK3CB,PIK3CD,PIK3R2
PEDF Signaling	1,57E00	2,5E-01	0,894	PPARG,TP53,RELA,ARHGAP22,TCF4,SERPINF1,PIK3R5,IKBKE,MAPK11,PNPLA2,BCL2L1,SOD2,NFKBIA,PTPN11,GAB1,IRS1,MRAS,PIK3CD,PIK3CB,PIK3R2,TCF7
Integrin Signaling	1,57E00	2,15E-01	2,469	RAP2B,RAC2,FYN,TSPAN7,ARPC1B,ABL1,PIK3R5,MYLK3,ITGB7,ITGAE,SHC1,PARVB,ITGA3,RHOG,RHOB,ITGA11,RHOT1,RHOU,MRAS,ILKAP,ITGB4,PIK3R2,TSPAN4,ITGB5,CAPN5,PAK4,TSPAN5,PAK6,RHOC,ITGA6,PLCG1,TNK2,GSN,ITGAL,RAC3,ITGB2,RHOQ,ITGAM,RND3,GAB1,PTPN11,LIMS1,CAPN1,IRS1,ZYX,PIK3CB,PIK3CD
Superpathway of Methionine Degradation	1,57E00	3,12E-01	NaN	PCCA,MCEE,DLD,FTSJ1,GOT1,PCCB,CDO1,MUT,GOT2,SUOX
PXR/RXR Activation	1,54E00	2,62E-01	NaN	PPARA,RELA,GSTM1,SCD,CPT1A,PRKAR2A,ALAS1,ABCB9,FOXO1,PCK2,CYP3A4,FOXO3,PRKAG2,GSTA1,CYP2B6,HNF4A,PPARGC1A
Thrombopoietin Signaling	1,54E00	2,62E-01	2,668	GAB2,THPO,PRKCQ,PIK3R5,PLCG1,PRKCZ,MYC,SHC1,JUN,PTPN11,GAB1,IRS1,MRAS,PIK3CB,PIK3CD,PIK3R2,PRKD1
GPCR-Mediated Nutrient Sensing in Enteroendocrine Cells	1,52E00	2,47E-01	NaN	ADCY2,PLCB2,PRKCQ,FFAR4,ADCY3,PRKAR2A,ADCY6,GNAQ,PLCG1,PLCL2,PRKCZ,GNG7,PLCD3,GNA15,ADCY5,ITPR3,PRKAG2,PLCB1,ADCY7,PRKD1,GNG12
Glutathione Redox Reactions I	1,5E00	3,33E-01	NaN	GPX3,GSTM1,MGST1,CLIC2,MGST2,GSTA1,Gstt1,GSTP1
Calcium-induced T Lymphocyte Apoptosis	1,48E00	2,58E-01	3,873	CD247,PRKCQ,CD3E,HLA-B,ATP2A3,PLCG1,HLA-DQB1,PRKCZ,LCK,MEF2D,ZAP70,ITPR3,HLA-DMB,FCER1G,HLA-DOB,PRKD1,ORAI1
Glycogen Degradation II	1,48E00	4,17E-01	NaN	PGM3,PYGL,PYGB,AGL,PGM2
Serine Biosynthesis	1,48E00	0.6	NaN	PSAT1,PSPH,DUSP26
Lysine Degradation V	1,48E00	0.6	NaN	AADAT,PIPOX,ALDH7A1
dTMP De Novo Biosynthesis	1,48E00	0.6	NaN	SHMT1,DHFR,SHMT2
IL-6 Signaling	1,46E00	2,28E-01	2,646	IL6ST,SOCS1,SOCS3,RELA,IL1RL1,PIK3R5,MAPK11,VEGFA,SHC1,NFKBIA,JUN,MRAS,PIK3R2,TNFRSF1B,MAP3K14,TNFAIP6,TNFRSF1A,IL6R,IKBKE,IL1R1,IL18,GAB1,PTPN11,IL1RN,IRS1,CD14,PIK3CB,PIK3CD,A2M
Docosahexaenoic Acid (DHA) Signaling	1,45E00	2,69E-01	NaN	SERPINF1,PIK3R5,BAX,PNPLA2,BCL2L1,CASP9,FOXO1,GAB1,PTPN11,IRS1,CYCS,PIK3CB,PIK3CD,PIK3R2
cAMP-mediated signaling	1,45E00	2,11E-01	2,534	GRK2,AKAP8,PTGER3,VIPR2,PDE12,LHCGR,ADORA3,PDE1A,MPPE1,LTB4R,PDE6A,ADRB1,PDE7B,ADCY5,PDE3B,RGS10,RGS14,ADORA2B,ADRB2,SMPDL3A,AKAP5,ADCY2,PDE9A,NPY1R,RGS7,ADCY3,CREBBP,PRKAR2A,ADCY6,RGS4,GABBR1,RAPGEF3,PDE4B,S1PR3,P2RY13,GPER1,LPAR1,RAP1GAP,PKIB,PDE1B,S1PR1,P2RY12,DUSP4,RPS6KA1,ADCY7,GNAL,AGTR1
Gap Junction Signaling	1,43E00	2,18E-01	NaN	DBN1,PLCB2,PIK3R5,PRKG2,TUBB,PRKCZ,TUBB2B,PLCD3,ADRB1,ADCY5,MRAS,PLCB1,PIK3R2,PRKD1,ADCY2,PRKCQ,TUBG1,TUBB2A,ADCY3,ADCY6,GNAQ,PRKAR2A,PLCG1,PLCL2,TUBA1A,TUBB6,LPAR1,GAB1,PTPN11,IRS1,NPR1,ITPR3,PRKAG2,PIK3CB,PIK3CD,MAPK7,ADCY7
Phospholipases	1,43E00	2,58E-01	NaN	PLD4,PLA2G16,PLCD3,HMOX1,PLD2,PLCB2,PLD3,LCAT,PLB1,PLCG1,PLCB1,PNPLA3,PLCL2,PLA2G7,PLA1A,PAFAH1B3
Bladder Cancer Signaling	1,42E00	2,41E-01	NaN	TP53,DAPK1,FGF2,MMP14,MMP16,ABL1,VEGFC,MMP2,RPS6KA5,CCND1,SIN3A,MMP27,VEGFA,MYC,MMP23B,THBS1,MRAS,VEGFD,ERBB2,FGF7,MMP19
GPCR-Mediated Integration of Enteroendocrine Signaling Exemplified by an L Cell	1,42E00	2,5E-01	NaN	ADCY2,PLCB2,NMB,ADCY3,PRKAR2A,ADCY6,GNAQ,PLCG1,PLCL2,PLCD3,ADRB1,GNA15,ADCY5,ITPR3,PRKAG2,PLCB1,ADCY7,ADRB2
Role of JAK family kinases in IL-6-type Cytokine Signaling	1,4E00	3,2E-01	NaN	IL6ST,SOCS1,SOCS3,PTPN11,TYK2,IL6R,OSMR,MAPK11
Ethanol Degradation IV	1,4E00	3,2E-01	NaN	TYRP1,ALDH4A1,ACSS3,ALDH1A3,ACSS2,ALDH3B1,ACSL1,ALDH7A1
Nitric Oxide Signaling in the Cardiovascular System	1,4E00	2,3E-01	2,200	PRKCQ,FLT1,FLT4,PRKAR2A,PIK3R5,SLC7A1,VEGFC,ATP2A3,PRKG2,PDE1A,PRKCZ,BDKRB2,VEGFA,ADRB1,GAB1,PTPN11,PDE3B,IRS1,ITPR3,PDE1B,PRKAG2,VEGFD,PIK3CB,PIK3CD,PIK3R2,PRKD1
Oncostatin M Signaling	1,4E00	2,94E-01	1,667	IL6ST,SHC1,TIMP3,EPAS1,TYK2,MRAS,OSMR,PLAU,JAK3,CHI3L1
FcγRIIB Signaling in B Lymphocytes	1,38E00	2,64E-01	1,387	BLNK,PIK3R5,FCGR2B,INPP5D,BTK,SHC1,GAB1,PTPN11,IRS1,SYK,MRAS,PIK3CB,PIK3CD,PIK3R2
GNRH Signaling	1,38E00	2,25E-01	1,671	RELA,PLCB2,MAP3K5,MAPK11,PRKCZ,JUN,GNA15,ADCY5,MRAS,PLCB1,PRKD1,MAP3K14,MAP3K9,PAK4,ADCY2,PRKCQ,PAK6,ADCY3,CREBBP,GNAQ,ADCY6,PRKAR2A,DNM1,ITPR3,PRKAG2,MAP3K8,MAPK7,DNM1L,ADCY7
tRNA Splicing	1,37E00	2,82E-01	NaN	SMPDL3A,PDE6A,PDE7B,PDE9A,PDE3B,PDE12,PDE1B,TRPT1,PDE4B,PDE1A,MPPE1
Oxidative Ethanol Degradation III	1,36E00	3,33E-01	NaN	ALDH4A1,ACSS3,ALDH1A3,ACSS2,ALDH3B1,ACSL1,ALDH7A1
Ephrin B Signaling	1,36E00	2,47E-01	1,134	RAC2,CXCR4,GNAQ,CXCL12,RAC3,GNG7,GNB4,GNB3,GNA15,CFL2,VAV3,EFNB1,MRAS,GNB2,EPHB3,VAV1,GNG12,GNAL
Sphingosine and Sphingosine-1-phosphate Metabolism	1,35E00	4,44E-01	NaN	NAAA,ACER3,ACER2,ASAH1
Leucine Degradation I	1,35E00	4,44E-01	NaN	BCAT2,MCCC1,IVD,MCCC2
Ketolysis	1,35E00	4,44E-01	NaN	BDH1,ACAT2,ACAT1,OXCT1
GDP-glucose Biosynthesis	1,35E00	4,44E-01	NaN	HK2,PGM3,GCK,PGM2
Folate Transformations I	1,35E00	4,44E-01	NaN	MTHFR,SHMT1,MTHFD1,SHMT2
Sonic Hedgehog Signaling	1,35E00	0.3	2,121	DYRK1B,ARRB2,STK36,GLI2,GRK2,GLIS2,PRKAR2A,PRKAG2,SMO
Gαs Signaling	1,35E00	2,29E-01	1,279	ADCY2,ADD2,VIPR2,CREBBP,ADCY3,PRKAR2A,LHCGR,ADCY6,RAPGEF3,GNG7,GNB4,ADRB1,GNB3,GPER1,ADCY5,GNB2,HCK,ADD1,MRAS,PRKAG2,ADORA2B,RYR1,ADCY7,GNG12,ADRB2
Gα12/13 Signaling	1,34E00	2,23E-01	1,512	RELA,F2RL2,PTK2B,PIK3R5,ARHGEF1,MAP3K5,CDH11,NFKBIA,JUN,CDH3,MRAS,PIK3R2,CDH4,MEF2A,IKBKE,TEC,BTK,CDH2,PTPN11,GAB1,LPAR1,IRS1,MEF2D,VAV3,CDH20,PIK3CD,PIK3CB,VAV1,MAPK7
Chronic Myeloid Leukemia Signaling	1,34E00	2,31E-01	NaN	TP53,GAB2,RELA,SMAD3,PIK3R5,ABL1,IKBKE,CCND1,SIN3A,HDAC6,MYC,BCL2L1,PTPN11,GAB1,TGFB1,HDAC11,IRS1,HDAC7,TGFB3,MRAS,PIK3CD,PIK3CB,CDKN1B,PIK3R2
Ubiquinol-10 Biosynthesis (Eukaryotic)	1,34E00	3,53E-01	NaN	MICAL1,BCKDHA,COQ3,COQ2,ECHDC1,BCKDHB
Prostate Cancer Signaling	1,33E00	2,34E-01	NaN	TP53,RELA,SRD5A1,CREBBP,PIK3R5,ABL1,CCND1,SIN3A,CCNE1,CASP9,NFKBIA,AR,FOXO1,PTPN11,GAB1,IRS1,MRAS,PIK3CD,PIK3CB,CDKN1B,PIK3R2,GSTP1
Choline Biosynthesis III	1,33E00	3,85E-01	NaN	PLD4,HMOX1,PLD2,PLD3,CHPT1
Nur77 Signaling in T Lymphocytes	1,31E00	2,54E-01	NaN	CD247,CD3E,SIN3B,HLA-B,HLA-DQB1,NFATC1,SIN3A,CASP9,MEF2D,HLA-DMB,FCER1G,CD86,HLA-DOB,CYCS,MAPK7
Regulation of IL-2 Expression in Activated and Anergic T Lymphocytes	1,31E00	2,41E-01	NaN	CD247,RELA,FYN,CD3E,SMAD3,PLCG1,TOB1,IKBKE,NFATC1,JUN,NFKBIA,TGFB1,BCL10,VAV3,ZAP70,LAT,TGFB3,MRAS,VAV1
IL-2 Signaling	1,31E00	2,5E-01	1,807	SOCS1,IL2RG,PTK2B,PIK3R5,SHC1,LCK,JUN,GAB1,PTPN11,IRS1,SYK,MRAS,PIK3CB,PIK3CD,PIK3R2,JAK3
CCR5 Signaling in Macrophages	1,31E00	2,46E-01	NaN	CD247,CCR5,PRKCQ,CD3E,PTK2B,PLCG1,MAPK11,PRKCZ,GNG7,GNB4,JUN,GNB3,MRAS,FCER1G,GNB2,PRKD1,GNG12
ErbB2-ErbB3 Signaling	1,31E00	2,46E-01	1,807	TYK2,PIK3R5,CCND1,MYC,SHC1,JUN,FOXO1,GAB1,PTPN11,IRS1,MRAS,PIK3CB,PIK3CD,ERBB2,CDKN1B,PIK3R2,JAK3
Hereditary Breast Cancer Signaling	1,29E00	2,18E-01	NaN	ARID1A,GADD45G,PIK3R5,SMARCD2,CCND1,MLH1,HDAC6,GADD45A,FANCD2,HDAC11,XPC,HDAC7,MRAS,SMARCC2,PIK3R2,POLR2L,TP53,FAAP100,FANCG,TUBG1,CREBBP,POLR2H,UBD,GAB1,PTPN11,IRS1,MSH6,PIK3CB,PIK3CD,FANCA,RFC3
ILK Signaling	1,28E00	2,09E-01	2,596	RELA,FLNB,MYH6,SNAI2,BMP2,PIK3R5,CCND1,ITGB7,MYC,VEGFA,PARVB,RHOG,JUN,RHOB,CFL2,RHOT1,RHOU,VEGFD,PPP2R2C,ILKAP,ITGB4,PIK3R2,NOS2,ITGB5,RHOC,TNFRSF1A,MYH14,CREBBP,VEGFC,RPS6KA5,ITGB2,RHOQ,GAB1,PTPN11,RND3,LIMS1,IRS1,SH2B2,MYH3,PIK3CB,PIK3CD
Cardiac β-adrenergic Signaling	1,28E00	2,19E-01	0,853	GRK2,AKAP8,PDE12,PDE1A,GNG7,MPPE1,GNB4,PDE6A,GNB3,ADRB1,PDE7B,PDE3B,ADCY5,MRAS,PPP2R2C,GNG12,SMPDL3A,AKAP5,ADCY2,PDE9A,ADCY3,ADCY6,PRKAR2A,ATP2A3,PDE4B,PKIB,PDE1B,GNB2,PRKAG2,ADCY7
Altered T Cell and B Cell Signaling in Rheumatoid Arthritis	1,28E00	2,33E-01	NaN	MAP3K14,RELA,SPP1,HLA-B,HLA-DQB1,TLR2,TLR4,IL18,TLR5,CSF1,IL1RN,TGFB1,TNFSF13,TLR6,HLA-DMB,TLR7,FCER1G,CCL21,CD86,HLA-DOB,TLR3
Polyamine Regulation in Colon Cancer	1,26E00	3,18E-01	NaN	PPARG,MYC,PSME1,TCF4,MAX,PSMF1,PSME4
Myc Mediated Apoptosis Signaling	1,26E00	2,43E-01	NaN	TP53,YWHAG,PIK3R5,BAX,PRKCZ,YWHAQ,MYC,SHC1,CASP9,PTPN11,GAB1,IRS1,MRAS,CYCS,PIK3CB,PIK3CD,PIK3R2
Dermatan Sulfate Biosynthesis	1,26E00	2,5E-01	NaN	CHST1,HS6ST1,XYLT2,SULT1C4,CHSY3,CHPF,CHSY1,DSEL,NDST2,HS3ST6,CHST13,CHST14,CHST15,CHPF2,DSE
Human Embryonic Stem Cell Pluripotency	1,26E00	2,17E-01	NaN	TCF4,PDGFA,FGF2,BMP2,SMAD3,PIK3R5,WNT16,FZD1,WNT2,TGFB1,SMO,MRAS,PDGFRA,PIK3R2,S1PR2,ACVR1,TCF3,S1PR3,FZD4,GAB1,PTPN11,FOXO1,IRS1,S1PR1,TGFB3,PIK3CB,PIK3CD,BMP7,PDGFD,WNT11,FZD7
Cholecystokinin/Gastrin-mediated Signaling	1,25E00	2,28E-01	2,711	PLCB2,PRKCQ,PTK2B,RHOC,MEF2A,GNAQ,PRKCZ,SHC1,IL18,JUN,RHOQ,RHOG,RND3,RHOB,RHOT1,IL1RN,MEF2D,ITPR3,RHOU,MRAS,PLCB1,MAPK7,PRKD1
p38 MAPK Signaling	1,24E00	2,22E-01	3,273	TIFA,IL1RL1,MAP3K5,MAPK11,CDC25B,MYC,TGFB1,MAP4K1,EEF2K,RPS6KA2,TNFRSF1B,TP53,TNFRSF1A,CREBBP,MEF2A,MAPKAPK5,RPS6KA5,IL1R1,IL18,MAX,IL1RN,MAPT,MEF2D,TGFB3,RPS6KA1,IRAK4
Glycine Cleavage Complex	1,23E00	0.5	NaN	GCSH,DLD,AMT
UDP-N-acetyl-D-glucosamine Biosynthesis II	1,23E00	0.5	NaN	FMO3,PGM3,GFPT2
Rapoport-Luebering Glycolytic Shunt	1,23E00	0.5	NaN	PGAM1,TIGAR,BPGM
LPS-stimulated MAPK Signaling	1,23E00	2,33E-01	2,982	MAP3K14,RELA,PRKCQ,PIK3R5,IKBKE,MAP3K5,MAPK11,PRKCZ,TLR4,JUN,NFKBIA,PTPN11,GAB1,IRS1,MRAS,CD14,PIK3CD,PIK3CB,PIK3R2,PRKD1
IL-15 Production	1,22E00	2,96E-01	NaN	RELA,TWF1,PTK2B,TYK2,MST1R,IRF3,JAK3,PRKCZ
Glucocorticoid Receptor Signaling	1,2E00	1,99E-01	NaN	CD247,CD3E,PRKAB1,SMAD3,SMARCD2,CD163,TAF13,FCGR1A,FGG,TSC22D3,HMGB1,TGFB1,MRAS,SMARCC2,SERPINE1,POLR2L,CREBZF,MAP3K14,HSPA9,CREBBP,POLR2H,BCL2L1,GAB1,TAF4,PTPN11,IL1RN,IRS1,TGFB3,PIK3CD,NR3C2,RELA,ICAM1,ARID1A,PIK3R5,HSPA6,TAF7,MAPK11,NFATC1,SHC1,AR,NFKBIA,JUN,PCK2,FOXO3,PRKAA2,GTF2H5,PIK3R2,NOS2,ADRB2,VCAM1,SRA1,IKBKE,PRKAG2,PIK3CB,PLAU,JAK3,A2M
Glycogen Degradation III	1,2E00	3,57E-01	NaN	PGM3,PYGL,PYGB,AGL,PGM2
3-phosphoinositide Biosynthesis	1,2E00	2,06E-01	NaN	FYN,SOCS3,PTPN23,PTPN13,EPHX2,PIK3R5,PPIP5K1,NUDT14,DUSP15,ACP5,HACD2,PPM1K,PTPRF,CDC25B,PTPRC,LCK,PDGFRA,KIT,ILKAP,PIK3R2,ERBB2,NUDT4,ALPL,PI4KB,PTPN7,PTPN6,TNS3,PIP5K1A,GAB1,PTPN11,PDXP,IRS1,DUSP23,SSH3,CILP,CD86,VAV1,PIK3AP1,PIK3CD,PIK3CB,SIRPA
Death Receptor Signaling	1,19E00	2,28E-01	1,964	RELA,MAP3K14,PARP16,TNFRSF1A,TNFSF10,LMNA,PARP8,IKBKE,TNKS2,PARP12,PARP3,MAP3K5,PARP9,ARHGDIB,ACIN1,CASP9,NFKBIA,TNFSF12,DFFB,CYCS,TNFRSF1B
Glucose and Glucose-1-phosphate Degradation	1,19E00	0.4	NaN	HK2,PGM3,GCK,PGM2
Ketogenesis	1,19E00	0.4	NaN	BDH1,ACAT2,ACAT1,HMGCS1
Pentose Phosphate Pathway	1,19E00	0.4	NaN	PGD,TKT,TALDO1,G6PD
Ethanol Degradation II	1,17E00	2,7E-01	NaN	HSD17B10,ALDH4A1,ACSS3,ALDH1A3,ACSS2,PECR,ALDH3B1,ADHFE1,ACSL1,ALDH7A1
VEGF Signaling	1,17E00	2,23E-01	1,886	PTPN6,FLT1,PTK2B,FLT4,PIK3R5,VEGFC,PLCG1,EIF2S2,ARNT,VEGFA,SHC1,BCL2L1,FOXO1,GAB1,PTPN11,IRS1,FOXO3,EIF2B1,MRAS,VEGFD,PIK3CB,PIK3CD,PIK3R2
Angiopoietin Signaling	1,17E00	2,34E-01	-0,302	RELA,PAK4,PAK6,DOK2,PIK3R5,IKBKE,ANGPTL1,CASP9,NFKBIA,FOXO1,PTPN11,GAB1,IRS1,MRAS,ANGPT4,PIK3CB,PIK3CD,PIK3R2
Non-Small Cell Lung Cancer Signaling	1,17E00	2,34E-01	1,291	TP53,PIK3R5,ABL1,PLCG1,CCND1,SIN3A,CASP9,PTPN11,GAB1,IRS1,FOXO3,ITPR3,MRAS,PIK3CB,PIK3CD,ERBB2,RASSF5,PIK3R2
Basal Cell Carcinoma Signaling	1,16E00	2,36E-01	1,604	TP53,TCF4,STK36,GLI2,BMP2,WNT16,FZD1,TCF3,WNT2,DVL2,FZD4,KIF7,GLIS2,SMO,BMP7,WNT11,FZD7
CREB Signaling in Neurons	1,16E00	2,07E-01	3,024	PLCB2,GRID1,PIK3R5,GNG7,PRKCZ,SHC1,PLCD3,GNB4,GNB3,GNA15,ADCY5,MRAS,PLCB1,PIK3R2,PRKD1,GNG12,POLR2L,ADCY2,PRKCQ,ADCY3,CREBBP,ADCY6,GNAQ,PRKAR2A,PLCG1,POLR2H,PLCL2,GAB1,PTPN11,IRS1,ITPR3,GNB2,PRKAG2,PIK3CB,PIK3CD,RPS6KA1,ADCY7,GNAL
GABA Receptor Signaling	1,16E00	2,39E-01	NaN	ADCY2,ABAT,ADCY3,ADCY6,GABBR1,AP2A2,GABRE,AP2S1,UBD,DNM1,AP1G2,ADCY5,MRAS,GABARAP,ADCY7,ALDH5A1
Regulation of eIF4 and p70S6K Signaling	1,15E00	2,1E-01	1,387	RPS3A,RPS27,PIK3R5,MAPK11,RPS4X,PRKCZ,RPS28,SHC1,ITGA3,RPS20,EIF3D,MRAS,PPP2R2C,PIK3R2,RPS5,RPS24,PABPC1,RPS19,EIF3J,RPS21,EIF3E,EIF2S2,FAU,RPS6,RPS16,GAB1,PTPN11,IRS1,EIF3I,EIF2B1,PIK3CB,PIK3CD,RPS14
NADH Repair	1,15E00	6,67E-01	NaN	NAXE,NAXD
D-glucuronate Degradation I	1,15E00	6,67E-01	NaN	DCXR,CRYL1
Biotin-carboxyl Carrier Protein Assembly	1,15E00	6,67E-01	NaN	HLCS,ACACA
Glutamate Degradation II	1,15E00	6,67E-01	NaN	GOT1,GOT2
4-aminobutyrate Degradation I	1,15E00	6,67E-01	NaN	ABAT,ALDH5A1
Aspartate Biosynthesis	1,15E00	6,67E-01	NaN	GOT1,GOT2
Ceramide Signaling	1,15E00	2,26E-01	1,147	RELA,S1PR2,TNFRSF1A,PIK3R5,SMPD2,PRKCZ,KSR1,S1PR3,JUN,PTPN11,GAB1,IRS1,S1PR1,MRAS,PIK3CD,PIK3CB,CYCS,PPP2R2C,PIK3R2,TNFRSF1B,SMPD3
Sperm Motility	1,14E00	2,16E-01	3,138	PLCB2,TWF1,PTK2B,PRKG2,PDE1A,PLA2G7,PRKCZ,PLCD3,LCAT,PLB1,MRAS,PLCB1,PNPLA3,PRKD1,PLA2G16,CACNA1G,PRKCQ,PRKAR2A,PLCG1,PLCL2,PDE4B,NPR1,PDE1B,ITPR3,PRKAG2,MST1R,PAFAH1B3
IL-3 Signaling	1,13E00	2,29E-01	1,606	STAT6,GAB2,PTPN6,PRKCQ,PIK3R5,PRKCZ,INPP5D,SHC1,CSF2RB,JUN,FOXO1,PTPN11,GAB1,IRS1,MRAS,PIK3CB,PIK3CD,PIK3R2,PRKD1
Histamine Degradation	1,12E00	3,16E-01	NaN	ALDH4A1,HNMT,ALDH1A3,ALDH3B1,AOC1,ALDH7A1
CD40 Signaling	1,12E00	2,31E-01	2,183	MAP3K14,RELA,ICAM1,PTGS1,PIK3R5,TNFAIP3,IKBKE,MAPK11,JUN,NFKBIA,PTPN11,GAB1,IRS1,PIK3CB,PIK3CD,PIK3R2,TRAF5,JAK3
STAT3 Pathway	1,11E00	2,33E-01	0,000	SOCS1,SOCS3,MAP3K9,PTPN6,FLT1,TGFBR3,FLT4,TYK2,TNFRSF11A,MAPK11,NDUFA13,MYC,PIM1,CISH,PDGFRA,MRAS,SOCS2
fMLP Signaling in Neutrophils	1,09E00	2,15E-01	2,294	RELA,PLCB2,ARPC1B,PIK3R5,GNG7,PRKCZ,NFATC1,GNB4,NFKBIA,GNB3,CYBB,MRAS,PLCB1,PIK3R2,PRKD1,GNG12,PRKCQ,NCF1,GAB1,PTPN11,IRS1,NCF2,ITPR3,GNB2,PIK3CB,PIK3CD
Role of JAK1, JAK2 and TYK2 in Interferon Signaling	1,08E00	2,92E-01	0,447	RELA,SOCS1,PTPN6,TYK2,IFNGR2,IFNGR1,IFNAR2
NAD biosynthesis II (from tryptophan)	1,08E00	3,33E-01	NaN	NADSYN1,NMNAT1,ABL1,QPRT,NMNAT2
Xenobiotic Metabolism Signaling	1,08E00	1,95E-01	NaN	MAF,GCLC,CHST15,ARNT,HS6ST1,MRAS,GSTA1,PRKD1,ALDH6A1,ALDH7A1,MAP3K9,MAP3K14,MGST1,PRKCQ,CREBBP,GAB1,PTPN11,IRS1,ALDH18A1,PIK3CD,ALDH3B1,HS3ST6,CYP2B6,MAPK7,CHST13,GSTP1,RELA,ALDH4A1,SULT1C4,NQO2,PIK3R5,MAP3K5,FMO5,MAPK11,SOD3,PRKCZ,HMOX1,ALDH1A3,PPP2R2C,PIK3R2,NOS2,ALDH5A1,GSTM1,FMO3,CYP1A1,SRA1,NQO1,CHST1,FTL,CYP3A4,MGST2,MAP3K8,PIK3CB,NDST2,PPARGC1A,MAOA
PDGF Signaling	1,06E00	2,22E-01	2,683	PDGFA,TYK2,PIK3R5,ABL1,PLCG1,INPPL1,INPP5D,MYC,SHC1,JUN,PTPN11,GAB1,IRS1,PDGFRA,MRAS,PIK3CD,PIK3CB,PIK3R2,PDGFD,JAK3
Mouse Embryonic Stem Cell Pluripotency	1,05E00	2,17E-01	2,294	IL6ST,TP53,TCF4,LIF,CREBBP,TYK2,PIK3R5,FZD1,TCF3,MAPK11,MYC,DVL2,FZD4,PTPN11,GAB1,IRS1,MRAS,SMO,PIK3CD,PIK3CB,PIK3R2,JAK3,FZD7
Endometrial Cancer Signaling	1,05E00	2,34E-01	NaN	TP53,PIK3R5,CCND1,MLH1,MYC,CASP9,GAB1,PTPN11,IRS1,FOXO3,MRAS,PIK3CB,PIK3CD,ERBB2,PIK3R2
UDP-N-acetyl-D-galactosamine Biosynthesis II	1,05E00	3,64E-01	NaN	GPI,HK2,PGM3,GCK
Phagosome Maturation	1,05E00	2,08E-01	NaN	ATP6V1D,PRDX1,CTSO,TCIRG1,HLA-B,VPS33B,TUBB,DYNLRB2,TUBB2B,CTSF,CTSV,CTSS,RAB7B,CYBB,GOSR1,NAPA,NAPB,CTSK,VPS16,TUBG1,TUBB2A,ATP6V1A,DYNLRB1,ATP6V1E1,TUBA1A,TUBB6,ATP6V1H,ZBTB12,ATP6V0A2,NCF2
Granulocyte Adhesion and Diapedesis	1,04E00	2,03E-01	NaN	CD99,SELL,ICAM1,CLDN15,IL1RL1,MMP14,MMP16,CXCL12,CCL24,SDC4,HRH1,ITGA3,CXCL14,CCL16,TNFRSF1B,MMP19,CLDN10,VCAM1,C5AR1,TNFRSF1A,CXCR4,ITGA6,THY1,MMP2,IL1R1,ITGAL,SELPLG,MMP27,ITGB2,IL18,MMP23B,ITGAM,IL1RN,CCL21,CXCL2,CX3CL1
Aspartate Degradation II	1,04E00	4,29E-01	NaN	GOT1,MDH1,GOT2
Netrin Signaling	1,04E00	2,56E-01	NaN	RAC2,UNC5A,ABLIM3,PRKAR2A,PRKAG2,RYR1,RAC3,NFATC1,NTN1,UNC5C
Estrogen Biosynthesis	1,04E00	2,56E-01	NaN	HSD17B10,CYP1A1,CYP3A4,AKR1C3,CYP2U1,CYP4B1,HSD17B11,HSD17B12,CYP2B6,CYP51A1
TNFR1 Signaling	1,04E00	2,45E-01	2,111	MAP4K2,RELA,MAP3K14,PAK4,NFKBIA,CASP9,JUN,PAK6,TNFRSF1A,TNFAIP3,IKBKE,CYCS
Agranulocyte Adhesion and Diapedesis	1,02E00	2,01E-01	NaN	AOC3,CD99,MYH6,SELL,ICAM1,CLDN15,MMP14,MMP16,CXCL12,CCL24,SDC4,ITGB7,HRH1,ITGA3,CXCL14,CCL16,MMP19,CLDN10,VCAM1,C5AR1,TNFRSF1A,CXCR4,MYH14,ITGA6,MMP2,IL1R1,SELPLG,MMP27,ITGB2,IL18,MMP23B,PODXL2,IL1RN,MYH3,CCL21,CXCL2,CD34,CX3CL1
Renal Cell Carcinoma Signaling	9,94E-01	2,22E-01	0,905	PAK4,PAK6,CREBBP,PIK3R5,ELOC,ARNT,VEGFA,UBD,JUN,PTPN11,GAB1,TGFB1,IRS1,MRAS,PIK3CB,PIK3CD,PIK3R2,FH
Gustation Pathway	9,92E-01	2,1E-01	NaN	PLCB2,PDE12,PDE1A,PANX1,GNG7,MPPE1,GNB3,PDE6A,PDE7B,PDE3B,ADCY5,PKD1L3,SMPDL3A,ADCY2,PDE9A,ADCY3,ADCY6,PRKAR2A,PDE4B,P2RY13,PKD2L1,PDE1B,ITPR3,PRKAG2,P2RY12,ADCY7
Role of PKR in Interferon Induction and Antiviral Response	9,79E-01	2,5E-01	NaN	TP53,RELA,NFKBIA,CASP9,TNFRSF1A,IKBKE,CYCS,TRAF5,TLR3,FCGR1A
Fc Epsilon RI Signaling	9,78E-01	2,1E-01	2,200	RAC2,FYN,PIK3R5,INPPL1,MAPK11,PRKCZ,MRAS,PIK3R2,PRKD1,PRKCQ,PLCG1,RAC3,INPP5D,BTK,GAB1,PTPN11,SYK,IRS1,VAV3,LAT,FCER1G,PIK3CB,PIK3CD,VAV1,LCP2
Granzyme B Signaling	9,77E-01	3,12E-01	0,447	ENDOG,CASP9,NUMA1,DFFB,CYCS
Extrinsic Prothrombin Activation Pathway	9,77E-01	3,12E-01	NaN	PROS1,F5,F13A1,THBD,FGG
γ-glutamyl Cycle	9,77E-01	3,12E-01	NaN	OPLAH,GCLC,GCLM,GSS,ANPEP
TGF-β Signaling	9,67E-01	2,18E-01	1,500	BMP2,SMAD3,SKI,CREBBP,ACVR1,MAPK11,INHBB,ACVR1B,TGIF1,JUN,TGFB1,RNF111,TGFB3,MRAS,BMP7,MAP4K1,HNF4A,SERPINE1,PMEPA1
Clathrin-mediated Endocytosis Signaling	9,56E-01	1,98E-01	NaN	APOE,ARPC1B,PDGFA,FGF2,PIK3R5,SH3GL2,AP2A2,ITGB7,VEGFA,LYZ,AP1G2,SNX9,ARRB1,AMPH,DAB2,VEGFD,ITGB4,PIK3R2,FGF7,ITGB5,VEGFC,HIP1,AP2S1,DNM1,UBD,SH3GL1,ITGB2,ARRB2,APOA1,LDLR,ORM1,GAB1,PTPN11,IRS1,PIK3CB,PIK3CD,PDGFD,DNM1L,APOD
Neuregulin Signaling	9,3E-01	2,16E-01	1,414	PRKCQ,DCN,PLCG1,HBEGF,PRKCZ,RPS6,MYC,SHC1,ITGA3,CDK5,PTPN11,MRAS,DLG4,ERRFI1,ERBB2,PIK3R2,CDKN1B,PRKD1,MATK
G Beta Gamma Signaling	9,3E-01	2,16E-01	1,698	ADCY2,PRKCQ,PRKAR2A,GNAQ,PLCG1,HBEGF,PRKCZ,GNG7,BTK,SHC1,GNB4,GNB3,GNA15,MRAS,PRKAG2,GNB2,PRKD1,GNAL,GNG12
FXR/RXR Activation	9,29E-01	2,06E-01	NaN	PPARA,APOE,SLC10A1,SLC4A2,PCK2,LCAT,ITIH4,FASN,RARA,LPL,HNF4A,PON3,PPARG,TTR,MLXIPL,C3,CREBBP,SERPINF1,IL18,APOA1,FOXO1,ORM1,IL1RN,PLTP,PPARGC1A,APOD
Lipid Antigen Presentation by CD1	9,27E-01	2,69E-01	NaN	CD1D,AP1G2,CD3E,CD1A,FCER1G,AP2A2,AP2S1
CDK5 Signaling	9,22E-01	2,12E-01	1,147	ADCY2,MAPK15,ADCY3,PRKAR2A,ABL1,ADCY6,ITGA6,MAPK11,FOSB,ITGA3,CDK5,ADCY5,MAPT,CAPN1,LAMB1,MRAS,PRKAG2,PPP2R2C,MAPK7,ADCY7,GNAL
Wnt/Ca+ pathway	8,96E-01	2,28E-01	3,051	RELA,PLCB2,CREBBP,PLCG1,FZD1,PLCL2,NFATC1,PLCD3,DVL2,FZD4,SMO,PLCB1,FZD7
Pentose Phosphate Pathway (Oxidative Branch)	8,96E-01	0.5	NaN	PGD,G6PD
Heme Degradation	8,96E-01	0.5	NaN	HMOX1,HMOX2
Geranylgeranyldiphosphate Biosynthesis	8,96E-01	0.5	NaN	FDPS,COX10
Proline Biosynthesis I	8,96E-01	0.5	NaN	ALDH18A1,PYCR1
Molybdenum Cofactor Biosynthesis	8,96E-01	0.5	NaN	MOCS2,NFS1
Fatty Acid β-oxidation III (Unsaturated, Odd Number)	8,96E-01	0.5	NaN	ECI2,EHHADH
Aldosterone Signaling in Epithelial Cells	8,94E-01	1,99E-01	2,982	PLCB2,CRYAB,DNAJC12,HSPA6,PIK3R5,SLC9A1,PRKCZ,DNAJC28,PLCD3,HSPE1,PLCB1,PIK3R2,DNAJB1,DNAJC30,PRKD1,HSPB6,PRKCQ,HSPA9,PLCG1,PLCL2,HSPD1,DNAJC11,DNAJC21,PIP5K1A,GAB1,PTPN11,IRS1,ITPR3,DNAJC18,PIK3CB,NR3C2,PIK3CD,DNAJB5
Sphingomyelin Metabolism	8,92E-01	3,75E-01	NaN	SMPD3,SMPD2,SGMS1
GM-CSF Signaling	8,9E-01	2,19E-01	1,807	PIK3R5,CCND1,SHC1,BCL2L1,CSF2RB,GAB1,PTPN11,PIM1,CSF2RA,IRS1,CISH,HCK,MRAS,PIK3CB,PIK3CD,PIK3R2
CD27 Signaling in Lymphocytes	8,86E-01	2,31E-01	1,265	RELA,MAP3K9,BCL2L1,MAP3K14,NFKBIA,CASP9,JUN,IKBKE,CYCS,MAP3K8,TRAF5,MAP3K5
Corticotropin Releasing Hormone Signaling	8,85E-01	2,07E-01	2,683	ADCY2,PRKCQ,GLI2,CREBBP,ADCY3,PRKAR2A,MEF2A,ADCY6,GNAQ,PLCG1,MAPK11,PRKCZ,VEGFA,JUN,ADCY5,MEF2D,NPR1,ITPR3,SMO,PRKAG2,NOS2,ADCY7,PRKD1
Rac Signaling	8,7E-01	2,05E-01	2,558	RELA,PAK4,TIAM1,PTK2B,PAK6,ARPC1B,PIK3R5,PRKCZ,MCF2L,PIP5K1A,ITGA3,CYFIP2,JUN,PTPN11,GAB1,CFL2,IRS1,NCF2,CYBB,MRAS,PIK3CD,PIK3CB,PIK3R2,PARD3
CNTF Signaling	8,65E-01	2,22E-01	1,069	IL6ST,CNTFR,TYK2,PIK3R5,RPS6KA5,PTPN11,GAB1,IRS1,MRAS,PIK3CB,PIK3CD,RPS6KA1,PIK3R2,RPS6KA2
D-myo-inositol (1,4,5)-Trisphosphate Biosynthesis	8,59E-01	2,59E-01	NaN	PLD4,PLCD3,PIP5K1A,PLCB2,PLCG1,PLCB1,PI4KB
Cytotoxic T Lymphocyte-mediated Apoptosis of Target Cells	8,59E-01	2,5E-01	0,000	CD247,CASP9,CD3E,ZBTB12,HLA-B,FCER1G,DFFB,CYCS
RANK Signaling in Osteoclasts	8,56E-01	2,08E-01	2,683	MAP3K14,MAP3K9,RELA,PTK2B,PIK3R5,IKBKE,MAP3K5,TNFRSF11A,GSN,MAPK11,NFATC1,JUN,NFKBIA,PTPN11,GAB1,IRS1,MAP3K8,PIK3CD,PIK3CB,PIK3R2,TRAF5
FLT3 Signaling in Hematopoietic Progenitor Cells	8,44E-01	2,12E-01	1,886	STAT6,GAB2,CREBBP,PIK3R5,RPS6KA5,MAPK11,INPP5D,SHC1,PTPN11,GAB1,FLT3LG,IRS1,MRAS,PIK3CB,PIK3CD,RPS6KA1,PIK3R2,RPS6KA2
Sumoylation Pathway	8,41E-01	2,08E-01	0,471	TP53,SUMO3,RHOC,CREBBP,SENP2,MAP3K5,ARHGDIB,AR,JUN,RHOQ,NFKBIA,RHOG,RND3,RHOB,RHOT1,RCC1,RHOU,CBX4,ZNF217,RFC3
Agrin Interactions at Neuromuscular Junction	8,38E-01	2,17E-01	1,155	RAC2,PAK4,CHRNA1,PAK6,LAMA2,ITGA6,ITGAL,RAC3,ITGB2,ITGA3,JUN,MUSK,LAMB1,MRAS,ERBB2
Ephrin Receptor Signaling	8,35E-01	1,95E-01	0,688	FYN,RAC2,ARPC1B,PDGFA,PTPN13,ABL1,CXCL12,GNG7,VEGFA,SHC1,GNB4,ITGA3,GNB3,GNA15,CFL2,SORBS1,EFNB1,MRAS,VEGFD,GNG12,MAP3K14,PAK4,PAK6,CXCR4,EPHA1,CREBBP,GNAQ,VEGFC,RAC3,PTPN11,GNB2,EPHB3,PDGFD,GNAL
Bile Acid Biosynthesis, Neutral Pathway	8,27E-01	3,08E-01	NaN	AMACR,CYP3A4,AKR1C3,HSD3B7
Paxillin Signaling	8,25E-01	2,04E-01	1,069	PAK4,PTK2B,PAK6,CSK,ITGA6,PIK3R5,MAPK11,ITGAL,ITGB7,ITGAE,ITGB2,ITGA3,ITGAM,PTPN11,GAB1,ITGA11,IRS1,MRAS,PIK3CD,PIK3CB,ITGB4,PIK3R2,ITGB5
Insulin Receptor Signaling	8,19E-01	1,99E-01	-0,392	FOXO4,SOCS3,FYN,TRIP10,PIK3R5,INPPL1,PTPRF,PRKCZ,SHC1,PDE3B,FOXO3,MRAS,PIK3R2,PRKAR2A,ACLY,VAMP2,SLC2A4,INPP5D,RHOQ,GAB1,PTPN11,FOXO1,IRS1,SH2B2,PRKAG2,EIF2B1,PIK3CB,PIK3CD
Pyrimidine Ribonucleotides Interconversion	8,18E-01	2,33E-01	NaN	SMARCA1,NME3,NME1,AK5,ENTPD1,ENTPD2,SMARCAL1,HNRNPA1,RAD54L,CTPS1
Role of p14/p19ARF in Tumor Suppression	8,18E-01	2,33E-01	-1,265	TP53,GAB1,PTPN11,IRS1,TTF1,PIK3R5,SF3A1,PIK3CB,PIK3CD,PIK3R2
Antiproliferative Role of Somatostatin Receptor 2	8,15E-01	2,13E-01	0,577	PTPN6,PIK3R5,GNG7,GNB4,GNB3,PTPN11,GAB1,NPR1,IRS1,MRAS,GNB2,PIK3CB,PIK3CD,CDKN1B,PIK3R2,GNG12
April Mediated Signaling	8,09E-01	2,37E-01	2,333	RELA,MAP3K14,NFKBIA,JUN,TNFSF13,IKBKE,TRAF5,MAPK11,NFATC1
Notch Signaling	8,09E-01	2,37E-01	-0,447	FURIN,DTX3,DTX1,DTX4,APH1A,LFNG,RBPJ,PSEN2,NUMBL
D-myo-inositol (1,4,5)-trisphosphate Degradation	8,03E-01	2,78E-01	NaN	INPP1,IMPA2,INPPL1,PMPCA,INPP5D
Factors Promoting Cardiogenesis in Vertebrates	7,93E-01	2,07E-01	NaN	TCF4,PRKCQ,TGFBR3,BMP2,ACVR1,FZD1,TCF3,PRKCZ,ACVR1B,CCNE1,FZD4,TGFB1,TGFB3,SMO,BMP7,PRKD1,LRP1,WNT11,FZD7
Methylthiopropionate Biosynthesis	7,87E-01	1	NaN	ADI1
Acetyl-CoA Biosynthesis III (from Citrate)	7,87E-01	1	NaN	ACLY
Glutamate Removal from Folates	7,87E-01	1	NaN	GGH
Sorbitol Degradation I	7,87E-01	1	NaN	SORD
Methylglyoxal Degradation VI	7,87E-01	1	NaN	LDHD
Asparagine Biosynthesis I	7,87E-01	1	NaN	ASNS
Adenine and Adenosine Salvage VI	7,87E-01	1	NaN	ADK
Lanosterol Biosynthesis	7,87E-01	1	NaN	LSS
Sulfite Oxidation IV	7,87E-01	1	NaN	SUOX
Alanine Biosynthesis III	7,87E-01	1	NaN	NFS1
Hypoxia Signaling in the Cardiovascular System	7,85E-01	2,15E-01	-0,333	TP53,COPS5,CREBBP,NQO1,UBE2L6,SLC2A4,ARNT,VEGFA,UBE2L3,JUN,NFKBIA,EDN1,CDC34,LDHA
GDNF Family Ligand-Receptor Interactions	7,79E-01	2,11E-01	1,807	GFRA4,GFRA3,DOK2,PIK3R5,PLCG1,SHC1,JUN,GAB1,PTPN11,IRS1,ITPR3,MRAS,DOK7,PIK3CB,PIK3CD,PIK3R2
ErbB Signaling	7,77E-01	2,04E-01	NaN	PAK4,PRKCQ,PAK6,PIK3R5,PLCG1,HBEGF,MAPK11,PRKCZ,SHC1,JUN,FOXO1,GAB1,PTPN11,IRS1,MRAS,PIK3CB,PIK3CD,ERBB2,PIK3R2,PRKD1
Sucrose Degradation V (Mammalian)	7,7E-01	3,33E-01	NaN	KHK,TPI1,ALDOA
Phosphatidylethanolamine Biosynthesis II	7,7E-01	3,33E-01	NaN	PCYT2,CHKA,ETNK1
Heme Biosynthesis II	7,7E-01	3,33E-01	NaN	ALAD,ALAS1,CPOX
Regulation of the Epithelial-Mesenchymal Transition Pathway	7,52E-01	1,9E-01	NaN	RELA,LOX,TCF4,SNAI2,FGF2,SMAD3,PIK3R5,WNT16,PSEN2,PARD6G,FZD1,WNT2,PYGO1,TGFB1,SMO,MRAS,PIK3R2,FGF7,TYK2,MMP2,TCF3,CDH2,DVL2,FZD4,GAB1,PTPN11,IRS1,APH1A,TGFB3,RBPJ,PIK3CB,PIK3CD,JAK3,PDGFD,WNT11,FZD7
UVB-Induced MAPK Signaling	7,47E-01	2,12E-01	NaN	TP53,PRKCQ,PIK3R5,RPS6KA5,MAPK11,PRKCZ,JUN,GAB1,PTPN11,IRS1,PIK3CB,PIK3CD,PIK3R2,PRKD1
VEGF Family Ligand-Receptor Interactions	7,45E-01	2,05E-01	1,886	PRKCQ,FLT1,FLT4,PIK3R5,VEGFC,PLCG1,PRKCZ,VEGFA,SHC1,GAB1,PTPN11,IRS1,MRAS,VEGFD,PIK3CB,PIK3CD,PIK3R2,PRKD1
D-myo-inositol-5-phosphate Metabolism	7,42E-01	1,93E-01	NaN	SOCS3,PLCB2,PTPN23,PTPN13,EPHX2,PPIP5K1,NUDT14,DUSP15,ACP5,HACD2,PPM1K,PTPRF,CDC25B,PTPRC,PLCD3,PLCB1,ILKAP,NUDT4,ALPL,PTPN7,PTPN6,PLCG1,PLD4,TNS3,PTPN11,TMEM55A,PDXP,SSH3,DUSP23,CILP,SIRPA
TNFR2 Signaling	7,38E-01	2,41E-01	2,449	RELA,MAP3K14,NFKBIA,JUN,TNFAIP3,IKBKE,TNFRSF1B
Intrinsic Prothrombin Activation Pathway	7,38E-01	2,41E-01	0,816	COL1A2,KLKB1,PROS1,F5,F13A1,THBD,FGG
Androgen Biosynthesis	7,37E-01	2,86E-01	NaN	EBP,AKR1C3,SRD5A1,HSD3B7
Leukotriene Biosynthesis	7,37E-01	2,86E-01	NaN	LTA4H,MGST2,LTC4S,ALOX5
Retinoic acid Mediated Apoptosis Signaling	7,31E-01	2,13E-01	0,577	PARP16,PARP8,TNFSF10,PARP12,TNKS2,PARP3,RARG,PARP9,CASP9,RARA,DAP3,CYCS,CRABP2
Tryptophan Degradation III (Eukaryotic)	7,31E-01	2,5E-01	NaN	HSD17B10,ACAT2,ACAT1,EHHADH,HACD2,GCDH
ErbB4 Signaling	7,28E-01	2,08E-01	1,941	PRKCQ,PIK3R5,PLCG1,PSEN2,PRKCZ,SHC1,GAB1,PTPN11,IRS1,APH1A,MRAS,PIK3CB,PIK3CD,PIK3R2,PRKD1
Pyrimidine Ribonucleotides De Novo Biosynthesis	7,25E-01	2,22E-01	NaN	SMARCA1,NME3,NME1,AK5,ENTPD1,ENTPD2,SMARCAL1,HNRNPA1,RAD54L,CTPS1
Trehalose Degradation II (Trehalase)	7,23E-01	0.4	NaN	HK2,GCK
Tetrahydrofolate Salvage from 5,10-methenyltetrahydrofolate	7,23E-01	0.4	NaN	MTHFD1,GART
Tetrapyrrole Biosynthesis II	7,23E-01	0.4	NaN	ALAD,ALAS1
Eumelanin Biosynthesis	7,23E-01	0.4	NaN	MIF,DDT
Lysine Degradation II	7,23E-01	0.4	NaN	AADAT,ALDH7A1
Trans, trans-farnesyl Diphosphate Biosynthesis	7,23E-01	0.4	NaN	FDPS,IDI1
Glutamate Degradation III (via 4-aminobutyrate)	7,23E-01	0.4	NaN	ABAT,ALDH5A1
Thyroid Cancer Signaling	7,11E-01	2,25E-01	NaN	TP53,PPARG,MYC,SHC1,TCF4,MRAS,CXCL12,TCF3,CCND1
IL-17A Signaling in Fibroblasts	6,97E-01	2,29E-01	NaN	RELA,NFKBID,NFKBIA,TRAF3IP2,JUN,IKBKE,NFKBIZ,MAPK11
Bupropion Degradation	6,72E-01	2,4E-01	NaN	CYP1A1,CYP3A4,CYP2U1,CYP4B1,CYP2B6,CYP51A1
MIF Regulation of Innate Immunity	6,66E-01	2,2E-01	1,000	TP53,RELA,TLR4,MIF,LY96,NFKBIA,JUN,CD14,NOS2
Granzyme A Signaling	6,62E-01	2,5E-01	NaN	ANP32A,NME1,H1FX,CREBBP,HMGB2
PCP pathway	6,6E-01	2,06E-01	2,887	RSPO3,DVL2,FZD4,JUN,EFNB1,SMO,WNT16,CTHRC1,SDC4,FZD1,WNT2,WNT11,FZD7
Chondroitin Sulfate Degradation (Metazoa)	6,59E-01	2,67E-01	NaN	MGEA5,HEXDC,HEXA,HEXB
ATM Signaling	6,49E-01	0.2	0,905	TP53,SMC3,GADD45G,CREBBP,RBBP8,ABL1,MDC1,KAT5,MAPK11,HERC2,JUN,BRAT1,NFKBIA,GADD45A,FANCD2,HIST1H4J
Dermatan Sulfate Biosynthesis (Late Stages)	6,42E-01	2,13E-01	NaN	CHST1,HS6ST1,SULT1C4,DSEL,HS3ST6,NDST2,CHST13,CHST14,CHST15,DSE
Chondroitin Sulfate Biosynthesis	6,42E-01	2,07E-01	NaN	CHST1,HS6ST1,XYLT2,SULT1C4,CHSY3,CHPF,CHSY1,HS3ST6,NDST2,CHST13,CHST15,CHPF2
4-1BB Signaling in T Lymphocytes	6,33E-01	2,26E-01	1,633	RELA,MAP3K14,NFKBIA,JUN,IKBKE,MAP3K5,MAPK11
UVC-Induced MAPK Signaling	6,24E-01	2,14E-01	2,333	TP53,PRKCQ,JUN,MRAS,MAPK11,SMPD3,SMPD2,PRKCZ,PRKD1
Triacylglycerol Degradation	6,23E-01	2,08E-01	NaN	PNPLA7,DDHD2,ABHD6,LPL,DAGLA,MGLL,PNPLA3,NDST2,AARS,PNPLA2,PLA1A
HGF Signaling	6,21E-01	1,91E-01	2,065	MAP3K14,MAP3K9,PRKCQ,PIK3R5,PLCG1,MAP3K5,CCND1,PRKCZ,ELF1,ELF4,ITGA3,JUN,ELF3,PTPN11,GAB1,IRS1,MRAS,MAP3K8,PIK3CD,PIK3CB,PIK3R2,PRKD1
Systemic Lupus Erythematosus Signaling	6,16E-01	1,82E-01	NaN	CD247,CD3E,HLA-B,PRPF39,PIK3R5,PRPF4,FCGR2B,FCGR1A,NFATC1,PTPRC,BDKRB2,SNRNP48,LCK,JUN,C7,TLR7,CD22,MRAS,PIK3R2,PRPF40B,PRPF38A,PTPN6,IL6R,PLCG1,INPP5D,IL18,GAB1,PTPN11,IL1RN,IRS1,SNRNP25,LAT,LSM1,PRPF6,SNRNP70,FCER1G,SF3B4,CD86,PIK3CB,PIK3CD,PIM2
Glioma Signaling	6,04E-01	1,91E-01	1,886	TP53,PRKCQ,PDGFA,PIK3R5,ABL1,PLCG1,CCND1,PRKCZ,SIN3A,IDH1,SHC1,PTPN11,GAB1,IRS1,PDGFRA,MRAS,PIK3CB,PIK3CD,PIK3R2,PDGFD,PRKD1
Pyruvate Fermentation to Lactate	5,94E-01	3,33E-01	NaN	LDHA,LDHB
Thioredoxin Pathway	5,94E-01	3,33E-01	NaN	TXN,TXNRD3
Pentose Phosphate Pathway (Non-oxidative Branch)	5,94E-01	3,33E-01	NaN	TKT,TALDO1
Glycogen Biosynthesis II (from UDP-D-Glucose)	5,94E-01	3,33E-01	NaN	GBE1,GYG2
NAD Biosynthesis III	5,94E-01	3,33E-01	NaN	NMNAT1,NMNAT2
GDP-mannose Biosynthesis	5,94E-01	3,33E-01	NaN	GPI,GMPPA
Role of NANOG in Mammalian Embryonic Stem Cell Pluripotency	5,91E-01	1,89E-01	1,069	IL6ST,TP53,LIF,BMP2,TYK2,PIK3R5,WNT16,FZD1,WNT2,SHC1,FZD4,PTPN11,GAB1,IRS1,MRAS,SMO,BMP7,PIK3CD,PIK3CB,PIK3R2,JAK3,WNT11,FZD7
RAN Signaling	5,89E-01	2,5E-01	NaN	RCC1,TNPO1,KPNA2,KPNA1
Dermatan Sulfate Degradation (Metazoa)	5,89E-01	2,5E-01	NaN	MGEA5,HEXDC,HEXA,HEXB
Parkinson's Signaling	5,89E-01	2,5E-01	NaN	UCHL1,CASP9,CYCS,MAPK11
p53 Signaling	5,8E-01	1,89E-01	-0,258	TP53,SNAI2,GADD45G,PLAGL1,TIGAR,PIK3R5,BAX,CCND1,TP53BP2,BCL2L1,JUN,CCND2,GADD45A,GAB1,PTPN11,THBS1,IRS1,PIK3CB,PIK3CD,PIK3R2,PIDD1
Telomerase Signaling	5,8E-01	1,89E-01	1,414	TP53,IL2RG,ABL1,PIK3R5,ELF1,HDAC6,MYC,SHC1,ELF4,ELF3,PTPN11,GAB1,HDAC11,IRS1,TEP1,HDAC7,MRAS,PIK3CD,PPP2R2C,PIK3CB,PIK3R2
Ephrin A Signaling	5,75E-01	0.2	NaN	FYN,CFL2,GAB1,PTPN11,VAV3,IRS1,EPHA1,PIK3R5,VAV1,PIK3CB,PIK3CD,PIK3R2
Estrogen-Dependent Breast Cancer Signaling	5,73E-01	1,95E-01	1,732	HSD17B10,RELA,CREBBP,HSD17B11,PIK3R5,CCND1,JUN,GAB1,PTPN11,IRS1,MRAS,HSD17B12,PIK3CB,PIK3CD,PIK3R2
Cancer Drug Resistance By Drug Efflux	5,68E-01	2,04E-01	NaN	TP53,FOXO4,FOXO1,ABCG2,FOXO3,MRAS,PIK3CB,ABCC10,PIK3CD,PIK3R2
Acetone Degradation I (to Methylglyoxal)	5,67E-01	2,22E-01	NaN	CYP1A1,CYP3A4,CYP2U1,CYP4B1,CYP2B6,CYP51A1
Actin Cytoskeleton Signaling	5,66E-01	1,8E-01	1,915	RAC2,FGD3,MYH6,ARPC1B,PDGFA,FGF2,MYLK3,PIK3R5,ARHGEF1,SLC9A1,SHC1,ITGA3,CYFIP2,CFL2,MRAS,PIK3R2,FGF7,GNG12,MATK,PAK4,TIAM1,ARHGEF12,PAK6,CSK,MYH14,GSN,RAC3,PIP5K1A,TIAM2,GAB1,PTPN11,IRS1,VAV3,MYH3,SSH3,CD14,VAV1,PIK3CB,PIK3CD,NCKAP1L,PDGFD
Antigen Presentation Pathway	5,64E-01	2,11E-01	NaN	PSMB5,HLA-B,HLA-DMB,HLA-DOB,PSMB8,HLA-DQB1,PSMB6,MR1
CCR3 Signaling in Eosinophils	5,43E-01	1,85E-01	NaN	PAK4,PLCB2,PRKCQ,PAK6,PIK3R5,CCL24,MAPK11,PRKCZ,GNG7,GNB4,GNB3,PTPN11,CFL2,GAB1,IRS1,ITPR3,GNB2,MRAS,PLCB1,PIK3CD,PIK3CB,PIK3R2,PRKD1,GNG12
Circadian Rhythm Signaling	5,43E-01	2,12E-01	NaN	PER1,NR1D1,VIPR2,CRY2,CREBBP,CLOCK,PER2
Chondroitin Sulfate Biosynthesis (Late Stages)	5,34E-01	0.2	NaN	CHST1,HS6ST1,SULT1C4,CHSY3,CHPF,CHSY1,HS3ST6,NDST2,CHST13,CHST15
Asparagine Degradation I	5,23E-01	0.5	NaN	ASRGL1
Lipoate Biosynthesis and Incorporation II	5,23E-01	0.5	NaN	LIAS
Spermine Biosynthesis	5,23E-01	0.5	NaN	SMS
Proline Degradation	5,23E-01	0.5	NaN	ALDH4A1
Choline Degradation I	5,23E-01	0.5	NaN	ALDH7A1
Taurine Biosynthesis	5,23E-01	0.5	NaN	CDO1
Palmitate Biosynthesis I (Animals)	5,23E-01	0.5	NaN	FASN
L-cysteine Degradation III	5,23E-01	0.5	NaN	GOT1
Sulfate Activation for Sulfonation	5,23E-01	0.5	NaN	PAPSS1
L-glutamine Biosynthesis II (tRNA-dependent)	5,23E-01	0.5	NaN	QRSL1
Fatty Acid Biosynthesis Initiation II	5,23E-01	0.5	NaN	FASN
Glycine Degradation (Creatine Biosynthesis)	5,23E-01	0.5	NaN	GATM
Glutamine Degradation I	5,23E-01	0.5	NaN	GLS
Hematopoiesis from Multipotent Stem Cells	5,09E-01	2,5E-01	NaN	KITLG,THPO,CSF1
TWEAK Signaling	5,03E-01	2,06E-01	1,134	RELA,MAP3K14,NFKBIA,CASP9,TNFSF12,IKBKE,CYCS
Inhibition of Angiogenesis by TSP1	5,03E-01	2,06E-01	1,890	TP53,VEGFA,FYN,JUN,THBS1,TGFB1,MAPK11
Putrescine Degradation III	4,98E-01	2,17E-01	NaN	ALDH4A1,ALDH1A3,ALDH3B1,MAOA,ALDH7A1
Phosphatidylcholine Biosynthesis I	4,95E-01	2,86E-01	NaN	CHKA,CHPT1
NAD Salvage Pathway III	4,95E-01	2,86E-01	NaN	NMNAT1,NMNAT2
B Cell Activating Factor Signaling	4,9E-01	0.2	2,646	RELA,MAP3K14,NFKBIA,JUN,IKBKE,TRAF5,MAPK11,NFATC1
Noradrenaline and Adrenaline Degradation	4,9E-01	0.2	NaN	HSD17B10,ALDH4A1,ALDH1A3,PECR,ALDH3B1,ADHFE1,MAOA,ALDH7A1
Role of Oct4 in Mammalian Embryonic Stem Cell Pluripotency	4,79E-01	1,96E-01	NaN	TP53,NR2F1,SPP1,Tdh,PHB,RARA,PHC1,MEF2A,ASH2L
3-phosphoinositide Degradation	4,76E-01	1,78E-01	NaN	SOCS3,PTPN23,PTPN13,EPHX2,PPIP5K1,NUDT14,INPPL1,DUSP15,ACP5,PPM1K,HACD2,PTPRF,CDC25B,PTPRC,ILKAP,NUDT4,ALPL,PTPN7,PTPN6,INPP5D,TNS3,PTPN11,TMEM55A,PDXP,SSH3,DUSP23,CILP,SIRPA
ERK/MAPK Signaling	4,68E-01	1,76E-01	2,959	RAC2,FYN,PTK2B,PIK3R5,NFATC1,KSR1,MYC,YWHAQ,SHC1,ELF4,ITGA3,ELF3,MRAS,PPP2R2C,PIK3R2,PPARG,PAK4,YWHAG,PAK6,CREBBP,PRKAR2A,PLCG1,MAPKAPK5,RAPGEF3,RPS6KA5,RAC3,ELF1,GAB1,PTPN11,IRS1,PRKAG2,PIK3CB,PIK3CD,DUSP4,RPS6KA1
B Cell Development	4,66E-01	0.2	NaN	PTPRC,SPN,HLA-B,HLA-DMB,CD86,HLA-DOB,HLA-DQB1
Superpathway of D-myo-inositol (1,4,5)-trisphosphate Metabolism	4,53E-01	2,08E-01	NaN	INPP1,IMPA2,INPPL1,PMPCA,INPP5D
Neurotrophin/TRK Signaling	4,5E-01	1,84E-01	1,604	SHC1,JUN,PTPN11,GAB1,IRS1,CREBBP,PIK3R5,MRAS,PLCG1,PIK3CD,PIK3CB,RPS6KA1,PIK3R2,MAP3K5
Oleate Biosynthesis II (Animals)	4,46E-01	2,31E-01	NaN	SCD,CYB5A,ALDH6A1
NAD Phosphorylation and Dephosphorylation	4,46E-01	2,31E-01	NaN	NNT,ACP5,NADK
Guanosine Nucleotides Degradation III	4,46E-01	2,31E-01	NaN	GDA,XDH,AOX1
IL-17A Signaling in Airway Cells	4,27E-01	1,82E-01	2,138	RELA,TYK2,PIK3R5,IKBKE,MAPK11,TRAF3IP2,NFKBIA,GAB1,PTPN11,IRS1,PIK3CB,PIK3CD,PIK3R2,JAK3
Sertoli Cell-Sertoli Cell Junction Signaling	4,26E-01	1,74E-01	NaN	CLDN15,MYO7A,TGFBR3,PRKG2,MAP3K5,TUBB,MAPK11,TUBB2B,OCLN,ITGA3,JUN,TJAP1,SORBS1,CGN,MRAS,NOS2,MAP3K9,CLDN10,MAP3K14,TNFRSF1A,TUBB2A,TUBG1,PRKAR2A,F11R,EPB41,TUBA1A,TUBB6,PRKAG2,TGFB3,MAP3K8,A2M
Crosstalk between Dendritic Cells and Natural Killer Cells	4,23E-01	1,8E-01	NaN	RELA,IL2RG,TYROBP,HLA-B,TNFSF10,CD83,ITGAL,CSF2RB,TLR4,IL18,ICAM3,TREM2,TLR7,CD86,TLR3,TNFRSF1B
PAK Signaling	4,2E-01	1,78E-01	1,698	PAK4,PTK2B,PAK6,PDGFA,PIK3R5,SHC1,ITGA3,PTPN11,GAB1,CFL2,IRS1,PDGFRA,MRAS,EPHB3,PIK3CB,PIK3CD,PIK3R2,PDGFD
Primary Immunodeficiency Signaling	4,19E-01	1,88E-01	NaN	BLNK,PTPRC,BTK,RFXANK,IL2RG,LCK,CD3E,ZAP70,JAK3
Citrulline Biosynthesis	4,15E-01	2,5E-01	NaN	GLS,ALDH18A1
Inositol Pyrophosphates Biosynthesis	4,15E-01	2,5E-01	NaN	PPIP5K1,IP6K2
D-myo-inositol (1,4,5,6)-Tetrakisphosphate Biosynthesis	4,13E-01	1,75E-01	NaN	SOCS3,PTPN23,PTPN13,EPHX2,PPIP5K1,DUSP15,NUDT14,ACP5,PPM1K,HACD2,PTPRF,CDC25B,PTPRC,ILKAP,NUDT4,ALPL,PTPN6,PTPN7,TNS3,PTPN11,PDXP,SSH3,DUSP23,CILP,SIRPA
D-myo-inositol (3,4,5,6)-tetrakisphosphate Biosynthesis	4,13E-01	1,75E-01	NaN	SOCS3,PTPN23,PTPN13,EPHX2,PPIP5K1,DUSP15,NUDT14,ACP5,PPM1K,HACD2,PTPRF,CDC25B,PTPRC,ILKAP,NUDT4,ALPL,PTPN6,PTPN7,TNS3,PTPN11,PDXP,SSH3,DUSP23,CILP,SIRPA
Tryptophan Degradation X (Mammalian, via Tryptamine)	4,12E-01	0.2	NaN	ALDH4A1,ALDH1A3,ALDH3B1,MAOA,ALDH7A1
autophagy	4,12E-01	1,83E-01	NaN	ATG13,CTSV,CTSK,VPS16,CTSO,CTSS,ATG3,ATG4A,MAP1LC3A,VPS33B,CTSF
Role of BRCA1 in DNA Damage Response	4,05E-01	1,79E-01	0,000	TP53,ARID1A,FAAP100,FANCG,RBBP8,MDC1,SMARCD2,MLH1,GADD45A,FANCD2,MSH6,SMARCC2,FANCA,RFC3
Cyclins and Cell Cycle Regulation	4,05E-01	1,79E-01	-1,000	HDAC6,TP53,CCNE1,CCND2,CCND3,TGFB1,HDAC11,HDAC7,ABL1,TGFB3,PPP2R2C,CDKN1B,CCND1,SIN3A
Serotonin Receptor Signaling	3,94E-01	1,86E-01	NaN	ADCY2,ADCY5,ADCY3,ADCY6,SPR,PCBD1,ADCY7,MAOA
Superpathway of Citrulline Metabolism	3,91E-01	2,14E-01	NaN	GLS,ALDH18A1,NOS2
Colanic Acid Building Blocks Biosynthesis	3,91E-01	2,14E-01	NaN	GPI,GMPPA,GALT
Melanoma Signaling	3,89E-01	1,82E-01	NaN	TP53,GAB1,PTPN11,IRS1,PIK3R5,MRAS,PIK3CB,PIK3CD,PIK3R2,CCND1
Role of IL-17A in Arthritis	3,86E-01	1,79E-01	NaN	RELA,NFKBIA,GAB1,PTPN11,IRS1,PIK3R5,PIK3CB,PIK3CD,RPS6KA1,PIK3R2,NOS2,MAPK11
IL-17 Signaling	3,83E-01	1,76E-01	NaN	MAP3K14,RELA,PIK3R5,MAPK11,JUN,TRAF3IP2,PTPN11,GAB1,TIMP1,IRS1,MRAS,PIK3CB,PIK3CD,PIK3R2,NOS2
5-aminoimidazole Ribonucleotide Biosynthesis I	3,83E-01	3,33E-01	NaN	GART
S-methyl-5-thio-α-D-ribose 1-phosphate Degradation	3,83E-01	3,33E-01	NaN	ADI1
Tetrahydrobiopterin Biosynthesis I	3,83E-01	3,33E-01	NaN	SPR
Thiosulfate Disproportionation III (Rhodanese)	3,83E-01	3,33E-01	NaN	TST
Tetrahydrobiopterin Biosynthesis II	3,83E-01	3,33E-01	NaN	SPR
Tyrosine Biosynthesis IV	3,83E-01	3,33E-01	NaN	PCBD1
L-serine Degradation	3,83E-01	3,33E-01	NaN	SDSL
Synaptic Long Term Depression	3,67E-01	1,71E-01	2,600	PLCB2,GRID1,PRKG2,PLA2G7,PRKCZ,PLCD3,GNA15,LCAT,PLB1,MRAS,PLCB1,RYR1,PNPLA3,PPP2R2C,NOS2,PRKD1,PLA2G16,PRKCQ,GNAQ,PLCG1,PLCL2,NPR1,ITPR3,GNAL,PAFAH1B3
Actin Nucleation by ARP-WASP Complex	3,65E-01	1,79E-01	1,265	ITGA3,RHOQ,RHOG,RND3,ARPC1B,RHOB,RHOC,RHOT1,RHOU,MRAS
EGF Signaling	3,64E-01	1,76E-01	2,309	SHC1,JUN,GAB1,PTPN11,IRS1,ITPR3,PIK3R5,PLCG1,PIK3CB,PIK3CD,PIK3R2,MAPK11
Pathogenesis of Multiple Sclerosis	3,51E-01	2,22E-01	NaN	CCR1,CCR5
Amyotrophic Lateral Sclerosis Signaling	3,48E-01	1,71E-01	NaN	CAPN5,TP53,GRID1,PIK3R5,VEGFC,BAX,SOD1,VEGFA,BCL2L1,CASP9,PTPN11,GAB1,CAPN1,IRS1,VEGFD,PIK3CD,CYCS,PIK3CB,PIK3R2
Telomere Extension by Telomerase	3,44E-01	0.2	NaN	HNRNPA1,TNKS2,PINX1
nNOS Signaling in Skeletal Muscle Cells	3,44E-01	0.2	NaN	CHRNA1,SNTA1,RYR1
Vitamin-C Transport	3,44E-01	0.2	NaN	TXN,SLC2A4,TXNRD3
Nicotine Degradation II	3,42E-01	1,75E-01	NaN	EXT2,FMO3,CYP1A1,CYP3A4,CYP2U1,CYP4B1,AOX1,CYP2B6,FMO5,B4GAT1,CYP51A1
Endoplasmic Reticulum Stress Pathway	3,42E-01	1,9E-01	NaN	CASP9,XBP1,MAP3K5,TAOK3
Amyloid Processing	3,41E-01	1,76E-01	1,342	CAPN5,CDK5,APH1A,MAPT,CAPN1,PRKAR2A,PRKAG2,PSEN2,MAPK11
MIF-mediated Glucocorticoid Regulation	3,4E-01	1,82E-01	1,633	RELA,TLR4,MIF,LY96,NFKBIA,CD14
Cellular Effects of Sildenafil (Viagra)	3,36E-01	1,69E-01	NaN	ADCY2,PLCB2,MYH6,MYH14,SLC4A11,ADCY3,PRKAR2A,ADCY6,PLCG1,PLCL2,PRKG2,PDE4B,PDE1A,PLCD3,ADCY5,PDE3B,ITPR3,PDE1B,MYH3,PRKAG2,PLCB1,ADCY7
Tight Junction Signaling	3,29E-01	1,68E-01	NaN	RELA,MYH6,F2RL2,CLDN15,CPSF1,PRKCZ,OCLN,JUN,LLGL1,TGFB1,CGN,SAFB,PPP2R2C,GOSR1,TNFRSF1B,NAPA,NAPB,CLDN10,TIAM1,TNFRSF1A,MYH14,PRKAR2A,CNKSR3,EPB41,F11R,MYH3,PRKAG2,TGFB3
Role of PI3K/AKT Signaling in the Pathogenesis of Influenza	3,25E-01	1,71E-01	1,508	RELA,CCR5,PIK3R5,IRF3,MLH1,CASP9,NFKBIA,PTPN11,GAB1,IRS1,PIK3CB,PIK3CD,PIK3R2
Heparan Sulfate Biosynthesis (Late Stages)	3,25E-01	1,71E-01	NaN	SULT1C4,GLCE,PLA1A,CHST15,PNPLA7,HS6ST1,CHST1,EXT2,HS3ST6,AARS,NDST2,CHST13,EXTL1
Neuroprotective Role of THOP1 in Alzheimer's Disease	3,14E-01	1,75E-01	NaN	MME,MAPT,HLA-B,PRKAR2A,PRKAG2,THOP1,IDE
Heparan Sulfate Biosynthesis	3,09E-01	1,69E-01	NaN	SULT1C4,GLCE,PLA1A,CHST15,PNPLA7,HS6ST1,CHST1,EXT2,XYLT2,HS3ST6,AARS,NDST2,CHST13,EXTL1
Fatty Acid α-oxidation	3,07E-01	1,82E-01	NaN	ALDH4A1,ALDH1A3,ALDH3B1,ALDH7A1
Dopamine Receptor Signaling	3,07E-01	1,69E-01	0,333	ADCY2,ADCY3,PRKAR2A,ADCY6,TH,ADCY5,PRKAG2,NCS1,SPR,PPP2R2C,ADCY7,PCBD1,MAOA
Melatonin Signaling	3,04E-01	1,69E-01	1,508	PLCD3,PLCB2,PRKCQ,PRKAR2A,PRKAG2,GNAQ,PLCG1,PLCB1,PLCL2,SLC2A4,PRKCZ,PRKD1
Chemokine Signaling	3,04E-01	1,69E-01	1,155	PLCB2,CCR5,JUN,PTK2B,CXCR4,MRAS,GNAQ,CXCL12,PLCG1,CCL24,PLCB1,MAPK11
Mismatch Repair in Eukaryotes	3,03E-01	1,88E-01	NaN	MSH6,MLH1,RFC3
Pyridoxal 5'-phosphate Salvage Pathway	3,02E-01	1,69E-01	NaN	MAP3K9,CDK18,DAPK1,DMPK,PRKCQ,PNPO,CDK5,PIM1,PRKAA2,MAP3K8,MAPK7
Calcium Transport I	2,98E-01	0.2	NaN	ATP2B1,ATP2A3
FGF Signaling	2,94E-01	1,67E-01	1,807	PTPN6,FGF2,CREBBP,PIK3R5,PLCG1,RPS6KA5,MAP3K5,MAPK11,GAB1,PTPN11,IRS1,PIK3CB,PIK3CD,PIK3R2,FGF7
Arsenate Detoxification I (Glutaredoxin)	2,93E-01	2,5E-01	NaN	GLRX2
Uracil Degradation II (Reductive)	2,93E-01	2,5E-01	NaN	DPYSL2
Heme Biosynthesis from Uroporphyrinogen-III I	2,93E-01	2,5E-01	NaN	CPOX
Spermine and Spermidine Degradation I	2,93E-01	2,5E-01	NaN	PAOX
Catecholamine Biosynthesis	2,93E-01	2,5E-01	NaN	TH
Phenylethylamine Degradation I	2,93E-01	2,5E-01	NaN	AOC3
Thymine Degradation	2,93E-01	2,5E-01	NaN	DPYSL2
Glycerol-3-phosphate Shuttle	2,93E-01	2,5E-01	NaN	GPD1
Melatonin Degradation II	2,93E-01	2,5E-01	NaN	MAOA
Arginine Degradation I (Arginase Pathway)	2,93E-01	2,5E-01	NaN	ALDH4A1
N-acetylglucosamine Degradation II	2,93E-01	2,5E-01	NaN	NAGK
Phenylalanine Degradation I (Aerobic)	2,93E-01	2,5E-01	NaN	PCBD1
Dopamine Degradation	2,86E-01	1,71E-01	NaN	ALDH4A1,SULT1C4,ALDH1A3,ALDH3B1,MAOA,ALDH7A1
Epithelial Adherens Junction Signaling	2,85E-01	1,64E-01	NaN	TCF4,MYH6,SNAI2,ARPC1B,LMO7,MYO7A,MYH14,TGFBR3,TUBB2A,TUBG1,ACVR1,TCF3,TUBB,ACVR1B,TUBB2B,CDH2,TUBA1A,TUBB6,SORBS1,MYH3,MRAS,ZYX,SSX2IP,PARD3
Regulation of Actin-based Motility by Rho	2,79E-01	1,65E-01	1,604	RAC2,PAK4,ARPC1B,PAK6,RHOC,GSN,RAC3,ITGA3,PIP5K1A,RHOQ,RHOG,RND3,RHOB,RHOT1,RHOU
RhoA Signaling	2,77E-01	1,64E-01	0,000	ARHGAP6,ARHGEF12,ARPC1B,PTK2B,RTKN,CDC42EP5,EPHA1,ARHGAP4,MYLK3,ARHGEF1,SEPT11,PIP5K1A,ARHGAP9,RND3,LPAR1,CFL2,CIT,ARHGAP12,SEMA3F,ARHGAP1
Nicotine Degradation III	2,77E-01	1,67E-01	NaN	EXT2,CYP1A1,CYP3A4,CYP2U1,CYP4B1,AOX1,CYP2B6,B4GAT1,CYP51A1
Unfolded protein response	2,77E-01	1,67E-01	NaN	PPARG,SCAP,SREBF2,INSIG1,PPP1R15A,HSPA9,HSPA6,XBP1,MAP3K5
Graft-versus-Host Disease Signaling	2,73E-01	1,67E-01	NaN	IL18,IL1RN,HLA-B,HLA-DMB,FCER1G,CD86,HLA-DOB,HLA-DQB1
Assembly of RNA Polymerase I Complex	2,54E-01	1,82E-01	NaN	TAF1A,TAF1B
Mineralocorticoid Biosynthesis	2,54E-01	1,82E-01	NaN	EBP,HSD3B7
Cell Cycle: G2/M DNA Damage Checkpoint Regulation	2,53E-01	1,63E-01	-0,447	CDC25B,TP53,YWHAQ,YWHAG,GADD45A,ABL1,RPS6KA1,PRKCZ
Estrogen-mediated S-phase Entry	2,47E-01	1,67E-01	0,000	MYC,CCNE1,CDKN1B,CCND1
Protein Citrullination	2,29E-01	0.2	NaN	PADI1
Creatine-phosphate Biosynthesis	2,29E-01	0.2	NaN	CKB
CMP-N-acetylneuraminate Biosynthesis I (Eukaryotes)	2,29E-01	0.2	NaN	NAGK
Myo-inositol Biosynthesis	2,29E-01	0.2	NaN	IMPA2
Citrulline-Nitric Oxide Cycle	2,29E-01	0.2	NaN	NOS2
Galactose Degradation I (Leloir Pathway)	2,29E-01	0.2	NaN	GALT
Lactose Degradation III	2,29E-01	0.2	NaN	GLB1L3
Tyrosine Degradation I	2,29E-01	0.2	NaN	HPD
Acyl-CoA Hydrolysis	2,18E-01	1,67E-01	NaN	HNF4A,THEM4
Glucocorticoid Biosynthesis	2,18E-01	1,67E-01	NaN	EBP,HSD3B7
BER pathway	2,18E-01	1,67E-01	NaN	POLE,OGG1
Proline Biosynthesis II (from Arginine)	1,83E-01	1,67E-01	NaN	PYCR1
Arginine Degradation VI (Arginase 2 Pathway)	1,83E-01	1,67E-01	NaN	PYCR1
Glycerol Degradation I	1,83E-01	1,67E-01	NaN	GPD1
