# Supplementary material for: Long-term effects of prior diets, dietary transition and pregnancy on adipose gene expression in dairy heifers
Source: PLoS One. 2019 Jul 3;14(7):e0218723. doi: 10.1371/journal.pone.0218723 (PMC6609222; doi:10.1371/journal.pone.0218723)
Supplement: S9 Table — (XLSX) [file pone.0218723.s009.xlsx]

## Sheet: Affected pathw. 12MO-PREG LPLE
Ingenuity Canonical Pathways	-log(p-value)	Ratio	z-score	Molecules
Complement System	8,35E00	2,7E-01	2,449	CFD,ITGB2,CD59,C5AR1,C1QA,C1QC,C1QB,C3AR1,C2,CR2
Role of NFAT in Regulation of the Immune Response	7,6E00	1,03E-01	4,359	FYN,HLA-DQA1,FCER1A,GNA14,HLA-DQB1,FCGR2B,FCGR1A,BTK,GNA15,SYK,ZAP70,LAT,HLA-DMB,HLA-DRA,FCER1G,MS4A2,CD86,HLA-DOB,LCP2
CD28 Signaling in T Helper Cells	7,56E00	1,22E-01	2,530	FYN,PTPN6,HLA-DQA1,HLA-DQB1,PTPRC,GRAP2,SYK,ZAP70,HLA-DRA,HLA-DMB,LAT,FCER1G,CD86,HLA-DOB,VAV1,LCP2
Th1 and Th2 Activation Pathway	6,87E00	9,73E-02	NaN	CCR1,SOCS1,STAT5A,CCR5,IKZF1,HLA-DQA1,HLA-DQB1,SPI1,ITGB2,NFIL3,IL17RB,HLA-DMB,HLA-DRA,IL10RA,CD86,HLA-DOB,VAV1,TIMD4
B Cell Development	6,17E00	2,29E-01	NaN	PTPRC,SPN,HLA-DRA,HLA-DMB,HLA-DQA1,CD86,HLA-DOB,HLA-DQB1
Th2 Pathway	5,98E00	0.1	1,134	CCR1,STAT5A,CCR5,IKZF1,HLA-DQA1,HLA-DQB1,SPI1,ITGB2,IL17RB,HLA-DMB,HLA-DRA,CD86,HLA-DOB,VAV1,TIMD4
PKCθ Signaling in T Lymphocytes	5,93E00	1,06E-01	3,742	RAC2,FYN,HLA-DQA1,HLA-DQB1,GRAP2,ZAP70,HLA-DRA,HLA-DMB,LAT,FCER1G,CD86,HLA-DOB,VAV1,LCP2
iCOS-iCOSL Signaling in T Helper Cells	5,57E00	1,07E-01	2,887	HLA-DQA1,HLA-DQB1,INPP5D,PTPRC,GRAP2,ZAP70,HLA-DRA,HLA-DMB,LAT,FCER1G,HLA-DOB,VAV1,LCP2
Leukocyte Extravasation Signaling	5,41E00	8,1E-02	2,887	CLDN10,RAC2,VCAM1,SPN,CLDN15,MMP14,MMP15,CXCL12,SELPLG,BTK,ITGB2,CYBA,NCF2,CYBB,VAV1,RASSF5,ACTA1
Granulocyte Adhesion and Diapedesis	5,09E00	8,47E-02	NaN	ITGB2,HRH1,CLDN10,VCAM1,SELL,C5AR1,SDC1,CCL2,CLDN15,MMP14,MMP15,CXCL12,CCL24,SDC4,SELPLG
Fc Epsilon RI Signaling	4,94E00	1,01E-01	2,714	BTK,RAC2,FYN,GRAP2,SYK,LAT,MS4A2,FCER1A,FCER1G,VAV1,INPP5D,LCP2
Agranulocyte Adhesion and Diapedesis	4,74E00	7,94E-02	NaN	ITGB2,HRH1,CLDN10,VCAM1,SELL,C5AR1,CCL2,CLDN15,MMP14,MMP15,CXCL12,CCL24,SDC4,ACTA1,SELPLG
Dendritic Cell Maturation	4,72E00	7,89E-02	2,496	LEP,TYROBP,CREB3,HLA-DQA1,HLA-DQB1,FCGR2B,FCGR1A,COL1A2,CD1D,CD1A,HLA-DMB,HLA-DRA,FCER1G,CD86,HLA-DOB
Atherosclerosis Signaling	4,65E00	9,45E-02	NaN	COL1A2,ITGB2,VCAM1,LYZ,MSR1,CCL2,CSF1,CMA1,PLA2R1,CXCL12,ALOX5,SELPLG
T Helper Cell Differentiation	4,54E00	1,23E-01	NaN	HLA-DRA,HLA-DMB,IL10RA,FCER1G,HLA-DQA1,CD86,HLA-DOB,HLA-DQB1,BCL6
Fcγ Receptor-mediated Phagocytosis in Macrophages and Monocytes	4,45E00	1,08E-01	2,530	PLD4,RAC2,FYN,SYK,HCK,VAV1,FCGR1A,ACTA1,INPP5D,LCP2
Th1 Pathway	4,39E00	8,89E-02	2,530	ITGB2,SOCS1,NFIL3,CCR5,HLA-DRA,HLA-DMB,IL10RA,HLA-DQA1,CD86,HLA-DOB,VAV1,HLA-DQB1
CTLA4 Signaling in Cytotoxic T Lymphocytes	4,22E00	1,01E-01	NaN	FYN,PTPN6,GRAP2,SYK,ZAP70,LAT,PPM1L,FCER1G,CD86,LCP2
Autoimmune Thyroid Disease Signaling	4,18E00	1,49E-01	NaN	HLA-DRA,HLA-DMB,FCER1G,HLA-DQA1,CD86,HLA-DOB,HLA-DQB1
Natural Killer Cell Signaling	4,13E00	9,02E-02	NaN	RAC2,FYN,PTPN6,TYROBP,SYK,ZAP70,LAT,FCER1G,VAV1,INPP5D,LCP2
Phagosome Formation	4,13E00	9,02E-02	NaN	MRC1,RHOG,MSR1,SYK,PLA2R1,FCER1A,FCER1G,FCGR2B,FCGR1A,INPP5D,FCER2
Graft-versus-Host Disease Signaling	4,12E00	1,46E-01	NaN	HLA-DRA,HLA-DMB,FCER1G,HLA-DQA1,CD86,HLA-DOB,HLA-DQB1
G-Protein Coupled Receptor Signaling	3,97E00	6,25E-02	NaN	FYN,NPY1R,TBXA2R,CREB3,ADORA3,GNA14,HRH1,P2RY13,GPER1,GNA15,PDE7B,ADCY5,HTR7,P2RY12,RGS14,RPS6KA1,ADORA1
IL-4 Signaling	3,86E00	1,01E-01	NaN	SOCS1,PTPN6,HLA-DRA,HLA-DMB,HLA-DQA1,HLA-DOB,HLA-DQB1,INPP5D,FCER2
Hepatic Fibrosis / Hepatic Stellate Cell Activation	3,7E00	7,1E-02	NaN	COL1A2,CCR5,VCAM1,LEP,CCL2,CSF1,IL10RA,TGFB2,CD14,COL11A1,LBP,SERPINE1,FGF1
Nur77 Signaling in T Lymphocytes	3,54E00	1,19E-01	NaN	HLA-DRA,HLA-DMB,FCER1G,HLA-DQA1,CD86,HLA-DOB,HLA-DQB1
LXR/RXR Activation	3,49E00	8,26E-02	-0,378	RXRG,LYZ,MSR1,CCL2,CD14,ACACA,PLTP,LBP,PON3,HADH
Tec Kinase Signaling	3,44E00	7,06E-02	2,530	BTK,STAT5A,FYN,RHOG,GNA15,MS4A2,FCER1A,FCER1G,HCK,VAV1,GNA14,ACTA1
cAMP-mediated signaling	3,39E00	6,28E-02	1,604	P2RY13,GPER1,PDE7B,NPY1R,ADCY5,PKIB,CREB3,HTR7,TBXA2R,ADORA3,P2RY12,RGS14,RPS6KA1,ADORA1
Superoxide Radicals Degradation	3,28E00	3,75E-01	NaN	TYRP1,CAT,GPX7
Calcium-induced T Lymphocyte Apoptosis	3,24E00	1,06E-01	2,449	ZAP70,HLA-DRA,HLA-DMB,FCER1G,HLA-DQA1,HLA-DOB,HLA-DQB1
Type I Diabetes Mellitus Signaling	3,17E00	8,18E-02	NaN	SOCS1,HLA-DRA,HLA-DMB,FCER1G,HLA-DQA1,CD86,HLA-DOB,HLA-DQB1,CPE
B Cell Receptor Signaling	3,11E00	6,49E-02	1,897	PTPRC,BTK,RAC2,PTPN6,SYK,CREB3,CD22,VAV1,RASSF5,FCGR2B,BCL6,INPP5D
Altered T Cell and B Cell Signaling in Rheumatoid Arthritis	3,11E00	8,89E-02	NaN	CSF1,HLA-DRA,HLA-DMB,FCER1G,HLA-DQA1,CD86,HLA-DOB,HLA-DQB1
Role of JAK2 in Hormone-like Cytokine Signaling	3,1E00	1,47E-01	NaN	SOCS1,STAT5A,PTPN6,PRLR,SIRPA
Phospholipase C Signaling	3,08E00	5,83E-02	3,317	FYN,CREB3,FCGR2B,BTK,PLD4,ARHGEF5,RHOG,GRAP2,ADCY5,SYK,ZAP70,LAT,FCER1G,LCP2
Aryl Hydrocarbon Receptor Signaling	3	7,14E-02	NaN	RXRG,CYP1A1,GSTM3,RARA,CDKN1A,TGFB2,GSTM4,ESR1,CCND1,CYP1B1
LPS/IL-1 Mediated Inhibition of RXR Function	2,91E00	5,86E-02	-0,447	GSTM3,PAPSS2,HS6ST1,CHST1,MAOB,ACSBG1,RARA,CAT,GSTM4,CD14,HS3ST1,PLTP,LBP
TREM1 Signaling	2,91E00	9,33E-02	2,646	STAT5A,NLRP3,CCL2,TYROBP,LAT2,CD86,FCGR2B
Antigen Presentation Pathway	2,87E00	1,32E-01	NaN	HLA-DRA,HLA-DMB,HLA-DQA1,HLA-DOB,HLA-DQB1
Inhibition of Matrix Metalloproteases	2,82E00	1,28E-01	NaN	SDC1,MMP14,MMP15,THBS2,TFPI2
VDR/RXR Activation	2,81E00	8,97E-02	0,447	RXRG,RUNX2,CDKN1A,TGFB2,CD14,HR,THBD
Gluconeogenesis I	2,64E00	1,54E-01	NaN	GPI,ME3,ME1,ALDOC
Allograft Rejection Signaling	2,62E00	8,33E-02	NaN	HLA-DRA,HLA-DMB,FCER1G,HLA-DQA1,CD86,HLA-DOB,HLA-DQB1
PCP pathway	2,61E00	9,52E-02	2,000	RSPO3,SDC1,SDC4,FZD1,WNT2,WNT11
T Cell Receptor Signaling	2,57E00	7,34E-02	NaN	PTPRC,BTK,FYN,GRAP2,ZAP70,LAT,VAV1,LCP2
Production of Nitric Oxide and Reactive Oxygen Species in Macrophages	2,46E00	5,7E-02	1,000	PTPN6,LYZ,RHOG,CYBA,PPP1R3C,NCF2,PPM1L,CAT,CYBB,SPI1,SIRPA
IL-10 Signaling	2,44E00	8,82E-02	NaN	CCR1,CCR5,IL10RA,CD14,LBP,FCGR2B
Acute Myeloid Leukemia Signaling	2,43E00	7,69E-02	0,000	STAT5A,CSF2RB,RARA,KIT,CSF1R,SPI1,CCND1
Glutathione-mediated Detoxification	2,41E00	1,33E-01	NaN	GSTM3,GGH,GSTM4,ANPEP
Wnt/β-catenin Signaling	2,39E00	5,92E-02	1,000	AXIN2,RARA,PPM1L,TGFB2,SFRP5,MAP4K1,FZD1,CCND1,WNT2,WNT11
Gαi Signaling	2,32E00	6,67E-02	0,707	P2RY13,NPY1R,ADCY5,TBXA2R,ADORA3,P2RY12,RGS14,ADORA1
Role of Osteoblasts, Osteoclasts and Chondrocytes in Rheumatoid Arthritis	2,29E00	5,17E-02	NaN	BMP4,RUNX2,CSF1,MMP14,SFRP5,BMP7,FZD1,SOST,GSN,CSF1R,WNT2,WNT11
Role of Tissue Factor in Cancer	2,28E00	6,56E-02	NaN	STAT5A,FYN,GNA15,CSF1,PDXP,HCK,GNA14,RPS6KA1
GDP-mannose Biosynthesis	2,17E00	3,33E-01	NaN	GPI,PMM2
Coagulation System	2,17E00	1,14E-01	1,000	F13A1,SERPINE1,THBD,PLAT
PI3K Signaling in B Lymphocytes	2,15E00	6,25E-02	1,134	PTPRC,BTK,FYN,SYK,VAV1,FCGR2B,INPP5D,CR2
Role of Macrophages, Fibroblasts and Endothelial Cells in Rheumatoid Arthritis	2,09E00	4,53E-02	NaN	SOCS1,VCAM1,C5AR1,CCL2,CSF1,CREB3,CXCL12,SFRP5,FZD1,SOST,CCND1,FCGR1A,WNT2,WNT11
Molecular Mechanisms of Cancer	2,08E00	4,28E-02	NaN	RAC2,FYN,BMP4,GNA14,FZD1,CDKN2B,CCND1,WNT2,ARHGEF5,RHOG,GNA15,ADCY5,CDKN1A,TGFB2,BMP7,WNT11
MSP-RON Signaling Pathway	2,04E00	8,47E-02	NaN	ITGB2,CSF2RB,CCL2,CSF1,ACTA1
Role of Pattern Recognition Receptors in Recognition of Bacteria and Viruses	1,98E00	5,84E-02	2,236	C5AR1,NLRP3,SYK,TGFB2,C1QA,C1QC,C1QB,C3AR1
Bladder Cancer Signaling	1,93E00	6,9E-02	NaN	MMP14,MMP15,CDKN1A,FGF7,CCND1,FGF1
TGF-β Signaling	1,93E00	6,9E-02	1,000	BMP4,RUNX2,TGFB2,BMP7,MAP4K1,SERPINE1
OX40 Signaling Pathway	1,88E00	6,74E-02	NaN	HLA-DRA,HLA-DMB,FCER1G,HLA-DQA1,HLA-DOB,HLA-DQB1
Estrogen-mediated S-phase Entry	1,83E00	1,25E-01	NaN	CDKN1A,ESR1,CCND1
Reelin Signaling in Neurons	1,81E00	6,52E-02	NaN	ITGB2,FYN,ARHGEF5,HCK,MAP4K1,VLDLR
Superpathway of Melatonin Degradation	1,81E00	7,46E-02	NaN	MAOB,CYP1A1,CYP2U1,Sult1a1,CYP1B1
Eicosanoid Signaling	1,81E00	7,46E-02	NaN	LTC4S,PLA2R1,TBXA2R,ALOX5AP,ALOX5
Pathogenesis of Multiple Sclerosis	1,81E00	2,22E-01	NaN	CCR1,CCR5
Bupropion Degradation	1,78E00	1,2E-01	NaN	CYP1A1,CYP2U1,CYP1B1
Ethanol Degradation IV	1,78E00	1,2E-01	NaN	TYRP1,CAT,GPX7
Melanocyte Development and Pigmentation Signaling	1,75E00	6,32E-02	1,342	TYRP1,PTPN6,ADCY5,CREB3,KIT,RPS6KA1
Lipid Antigen Presentation by CD1	1,73E00	1,15E-01	NaN	CD1D,CD1A,FCER1G
Glucose and Glucose-1-phosphate Degradation	1,72E00	0.2	NaN	HK2,RGN
Caveolar-mediated Endocytosis Signaling	1,71E00	7,04E-02	NaN	ITGB2,FYN,ITGA11,CD48,ACTA1
TR/RXR Activation	1,69E00	6,12E-02	NaN	RXRG,RAB3B,HP,SLC2A1,ACACA,ME1
Acetone Degradation I (to Methylglyoxal)	1,69E00	1,11E-01	NaN	CYP1A1,CYP2U1,CYP1B1
Basal Cell Carcinoma Signaling	1,69E00	6,94E-02	NaN	BMP4,BMP7,FZD1,WNT2,WNT11
Ephrin B Signaling	1,67E00	6,85E-02	NaN	RAC2,GNA15,CXCL12,VAV1,GNA14
Glutamate Removal from Folates	1,66E00	1	NaN	GGH
Sorbitol Degradation I	1,66E00	1	NaN	SORD
Histamine Biosynthesis	1,66E00	1	NaN	HDC
UDP-N-acetyl-D-galactosamine Biosynthesis II	1,64E00	1,82E-01	NaN	GPI,HK2
AMPK Signaling	1,64E00	4,76E-02	0,816	LEP,SLC2A1,CDKN1A,PPM1L,CREB3,ACACA,CHRNA3,CCND1,SLC2A4
Intrinsic Prothrombin Activation Pathway	1,61E00	1,03E-01	NaN	COL1A2,F13A1,THBD
Antioxidant Action of Vitamin C	1,6E00	5,83E-02	-2,000	PLD4,STAT5A,CSF2RB,SLC2A1,PLA2R1,SLC2A4
Dopamine Receptor Signaling	1,58E00	6,49E-02	NaN	TH,MAOB,ADCY5,PPP1R3C,PPM1L
Adipogenesis pathway	1,56E00	5,22E-02	NaN	LEP,BMP4,BMP7,RPS6KA1,FZD1,SLC2A4,FGF1
Cyclins and Cell Cycle Regulation	1,56E00	6,41E-02	-0,447	CDKN1A,PPM1L,TGFB2,CDKN2B,CCND1
FcγRIIB Signaling in B Lymphocytes	1,55E00	7,55E-02	NaN	BTK,SYK,FCGR2B,INPP5D
Actin Cytoskeleton Signaling	1,55E00	4,39E-02	0,447	RAC2,FGD3,CD14,VAV1,LBP,GSN,NCKAP1L,FGF7,ACTA1,FGF1
Regulation of IL-2 Expression in Activated and Anergic T Lymphocytes	1,54E00	6,33E-02	NaN	FYN,ZAP70,LAT,TGFB2,VAV1
IL-8 Signaling	1,53E00	4,57E-02	3,000	PLD4,RAC2,ITGB2,VCAM1,RHOG,NCF2,CYBB,CCND1,CR2
Cdc42 Signaling	1,52E00	4,79E-02	NaN	FGD3,HLA-DRA,HLA-DMB,FCER1G,HLA-DQA1,HLA-DOB,VAV1,HLA-DQB1
Growth Hormone Signaling	1,5E00	6,17E-02	0,000	SOCS1,STAT5A,PTPN6,RPS6KA1,SLC2A4
Macropinocytosis Signaling	1,5E00	6,17E-02	NaN	MRC1,ITGB2,CSF1,CD14,CSF1R
Superpathway of Inositol Phosphate Compounds	1,48E00	4,27E-02	NaN	PTPRC,PLD4,FYN,PTPN6,PDXP,CD86,KIT,VAV1,SIRPA,INPP5D
Leukotriene Biosynthesis	1,44E00	1,43E-01	NaN	LTC4S,ALOX5
Colanic Acid Building Blocks Biosynthesis	1,44E00	1,43E-01	NaN	GPI,PMM2
Chondroitin Sulfate Biosynthesis	1,43E00	6,9E-02	NaN	CHST1,HS6ST1,XYLT1,HS3ST1
Vitamin-C Transport	1,38E00	1,33E-01	NaN	SLC2A1,SLC2A4
Dermatan Sulfate Biosynthesis	1,38E00	6,67E-02	NaN	CHST1,HS6ST1,XYLT1,HS3ST1
Asparagine Degradation I	1,37E00	0.5	NaN	ASRGL1
Sulfate Activation for Sulfonation	1,37E00	0.5	NaN	PAPSS2
Threonine Degradation II	1,37E00	0.5	NaN	Tdh
Crosstalk between Dendritic Cells and Natural Killer Cells	1,35E00	5,62E-02	NaN	CSF2RB,TYROBP,HLA-DRA,CD86,ACTA1
Melatonin Degradation I	1,34E00	6,45E-02	NaN	CYP1A1,CYP2U1,Sult1a1,CYP1B1
Extrinsic Prothrombin Activation Pathway	1,33E00	1,25E-01	NaN	F13A1,THBD
Factors Promoting Cardiogenesis in Vertebrates	1,29E00	5,43E-02	NaN	BMP4,TGFB2,BMP7,FZD1,WNT11
Cell Cycle: G1/S Checkpoint Regulation	1,29E00	6,25E-02	NaN	CDKN1A,TGFB2,CDKN2B,CCND1
γ-linolenate Biosynthesis II (Animals)	1,28E00	1,18E-01	NaN	ACSBG1,FADS2
Estrogen Biosynthesis	1,28E00	7,69E-02	NaN	CYP1A1,CYP2U1,CYP1B1
Thyroid Cancer Signaling	1,25E00	7,5E-02	NaN	RXRG,CXCL12,CCND1
Systemic Lupus Erythematosus Signaling	1,23E00	0.04	NaN	PTPRC,PTPN6,LAT,FCER1G,CD22,CD86,FCGR2B,FCGR1A,INPP5D
GADD45 Signaling	1,2E00	1,05E-01	NaN	CDKN1A,CCND1
Agrin Interactions at Neuromuscular Junction	1,2E00	5,8E-02	NaN	RAC2,ITGB2,LAMA2,ACTA1
Biotin-carboxyl Carrier Protein Assembly	1,19E00	3,33E-01	NaN	ACACA
Role of Hypercytokinemia/hyperchemokinemia in the Pathogenesis of Influenza	1,17E00	6,98E-02	NaN	CCR1,CCR5,CCL2
Serotonin Receptor Signaling	1,17E00	6,98E-02	NaN	MAOB,ADCY5,HTR7
Chemokine Signaling	1,16E00	5,63E-02	2,000	CCR5,CCL2,CXCL12,CCL24
Cardiomyocyte Differentiation via BMP Receptors	1,16E00	0.1	NaN	BMP4,BMP7
3-phosphoinositide Biosynthesis	1,15E00	4,02E-02	NaN	PTPRC,FYN,PTPN6,PDXP,CD86,KIT,VAV1,SIRPA
Role of IL-17F in Allergic Inflammatory Airway Diseases	1,15E00	6,82E-02	NaN	CCL2,CREB3,RPS6KA1
HMGB1 Signaling	1,15E00	4,51E-02	1,342	VCAM1,RHOG,CCL2,TGFB2,SERPINE1,PLAT
GPCR-Mediated Integration of Enteroendocrine Signaling Exemplified by an L Cell	1,14E00	5,56E-02	NaN	GNA15,ADCY5,NMB,GNA14
Virus Entry via Endocytic Pathways	1,14E00	4,9E-02	NaN	RAC2,ITGB2,FYN,TFRC,ACTA1
Inflammasome pathway	1,12E00	9,52E-02	NaN	NLRP3,PYCARD
Acute Phase Response Signaling	1,11E00	4,14E-02	1,342	SOCS1,HP,CP,LBP,SERPINE1,CRABP1,C2
Dermatan Sulfate Biosynthesis (Late Stages)	1,08E00	6,38E-02	NaN	CHST1,HS6ST1,HS3ST1
Pentose Phosphate Pathway (Oxidative Branch)	1,07E00	2,5E-01	NaN	PGD
Catecholamine Biosynthesis	1,07E00	2,5E-01	NaN	TH
Methylmalonyl Pathway	1,07E00	2,5E-01	NaN	PCCA
Geranylgeranyldiphosphate Biosynthesis	1,07E00	2,5E-01	NaN	FNTB
Melatonin Degradation II	1,07E00	2,5E-01	NaN	MAOB
RhoGDI Signaling	1,07E00	4,05E-02	0,447	ARHGEF5,RHOG,GNA15,GNA14,ESR1,ARHGDIB,ACTA1
Primary Immunodeficiency Signaling	1,06E00	6,25E-02	NaN	PTPRC,BTK,ZAP70
Ephrin Receptor Signaling	1,06E00	4,02E-02	2,449	RAC2,FYN,GNA15,CREB3,CXCL12,GNA14,FGF1
Estrogen-Dependent Breast Cancer Signaling	1,06E00	5,19E-02	1,000	STAT5A,CREB3,ESR1,CCND1
Gαs Signaling	1,05E00	4,59E-02	2,236	GPER1,ADCY5,CREB3,HTR7,HCK
Colorectal Cancer Metastasis Signaling	1,03E00	3,64E-02	3,000	RHOG,ADCY5,MMP14,MMP15,TGFB2,FZD1,CCND1,WNT2,WNT11
Signaling by Rho Family GTPases	1,03E00	3,64E-02	1,134	STMN1,ARHGEF5,RHOG,GNA15,NCF2,CYBB,VIM,GNA14,ACTA1
Human Embryonic Stem Cell Pluripotency	1,03E00	4,2E-02	NaN	BMP4,TGFB2,BMP7,FZD1,WNT2,WNT11
Chondroitin Sulfate Biosynthesis (Late Stages)	1,02E00	0.06	NaN	CHST1,HS6ST1,HS3ST1
Role of JAK1, JAK2 and TYK2 in Interferon Signaling	1,02E00	8,33E-02	NaN	SOCS1,PTPN6
Glutathione Redox Reactions I	1,02E00	8,33E-02	NaN	GPX3,GPX7
Xenobiotic Metabolism Signaling	1,01E00	3,48E-02	NaN	CHST1,HS6ST1,MAOB,CYP1A1,GSTM3,PPM1L,CAT,GSTM4,HS3ST1,CYP1B1
Role of JAK family kinases in IL-6-type Cytokine Signaling	9,9E-01	0.08	NaN	SOCS1,STAT5A
Trehalose Degradation II (Trehalase)	9,82E-01	0.2	NaN	HK2
2-oxobutanoate Degradation I	9,82E-01	0.2	NaN	PCCA
HIF1α Signaling	9,71E-01	4,35E-02	NaN	SLC2A1,MMP14,MMP15,SLC2A4,LDHB
Integrin Signaling	9,7E-01	3,65E-02	1,134	RAC2,ITGB2,FYN,CAPN6,RHOG,ITGA11,GSN,ACTA1
IL-3 Signaling	9,68E-01	4,82E-02	0,000	STAT5A,CSF2RB,PTPN6,INPP5D
Prolactin Signaling	9,68E-01	4,82E-02	0,000	SOCS1,STAT5A,FYN,PRLR
Heparan Sulfate Biosynthesis	9,68E-01	4,82E-02	NaN	CHST1,HS6ST1,XYLT1,HS3ST1
JAK/Stat Signaling	9,68E-01	4,82E-02	-1,000	SOCS1,STAT5A,PTPN6,CDKN1A
Antiproliferative Role of TOB in T Cell Signaling	9,61E-01	7,69E-02	NaN	TGFB2,RPS6KA1
Glycolysis I	9,61E-01	7,69E-02	NaN	GPI,ALDOC
Nicotine Degradation III	9,46E-01	5,56E-02	NaN	CYP1A1,CYP2U1,CYP1B1
FLT3 Signaling in Hematopoietic Progenitor Cells	9,4E-01	4,71E-02	1,000	STAT5A,CREB3,RPS6KA1,INPP5D
Axonal Guidance Signaling	9,37E-01	3,12E-02	NaN	FYN,RAC2,BMP4,GNA15,CXCL12,BMP7,GNA14,FZD1,RASSF5,ROBO3,PLXND1,WNT2,SEMA6C,WNT11
Pancreatic Adenocarcinoma Signaling	9,36E-01	4,24E-02	NaN	PLD4,CDKN1A,TGFB2,CDKN2B,CCND1
Regulation of the Epithelial-Mesenchymal Transition Pathway	9,2E-01	3,7E-02	NaN	TWIST2,TGFB2,FZD1,FGF7,WNT2,WNT11,FGF1
Synaptic Long Term Potentiation	9,14E-01	4,17E-02	1,342	GNA15,PPP1R3C,CREB3,GNA14,RPS6KA1
HIPPO signaling	9,13E-01	4,6E-02	NaN	WWC1,PPP1R3C,PPM1L,CRB1
RAR Activation	9,12E-01	3,68E-02	NaN	RXRG,STAT5A,CSF2RB,ADCY5,RARA,TGFB2,CRABP1
Pyruvate Fermentation to Lactate	9,07E-01	1,67E-01	NaN	LDHB
Role of NANOG in Mammalian Embryonic Stem Cell Pluripotency	8,92E-01	4,1E-02	NaN	BMP4,BMP7,FZD1,WNT2,WNT11
NRF2-mediated Oxidative Stress Response	8,86E-01	3,63E-02	NaN	GSTM3,CAT,GSTM4,HSPB8,MAFF,ACTA1,FTH1
FGF Signaling	8,74E-01	4,44E-02	1,000	PTPN6,CREB3,FGF7,FGF1
Hepatic Cholestasis	8,7E-01	3,77E-02	NaN	ADCY5,RARA,TGFB2,CD14,LBP,ESR1
Glioblastoma Multiforme Signaling	8,7E-01	3,77E-02	1,633	RHOG,CDKN1A,FZD1,CCND1,WNT2,WNT11
Regulation of Actin-based Motility by Rho	8,62E-01	4,4E-02	NaN	RAC2,RHOG,GSN,ACTA1
ILK Signaling	8,61E-01	3,57E-02	0,816	ITGB2,RHOG,PPM1L,CREB3,VIM,CCND1,ACTA1
Gαq Signaling	8,61E-01	3,75E-02	2,449	PLD4,BTK,HRH1,RHOG,GNA15,GNA14
FXR/RXR Activation	8,5E-01	3,97E-02	NaN	SDC1,RARA,PLTP,VLDLR,PON3
Glycoaminoglycan-protein Linkage Region Biosynthesis	8,45E-01	1,43E-01	NaN	XYLT1
ERK/MAPK Signaling	8,37E-01	3,52E-02	0,378	RAC2,FYN,PPP1R3C,PPM1L,CREB3,RPS6KA1,ESR1
Retinoic acid Mediated Apoptosis Signaling	8,31E-01	4,92E-02	NaN	RXRG,RARA,CRABP1
Fatty Acid β-oxidation I	8,14E-01	6,25E-02	NaN	ACSBG1,HADH
Sumoylation Pathway	8,03E-01	4,17E-02	-1,000	RHOG,MYB,CBX4,ARHGDIB
ERK5 Signaling	8,01E-01	4,76E-02	NaN	CTF1,CREB3,RPS6KA1
Nicotine Degradation II	8,01E-01	4,76E-02	NaN	CYP1A1,CYP2U1,CYP1B1
IL-2 Signaling	7,87E-01	4,69E-02	NaN	SOCS1,STAT5A,SYK
Oncostatin M Signaling	7,72E-01	5,88E-02	NaN	STAT5A,CHI3L1
Inhibition of Angiogenesis by TSP1	7,72E-01	5,88E-02	NaN	FYN,SDC1
Glucocorticoid Receptor Signaling	7,53E-01	3,14E-02	NaN	STAT5A,VCAM1,CCL2,CDKN1A,TGFB2,CD163,SERPINE1,ESR1,FCGR1A
Cell Cycle Regulation by BTG Family Proteins	7,52E-01	5,71E-02	NaN	PPM1L,CCND1
Dopamine Degradation	7,52E-01	5,71E-02	NaN	MAOB,Sult1a1
Cardiac β-adrenergic Signaling	7,45E-01	3,65E-02	-1,342	PDE7B,ADCY5,PKIB,PPP1R3C,PPM1L
Sucrose Degradation V (Mammalian)	7,45E-01	1,11E-01	NaN	ALDOC
GDP-glucose Biosynthesis	7,45E-01	1,11E-01	NaN	HK2
Chronic Myeloid Leukemia Signaling	7,17E-01	3,85E-02	NaN	STAT5A,CDKN1A,TGFB2,CCND1
Pentose Phosphate Pathway	7,04E-01	0.1	NaN	PGD
Role of JAK1 and JAK3 in γc Cytokine Signaling	6,96E-01	4,23E-02	NaN	SOCS1,STAT5A,SYK
STAT3 Pathway	6,72E-01	4,11E-02	NaN	SOCS1,PTPN6,CDKN1A
GM-CSF Signaling	6,72E-01	4,11E-02	NaN	CSF2RB,HCK,CCND1
IL-15 Signaling	6,38E-01	3,95E-02	NaN	STAT5A,VCAM1,SYK
Role of Wnt/GSK-3β Signaling in the Pathogenesis of Influenza	6,38E-01	3,95E-02	NaN	FZD1,WNT2,WNT11
Heparan Sulfate Biosynthesis (Late Stages)	6,38E-01	3,95E-02	NaN	CHST1,HS6ST1,HS3ST1
BMP signaling pathway	6,38E-01	3,95E-02	NaN	BMP4,RUNX2,BMP7
Hematopoiesis from Multipotent Stem Cells	6,34E-01	8,33E-02	NaN	CSF1
Non-Small Cell Lung Cancer Signaling	6,27E-01	3,9E-02	NaN	RXRG,RASSF5,CCND1
Erythropoietin Signaling	6,06E-01	3,8E-02	NaN	SOCS1,STAT5A,PTPN6
iNOS Signaling	6,04E-01	4,55E-02	NaN	CD14,LBP
Fatty Acid Activation	6,04E-01	7,69E-02	NaN	ACSBG1
Choline Biosynthesis III	6,04E-01	7,69E-02	NaN	PLD4
Oleate Biosynthesis II (Animals)	6,04E-01	7,69E-02	NaN	FADS2
Guanosine Nucleotides Degradation III	6,04E-01	7,69E-02	NaN	GDA
p38 MAPK Signaling	5,99E-01	3,42E-02	NaN	CREB3,TGFB2,MAP4K1,RPS6KA1
3-phosphoinositide Degradation	5,88E-01	3,18E-02	NaN	PTPRC,PTPN6,PDXP,SIRPA,INPP5D
Clathrin-mediated Endocytosis Signaling	5,85E-01	3,05E-02	NaN	ITGB2,LYZ,TFRC,FGF7,ACTA1,FGF1
PTEN Signaling	5,83E-01	3,36E-02	0,000	RAC2,CDKN1A,CCND1,INPP5D
Role of Oct4 in Mammalian Embryonic Stem Cell Pluripotency	5,77E-01	4,35E-02	NaN	Tdh,RARA
Triacylglycerol Biosynthesis	5,77E-01	4,35E-02	NaN	LPCAT3,PLPP2
Phenylalanine Degradation IV (Mammalian, via Side Chain)	5,76E-01	7,14E-02	NaN	MAOB
Hematopoiesis from Pluripotent Stem Cells	5,63E-01	4,26E-02	NaN	CSF1,FCER1G
D-myo-inositol-5-phosphate Metabolism	5,61E-01	3,11E-02	NaN	PTPRC,PLD4,PTPN6,PDXP,SIRPA
Small Cell Lung Cancer Signaling	5,58E-01	3,57E-02	NaN	RXRG,CDKN2B,CCND1
Glutaryl-CoA Degradation	5,51E-01	6,67E-02	NaN	HADH
Breast Cancer Regulation by Stathmin1	5,49E-01	2,96E-02	NaN	STMN1,ARHGEF5,ADCY5,PPP1R3C,CDKN1A,PPM1L
GPCR-Mediated Nutrient Sensing in Enteroendocrine Cells	5,48E-01	3,53E-02	NaN	GNA15,ADCY5,GNA14
PI3K/AKT Signaling	5,45E-01	3,23E-02	-1,000	CDKN1A,PPM1L,CCND1,INPP5D
Gustation Pathway	5,45E-01	3,23E-02	NaN	P2RY13,PDE7B,ADCY5,P2RY12
NF-κB Activation by Viruses	5,39E-01	3,49E-02	NaN	ITGB2,CCR5,CR2
Cell Cycle: G2/M DNA Damage Checkpoint Regulation	5,38E-01	4,08E-02	NaN	CDKN1A,RPS6KA1
CXCR4 Signaling	5,35E-01	3,03E-02	NaN	RHOG,GNA15,ADCY5,CXCL12,GNA14
γ-glutamyl Cycle	5,27E-01	6,25E-02	NaN	ANPEP
Parkinson's Signaling	5,27E-01	6,25E-02	NaN	UCHL1
Tight Junction Signaling	5,23E-01	2,99E-02	NaN	CLDN10,CLDN15,PPM1L,TGFB2,ACTA1
IL-6 Signaling	5,23E-01	3,15E-02	NaN	SOCS1,TNFAIP6,CD14,LBP
G Beta Gamma Signaling	5,22E-01	3,41E-02	NaN	BTK,GNA15,GNA14
HER-2 Signaling in Breast Cancer	5,22E-01	3,41E-02	NaN	ITGB2,CDKN1A,CCND1
Communication between Innate and Adaptive Immune Cells	5,13E-01	3,37E-02	NaN	HLA-DRA,FCER1G,CD86
Apoptosis Signaling	5,13E-01	3,37E-02	NaN	CAPN6,LMNA,RPS6KA1
GNRH Signaling	5,09E-01	3,1E-02	2,000	GNA15,ADCY5,CREB3,GNA14
Mitochondrial L-carnitine Shuttle Pathway	5,05E-01	5,88E-02	NaN	ACSBG1
Superpathway of Geranylgeranyldiphosphate Biosynthesis I (via Mevalonate)	5,05E-01	5,88E-02	NaN	FNTB
IL-1 Signaling	4,97E-01	3,3E-02	NaN	GNA15,ADCY5,GNA14
Semaphorin Signaling in Neurons	4,93E-01	3,77E-02	NaN	FYN,RHOG
Death Receptor Signaling	4,89E-01	3,26E-02	NaN	LMNA,ARHGDIB,ACTA1
Germ Cell-Sertoli Cell Junction Signaling	4,87E-01	2,89E-02	NaN	RAC2,RHOG,TGFB2,GSN,ACTA1
Differential Regulation of Cytokine Production in Macrophages and T Helper Cells by IL-17A and IL-17F	4,85E-01	5,56E-02	NaN	CCL2
D-myo-inositol (1,4,5)-trisphosphate Degradation	4,85E-01	5,56E-02	NaN	INPP5D
Prostate Cancer Signaling	4,73E-01	3,19E-02	NaN	CDKN1A,CREB3,CCND1
Role of CHK Proteins in Cell Cycle Checkpoint Control	4,71E-01	3,64E-02	NaN	CDKN1A,PPM1L
Melanoma Signaling	4,71E-01	3,64E-02	NaN	CDKN1A,CCND1
1D-myo-inositol Hexakisphosphate Biosynthesis II (Mammalian)	4,66E-01	5,26E-02	NaN	INPP5D
D-myo-inositol (1,3,4)-trisphosphate Biosynthesis	4,66E-01	5,26E-02	NaN	INPP5D
Histamine Degradation	4,66E-01	5,26E-02	NaN	AOC1
Protein Kinase A Signaling	4,54E-01	2,55E-02	-1,667	PTPRC,TH,PTPN6,PDE7B,TNNI2,ADCY5,PPP1R3C,CREB3,TGFB2,SIRPA
Regulation of Cellular Mechanics by Calpain Protease	4,51E-01	3,51E-02	NaN	CAPN6,CCND1
Wnt/Ca+ pathway	4,51E-01	3,51E-02	NaN	CREB3,FZD1
Purine Nucleotides Degradation II (Aerobic)	4,48E-01	0.05	NaN	GDA
CDK5 Signaling	4,36E-01	3,03E-02	NaN	ADCY5,PPP1R3C,PPM1L
FAK Signaling	4,36E-01	3,03E-02	NaN	FYN,CAPN6,ACTA1
Insulin Receptor Signaling	4,33E-01	2,84E-02	NaN	FYN,PPP1R3C,SLC2A4,INPP5D
CREB Signaling in Neurons	4,28E-01	2,72E-02	NaN	GNA15,ADCY5,CREB3,GNA14,RPS6KA1
Ephrin A Signaling	4,23E-01	3,33E-02	NaN	FYN,VAV1
D-myo-inositol (1,4,5,6)-Tetrakisphosphate Biosynthesis	4,21E-01	2,8E-02	NaN	PTPRC,PTPN6,PDXP,SIRPA
D-myo-inositol (3,4,5,6)-tetrakisphosphate Biosynthesis	4,21E-01	2,8E-02	NaN	PTPRC,PTPN6,PDXP,SIRPA
Ovarian Cancer Signaling	4,16E-01	2,78E-02	NaN	FZD1,CCND1,WNT2,WNT11
Phagosome Maturation	4,16E-01	2,78E-02	NaN	CTSS,NCF2,HLA-DRA,CYBB
Endothelin-1 Signaling	4,13E-01	2,67E-02	1,342	PLD4,GNA15,ADCY5,PLA2R1,GNA14
Phospholipases	4,06E-01	3,23E-02	NaN	PLD4,PLA2R1
Synaptic Long Term Depression	4,05E-01	2,74E-02	1,000	GNA15,PLA2R1,PPM1L,GNA14
SAPK/JNK Signaling	4,02E-01	2,88E-02	NaN	RAC2,FCER1G,MAP4K1
Differential Regulation of Cytokine Production in Intestinal Epithelial Cells by IL-17A and IL-17F	0.4	4,35E-02	NaN	CCL2
Putrescine Degradation III	0.4	4,35E-02	NaN	MAOB
Cardiac Hypertrophy Signaling	3,92E-01	2,55E-02	1,633	RHOG,GNA15,ADCY5,TGFB2,GNA14,RPS6KA1
IL-22 Signaling	3,86E-01	4,17E-02	NaN	STAT5A
Tumoricidal Function of Hepatic Natural Killer Cells	3,86E-01	4,17E-02	NaN	SRGN
CDP-diacylglycerol Biosynthesis I	3,86E-01	4,17E-02	NaN	LPCAT3
Superpathway of D-myo-inositol (1,4,5)-trisphosphate Metabolism	3,86E-01	4,17E-02	NaN	INPP5D
Tryptophan Degradation III (Eukaryotic)	3,86E-01	4,17E-02	NaN	HADH
Hypoxia Signaling in the Cardiovascular System	3,81E-01	3,08E-02	NaN	CREB3,SLC2A4
Relaxin Signaling	3,73E-01	2,63E-02	NaN	GNA15,PDE7B,ADCY5,GNA14
Tryptophan Degradation X (Mammalian, via Tryptamine)	3,73E-01	0.04	NaN	MAOB
Role of IL-17A in Arthritis	3,66E-01	2,99E-02	NaN	CCL2,RPS6KA1
Glioma Signaling	3,66E-01	2,73E-02	NaN	CDKN1A,CDKN2B,CCND1
Phosphatidylglycerol Biosynthesis II (Non-plastidic)	3,6E-01	3,85E-02	NaN	LPCAT3
Corticotropin Releasing Hormone Signaling	3,6E-01	2,7E-02	NaN	CRHR2,ADCY5,CREB3
Androgen Signaling	3,6E-01	2,7E-02	NaN	GNA15,GNA14,CCND1
mTOR Signaling	3,59E-01	2,51E-02	1,000	PLD4,RHOG,PPM1L,RPS6KA1,PRR5L
CCR5 Signaling in Macrophages	3,51E-01	2,9E-02	NaN	CCR5,FCER1G
ErbB2-ErbB3 Signaling	3,51E-01	2,9E-02	NaN	STAT5A,CCND1
Paxillin Signaling	3,49E-01	2,65E-02	NaN	ITGB2,ITGA11,ACTA1
D-myo-inositol (1,4,5)-Trisphosphate Biosynthesis	3,48E-01	3,7E-02	NaN	PLD4
Thrombin Signaling	3,42E-01	2,46E-02	NaN	ARHGEF5,RHOG,GNA15,ADCY5,GNA14
Role of MAPK Signaling in the Pathogenesis of Influenza	3,3E-01	2,78E-02	NaN	CCL2,PLA2R1
NGF Signaling	3,27E-01	2,56E-02	NaN	RHOG,CREB3,RPS6KA1
Dopamine-DARPP32 Feedback in cAMP Signaling	3,26E-01	2,47E-02	1,000	ADCY5,PPP1R3C,PPM1L,CREB3
Serotonin Degradation	3,17E-01	2,7E-02	NaN	MAOB,Sult1a1
Toll-like Receptor Signaling	3,17E-01	2,7E-02	NaN	CD14,LBP
Renin-Angiotensin Signaling	3,12E-01	2,5E-02	NaN	PTPN6,CCL2,ADCY5
Antiproliferative Role of Somatostatin Receptor 2	3,11E-01	2,67E-02	NaN	PTPN6,CDKN1A
Neurotrophin/TRK Signaling	3,05E-01	2,63E-02	NaN	CREB3,RPS6KA1
Angiopoietin Signaling	2,99E-01	2,6E-02	NaN	STAT5A,DOK2
Cytotoxic T Lymphocyte-mediated Apoptosis of Target Cells	2,96E-01	3,12E-02	NaN	FCER1G
Superpathway of Methionine Degradation	2,96E-01	3,12E-02	NaN	PCCA
Circadian Rhythm Signaling	2,87E-01	3,03E-02	NaN	CREB3
MIF-mediated Glucocorticoid Regulation	2,87E-01	3,03E-02	NaN	CD14
ATM Signaling	2,81E-01	2,5E-02	NaN	CDKN1A,CREB3
Type II Diabetes Mellitus Signaling	2,8E-01	2,36E-02	NaN	SOCS1,ACSBG1,SLC2A4
IL-17A Signaling in Fibroblasts	2,69E-01	2,86E-02	NaN	CCL2
Gα12/13 Signaling	2,67E-01	2,31E-02	NaN	BTK,TBXA2R,VAV1
PPARα/RXRα Activation	2,63E-01	2,25E-02	NaN	GNA15,ADCY5,TGFB2,GNA14
Sertoli Cell-Sertoli Cell Junction Signaling	2,63E-01	2,25E-02	NaN	CLDN10,CLDN15,SPTA1,ACTA1
Calcium Signaling	2,63E-01	2,25E-02	NaN	TNNI2,CREB3,CHRNA3,ACTA1
p70S6K Signaling	2,63E-01	2,29E-02	NaN	BTK,SYK,PPM1L
Interferon Signaling	2,61E-01	2,78E-02	NaN	SOCS1
P2Y Purigenic Receptor Signaling Pathway	2,58E-01	2,27E-02	NaN	ADCY5,CREB3,P2RY12
Leptin Signaling in Obesity	2,55E-01	2,35E-02	NaN	LEP,ADCY5
LPS-stimulated MAPK Signaling	2,5E-01	2,33E-02	NaN	CD14,LBP
Neuregulin Signaling	2,41E-01	2,27E-02	NaN	STAT5A,ERRFI1
Netrin Signaling	2,39E-01	2,56E-02	NaN	RAC2
tRNA Splicing	2,39E-01	2,56E-02	NaN	PDE7B
Role of PKR in Interferon Induction and Antiviral Response	2,32E-01	2,5E-02	NaN	FCGR1A
Thyroid Hormone Metabolism II (via Conjugation and/or Degradation)	2,32E-01	2,5E-02	NaN	Sult1a1
Noradrenaline and Adrenaline Degradation	2,32E-01	2,5E-02	NaN	MAOB
MIF Regulation of Innate Immunity	2,25E-01	2,44E-02	NaN	CD14
Mechanisms of Viral Exit from Host Cells	2,25E-01	2,44E-02	NaN	ACTA1
Stearate Biosynthesis I (Animals)	2,25E-01	2,44E-02	NaN	ACSBG1
IL-9 Signaling	2,01E-01	2,22E-02	NaN	STAT5A
