# Supplementary material for: Long-term effects of prior diets, dietary transition and pregnancy on adipose gene expression in dairy heifers
Source: PLoS One. 2019 Jul 3;14(7):e0218723. doi: 10.1371/journal.pone.0218723 (PMC6609222; doi:10.1371/journal.pone.0218723)
Supplement: S10 Table — (XLSX) [file pone.0218723.s010.xlsx]

## Sheet: Affected pathw. 12MO-PREG HPLE
Ingenuity Canonical Pathways	-log(p-value)	Ratio	z-score	Molecules
Mitochondrial Dysfunction	9,42E00	9,94E-02	NaN	MT-CO1,MT-ND6,MT-ATP6,MT-ND4,MT-CO2,UQCRB,MAOB,MT-ND5,MT-ND1,MT-CYB,COX5A,NDUFA10,MT-CO3,UQCRFS1,MT-ND3,MT-ND2,MAOA
Oxidative Phosphorylation	9,33E00	1,28E-01	NaN	MT-CO1,MT-ATP6,MT-ND4,MT-CO2,UQCRB,MT-ND5,MT-ND1,MT-CYB,COX5A,NDUFA10,MT-CO3,UQCRFS1,MT-ND3,MT-ND2
Methylmalonyl Pathway	7,4E00	1	NaN	PCCA,MCEE,PCCB,MUT
2-oxobutanoate Degradation I	6,71E00	0.8	NaN	PCCA,MCEE,PCCB,MUT
Valine Degradation I	5,39E00	2,78E-01	NaN	ECHS1,ABAT,DBT,ALDH6A1,BCKDHB
β-alanine Degradation I	3,7E00	1	NaN	ABAT,ALDH6A1
Estrogen Biosynthesis	3,67E00	1,28E-01	NaN	CYP1A1,CYP3A4,HSD17B7,HSD17B12,CYP2B6
Leucine Degradation I	3,65E00	3,33E-01	NaN	MCCC1,IVD,MCCC2
Glycine Betaine Degradation	3,5E00	0.3	NaN	SARDH,SHMT1,SDSL
Triacylglycerol Biosynthesis	3,33E00	1,09E-01	NaN	GPAM,AGPAT2,MOGAT3,DBT,PLPP2
4-aminobutyrate Degradation I	3,23E00	6,67E-01	NaN	ABAT,ALDH5A1
Phenylalanine Degradation IV (Mammalian, via Side Chain)	3,04E00	2,14E-01	NaN	MAOB,HPD,MAOA
Superpathway of Methionine Degradation	2,98E00	1,25E-01	NaN	PCCA,MCEE,PCCB,MUT
Branched-chain α-keto acid Dehydrogenase Complex	2,93E00	0.5	NaN	DBT,BCKDHB
Melatonin Degradation II	2,93E00	0.5	NaN	MAOB,MAOA
LPS/IL-1 Mediated Inhibition of RXR Function	2,88E00	4,5E-02	1,000	CHST1,APOE,MAOB,CYP3A4,FABP7,PLTP,CYP2B6,ALDH5A1,ALDH6A1,MAOA
Complement System	2,74E00	1,08E-01	2,000	CFD,C1QA,C1QC,C1QB
Citrulline-Nitric Oxide Cycle	2,71E00	0.4	NaN	ASS1,NOS3
Glutamate Degradation III (via 4-aminobutyrate)	2,71E00	0.4	NaN	ABAT,ALDH5A1
Superpathway of Melatonin Degradation	2,58E00	7,46E-02	NaN	MAOB,CYP1A1,CYP3A4,CYP2B6,MAOA
Bupropion Degradation	2,29E00	1,2E-01	NaN	CYP1A1,CYP3A4,CYP2B6
AMPK Signaling	2,25E00	4,23E-02	0,000	PFKFB1,PCK2,FASN,CDKN1A,PPP2R2C,NOS3,CHRNA3,EIF4EBP1
Acetone Degradation I (to Methylglyoxal)	2,19E00	1,11E-01	NaN	CYP1A1,CYP3A4,CYP2B6
Ketolysis	2,17E00	2,22E-01	NaN	BDH1,OXCT1
PI3K/AKT Signaling	2,07E00	4,84E-02	-1,000	LIMS1,CDKN1A,PPP2R2C,NOS3,THEM4,EIF4EBP1
Glutathione-mediated Detoxification	2,06E00	0.1	NaN	Gstt3,Gstt1,ANPEP
Role of IL-17A in Psoriasis	1,85E00	1,54E-01	NaN	S100A9,CXCL5
Adenine and Adenosine Salvage VI	1,85E00	1	NaN	ADK
Eicosanoid Signaling	1,82E00	5,97E-02	NaN	LTC4S,ALOX5AP,ALOX5,PLA2G7
Superpathway of Citrulline Metabolism	1,79E00	1,43E-01	NaN	ASS1,NOS3
Leukotriene Biosynthesis	1,79E00	1,43E-01	NaN	LTC4S,ALOX5
Noradrenaline and Adrenaline Degradation	1,72E00	7,5E-02	NaN	MAOB,ADHFE1,MAOA
Stearate Biosynthesis I (Animals)	1,7E00	7,32E-02	NaN	FASN,DBT,THEM4
Xenobiotic Metabolism Signaling	1,66E00	3,14E-02	NaN	CHST1,MAOB,CYP1A1,CYP3A4,PPP2R2C,CYP2B6,ALDH5A1,ALDH6A1,MAOA
Serotonin Receptor Signaling	1,64E00	6,98E-02	NaN	MAOB,ADCY5,MAOA
Ubiquinol-10 Biosynthesis (Eukaryotic)	1,63E00	1,18E-01	NaN	COQ2,BCKDHB
Dopamine Receptor Signaling	1,62E00	5,19E-02	NaN	MAOB,ADCY5,PPP2R2C,MAOA
Cyclins and Cell Cycle Regulation	1,6E00	5,13E-02	-2,000	CCNE2,CDKN1A,PPP2R2C,CDKN2B
Alanine Degradation III	1,55E00	0.5	NaN	GPT2
Alanine Biosynthesis II	1,55E00	0.5	NaN	GPT2
Palmitate Biosynthesis I (Animals)	1,55E00	0.5	NaN	FASN
Fatty Acid Biosynthesis Initiation II	1,55E00	0.5	NaN	FASN
Threonine Degradation II	1,55E00	0.5	NaN	GCAT
Glycine Biosynthesis I	1,55E00	0.5	NaN	SHMT1
GADD45 Signaling	1,53E00	1,05E-01	NaN	CCNE2,CDKN1A
FXR/RXR Activation	1,47E00	3,97E-02	NaN	APOE,SDC1,PCK2,FASN,PLTP
Acute Myeloid Leukemia Signaling	1,39E00	4,4E-02	NaN	CSF2RB,KIT,CSF1R,EIF4EBP1
Nicotine Degradation III	1,39E00	5,56E-02	NaN	CYP1A1,CYP3A4,CYP2B6
Putrescine Degradation III	1,38E00	8,7E-02	NaN	MAOB,MAOA
Methylglyoxal Degradation I	1,38E00	3,33E-01	NaN	HAGH
L-serine Degradation	1,38E00	3,33E-01	NaN	SDSL
Estrogen-mediated S-phase Entry	1,35E00	8,33E-02	NaN	CCNE2,CDKN1A
Glutathione Redox Reactions I	1,35E00	8,33E-02	NaN	GPX3,Gstt1
CDP-diacylglycerol Biosynthesis I	1,35E00	8,33E-02	NaN	GPAM,AGPAT2
Hepatic Fibrosis / Hepatic Stellate Cell Activation	1,33E00	3,28E-02	NaN	MYL9,EDNRB,COL6A3,IGFBP5,COL6A6,FGF1
Tryptophan Degradation X (Mammalian, via Tryptamine)	1,31E00	0.08	NaN	MAOB,MAOA
Aryl Hydrocarbon Receptor Signaling	1,31E00	3,57E-02	NaN	CYP1A1,CCNE2,CDKN1A,ALDH5A1,ALDH6A1
TR/RXR Activation	1,29E00	4,08E-02	NaN	RAB3B,SLC16A3,COL6A3,FASN
Phosphatidylglycerol Biosynthesis II (Non-plastidic)	1,28E00	7,69E-02	NaN	GPAM,AGPAT2
Melatonin Degradation I	1,24E00	4,84E-02	NaN	CYP1A1,CYP3A4,CYP2B6
Nicotine Degradation II	1,22E00	4,76E-02	NaN	CYP1A1,CYP3A4,CYP2B6
Cell Cycle: G1/S Checkpoint Regulation	1,2E00	4,69E-02	NaN	CCNE2,CDKN1A,CDKN2B
PXR/RXR Activation	1,19E00	4,62E-02	NaN	CYP3A4,PCK2,CYP2B6
Creatine-phosphate Biosynthesis	1,16E00	0.2	NaN	CKB
Eumelanin Biosynthesis	1,16E00	0.2	NaN	DDT
dTMP De Novo Biosynthesis	1,16E00	0.2	NaN	SHMT1
Tyrosine Degradation I	1,16E00	0.2	NaN	HPD
Folate Polyglutamylation	1,16E00	0.2	NaN	SHMT1
GABA Receptor Signaling	1,16E00	4,48E-02	NaN	ABAT,ADCY5,ALDH5A1
Fatty Acid β-oxidation I	1,12E00	6,25E-02	NaN	ECHS1,IVD
Arginine Biosynthesis IV	1,09E00	1,67E-01	NaN	ASS1
Urea Cycle	1,09E00	1,67E-01	NaN	ASS1
Chondroitin and Dermatan Biosynthesis	1,09E00	1,67E-01	NaN	CHPF
UDP-N-acetyl-D-glucosamine Biosynthesis II	1,09E00	1,67E-01	NaN	GFPT2
Zymosterol Biosynthesis	1,09E00	1,67E-01	NaN	HSD17B7
Inhibition of Angiogenesis by TSP1	1,08E00	5,88E-02	NaN	SDC1,NOS3
Coagulation System	1,06E00	5,71E-02	NaN	SERPINA5,F13A1
Cell Cycle Regulation by BTG Family Proteins	1,06E00	5,71E-02	NaN	CCNE2,PPP2R2C
Dopamine Degradation	1,06E00	5,71E-02	NaN	MAOB,MAOA
Serotonin Degradation	1,06E00	4,05E-02	NaN	MAOB,ADHFE1,MAOA
LXR/RXR Activation	1,03E00	3,31E-02	NaN	APOE,ECHS1,FASN,PLTP
Superpathway of Serine and Glycine Biosynthesis I	1,02E00	1,43E-01	NaN	SHMT1
Phosphatidylcholine Biosynthesis I	1,02E00	1,43E-01	NaN	CHPT1
Acetyl-CoA Biosynthesis I (Pyruvate Dehydrogenase Complex)	1,02E00	1,43E-01	NaN	DBT
Phagosome Formation	1,02E00	3,28E-02	NaN	MRC1,TLR5,FCGR2B,FCER2
VDR/RXR Activation	1	3,85E-02	NaN	SPP1,CDKN1A,IGFBP5
Gustation Pathway	1	3,23E-02	NaN	P2RY13,PDE6A,ADCY5,PKD2L1
Inhibition of Matrix Metalloproteases	9,77E-01	5,13E-02	NaN	SDC1,THBS2
Granulocyte Adhesion and Diapedesis	9,68E-01	2,82E-02	NaN	HRH1,SDC1,CCL8,CCL24,CXCL5
Superoxide Radicals Degradation	9,67E-01	1,25E-01	NaN	TYRP1
Neuroprotective Role of THOP1 in Alzheimer's Disease	9,59E-01	0.05	NaN	MME,MAPT
Cellular Effects of Sildenafil (Viagra)	9,45E-01	3,08E-02	NaN	MYL9,ADCY5,PRKG2,NOS3
Folate Transformations I	9,19E-01	1,11E-01	NaN	SHMT1
Bladder Cancer Signaling	8,99E-01	3,45E-02	NaN	CDKN1A,FGF13,FGF1
HIPPO signaling	8,99E-01	3,45E-02	NaN	WWC1,MST1,PPP2R2C
Role of Pattern Recognition Receptors in Recognition of Bacteria and Viruses	8,85E-01	2,92E-02	2,000	TLR5,C1QA,C1QC,C1QB
Agranulocyte Adhesion and Diapedesis	8,81E-01	2,65E-02	NaN	MYL9,HRH1,CCL8,CCL24,CXCL5
Ketogenesis	8,76E-01	0.1	NaN	BDH1
Reelin Signaling in Neurons	8,47E-01	3,26E-02	NaN	APOE,ARHGEF5,MAPT
Melanocyte Development and Pigmentation Signaling	8,18E-01	3,16E-02	NaN	TYRP1,ADCY5,KIT
Synaptic Long Term Depression	8,14E-01	2,74E-02	0,000	PPP2R2C,PRKG2,NOS3,PLA2G7
Acyl-CoA Hydrolysis	8,03E-01	8,33E-02	NaN	THEM4
BER pathway	8,03E-01	8,33E-02	NaN	POLE
Chondroitin Sulfate Biosynthesis (Late Stages)	8,02E-01	0.04	NaN	CHST1,CHPF
Breast Cancer Regulation by Stathmin1	7,9E-01	2,46E-02	NaN	ARHGEF5,CCNE2,ADCY5,CDKN1A,PPP2R2C
Amyloid Processing	7,88E-01	3,92E-02	NaN	CAPN6,MAPT
Molecular Mechanisms of Cancer	7,87E-01	2,14E-02	NaN	RAC2,ARHGEF5,CCNE2,FANCD2,ADCY5,CDKN1A,WNT16,CDKN2B
CDK5 Signaling	7,81E-01	3,03E-02	NaN	ADCY5,MAPT,PPP2R2C
Choline Biosynthesis III	7,71E-01	7,69E-02	NaN	CHPT1
Oleate Biosynthesis II (Animals)	7,71E-01	7,69E-02	NaN	ALDH6A1
Cholesterol Biosynthesis I	7,71E-01	7,69E-02	NaN	HSD17B7
Bile Acid Biosynthesis, Neutral Pathway	7,71E-01	7,69E-02	NaN	CYP3A4
Cholesterol Biosynthesis II (via 24,25-dihydrolanosterol)	7,71E-01	7,69E-02	NaN	HSD17B7
Cholesterol Biosynthesis III (via Desmosterol)	7,71E-01	7,69E-02	NaN	HSD17B7
Isoleucine Degradation I	7,42E-01	7,14E-02	NaN	ECHS1
Role of CHK Proteins in Cell Cycle Checkpoint Control	7,37E-01	3,64E-02	NaN	CDKN1A,PPP2R2C
IGF-1 Signaling	7,2E-01	2,83E-02	NaN	IGFBP5,IGFBP2,GRB10
Chondroitin Sulfate Biosynthesis	7,02E-01	3,45E-02	NaN	CHST1,CHPF
Integrin Signaling	6,98E-01	2,28E-02	0,000	MYL9,RAC2,CAPN6,TSPAN7,LIMS1
MSP-RON Signaling Pathway	6,91E-01	3,39E-02	NaN	CSF2RB,MST1
Extrinsic Prothrombin Activation Pathway	6,9E-01	6,25E-02	NaN	F13A1
γ-glutamyl Cycle	6,9E-01	6,25E-02	NaN	ANPEP
Parkinson's Signaling	6,9E-01	6,25E-02	NaN	UCHL1
Corticotropin Releasing Hormone Signaling	6,81E-01	2,7E-02	NaN	CRHR2,ADCY5,NOS3
Induction of Apoptosis by HIV1	6,8E-01	3,33E-02	NaN	SLC25A4,SLC25A5
Dermatan Sulfate Biosynthesis	6,8E-01	3,33E-02	NaN	CHST1,CHPF
Wnt/β-catenin Signaling	6,6E-01	2,37E-02	NaN	AXIN2,WNT16,SFRP5,PPP2R2C
PCP pathway	6,49E-01	3,17E-02	NaN	SDC1,WNT16
Role of Osteoblasts, Osteoclasts and Chondrocytes in Rheumatoid Arthritis	6,32E-01	2,16E-02	NaN	SPP1,WNT16,SFRP5,SP7,CSF1R
Histamine Degradation	6,24E-01	5,26E-02	NaN	AOC1
DNA damage-induced 14-3-3σ Signaling	6,24E-01	5,26E-02	NaN	CCNE2
Gαi Signaling	6,16E-01	2,5E-02	NaN	P2RY13,ADCY5,RGS7
Inflammasome pathway	5,87E-01	4,76E-02	NaN	PYCARD
Sperm Motility	5,83E-01	2,4E-02	NaN	SLC12A2,PRKG2,PLA2G7
Atherosclerosis Signaling	5,71E-01	2,36E-02	NaN	APOE,ALOX5,PLA2G7
GPCR-Mediated Integration of Enteroendocrine Signaling Exemplified by an L Cell	5,66E-01	2,78E-02	NaN	ADCY5,NMB
Endothelin-1 Signaling	5,63E-01	2,14E-02	-1,000	EDNRB,ADCY5,NOS3,PLA2G7
TCA Cycle II (Eukaryotic)	5,53E-01	4,35E-02	NaN	IDH3B
TREM1 Signaling	5,41E-01	2,67E-02	NaN	TLR5,FCGR2B
Estrogen-Dependent Breast Cancer Signaling	5,26E-01	2,6E-02	NaN	HSD17B7,HSD17B12
Ethanol Degradation IV	5,23E-01	0.04	NaN	TYRP1
Role of BRCA1 in DNA Damage Response	5,18E-01	2,56E-02	NaN	FANCD2,CDKN1A
Cardiac β-adrenergic Signaling	5,13E-01	2,19E-02	NaN	PDE6A,ADCY5,PPP2R2C
Antiproliferative Role of TOB in T Cell Signaling	5,09E-01	3,85E-02	NaN	CCNE2
Gluconeogenesis I	5,09E-01	3,85E-02	NaN	ME3
ATM Signaling	5,04E-01	2,5E-02	NaN	FANCD2,CDKN1A
Macropinocytosis Signaling	4,96E-01	2,47E-02	NaN	MRC1,CSF1R
Insulin Receptor Signaling	4,91E-01	2,13E-02	NaN	SGK1,EIF4EBP1,GRB10
Superpathway of Cholesterol Biosynthesis	4,82E-01	3,57E-02	NaN	HSD17B7
Small Cell Lung Cancer Signaling	4,76E-01	2,38E-02	NaN	CCNE2,CDKN2B
Intrinsic Prothrombin Activation Pathway	4,7E-01	3,45E-02	NaN	F13A1
G-Protein Coupled Receptor Signaling	4,66E-01	1,84E-02	NaN	HRH1,P2RY13,PDE6A,ADCY5,RGS7
HER-2 Signaling in Breast Cancer	4,5E-01	2,27E-02	NaN	CCNE2,CDKN1A
IL-4 Signaling	4,44E-01	2,25E-02	NaN	IRF4,FCER2
Relaxin Signaling	4,37E-01	1,97E-02	NaN	PDE6A,ADCY5,NOS3
Altered T Cell and B Cell Signaling in Rheumatoid Arthritis	4,37E-01	2,22E-02	NaN	SPP1,TLR5
FGF Signaling	4,37E-01	2,22E-02	NaN	FGF13,FGF1
Regulation of Actin-based Motility by Rho	4,31E-01	2,2E-02	NaN	MYL9,RAC2
eNOS Signaling	4,24E-01	1,94E-02	NaN	ADCY5,NOS3,CHRNA3
Fcγ Receptor-mediated Phagocytosis in Macrophages and Monocytes	4,2E-01	2,15E-02	NaN	RAC2,NCF1
Prostate Cancer Signaling	4,14E-01	2,13E-02	NaN	CCNE2,CDKN1A
cAMP-mediated signaling	4,1E-01	1,79E-02	0,000	P2RY13,PDE6A,ADCY5,RGS7
IL-17A Signaling in Fibroblasts	4,05E-01	2,86E-02	NaN	CXCL5
Dopamine-DARPP32 Feedback in cAMP Signaling	3,94E-01	1,85E-02	NaN	ADCY5,PPP2R2C,PRKG2
Actin Cytoskeleton Signaling	3,93E-01	1,75E-02	NaN	MYL9,RAC2,FGF13,FGF1
Ethanol Degradation II	3,87E-01	2,7E-02	NaN	ADHFE1
Aldosterone Signaling in Epithelial Cells	3,78E-01	1,81E-02	NaN	SGK1,SLC12A2,HSPB8
Cell Cycle Control of Chromosomal Replication	3,78E-01	2,63E-02	NaN	POLE
Virus Entry via Endocytic Pathways	3,72E-01	1,96E-02	NaN	RAC2,CXADR
Netrin Signaling	3,7E-01	2,56E-02	NaN	RAC2
tRNA Splicing	3,7E-01	2,56E-02	NaN	PDE6A
Antioxidant Action of Vitamin C	3,67E-01	1,94E-02	NaN	CSF2RB,PLA2G7
Phospholipase C Signaling	3,54E-01	1,67E-02	NaN	MYL9,ARHGEF5,ADCY5,FCGR2B
Glioma Signaling	3,34E-01	1,82E-02	NaN	CDKN1A,CDKN2B
Role of IL-17F in Allergic Inflammatory Airway Diseases	3,31E-01	2,27E-02	NaN	CXCL5
Telomerase Signaling	3,3E-01	1,8E-02	NaN	CDKN1A,PPP2R2C
Nitric Oxide Signaling in the Cardiovascular System	3,21E-01	1,77E-02	NaN	PRKG2,NOS3
Role of Oct4 in Mammalian Embryonic Stem Cell Pluripotency	3,17E-01	2,17E-02	NaN	SPP1
Protein Kinase A Signaling	3,17E-01	1,53E-02	-1,342	MYL9,PTPN4,PTPRU,PDE6A,ADCY5,NOS3
nNOS Signaling in Neurons	3,11E-01	2,13E-02	NaN	CAPN6
Dermatan Sulfate Biosynthesis (Late Stages)	3,11E-01	2,13E-02	NaN	CHST1
Pancreatic Adenocarcinoma Signaling	3,01E-01	1,69E-02	NaN	CDKN1A,CDKN2B
Regulation of the Epithelial-Mesenchymal Transition Pathway	2,99E-01	1,59E-02	NaN	WNT16,FGF13,FGF1
Cell Cycle: G2/M DNA Damage Checkpoint Regulation	2,98E-01	2,04E-02	NaN	CDKN1A
PTEN Signaling	2,97E-01	1,68E-02	NaN	RAC2,CDKN1A
Production of Nitric Oxide and Reactive Oxygen Species in Macrophages	2,87E-01	1,55E-02	NaN	APOE,NCF1,PPP2R2C
ILK Signaling	2,78E-01	1,53E-02	NaN	MYL9,LIMS1,PPP2R2C
Clathrin-mediated Endocytosis Signaling	2,75E-01	1,52E-02	NaN	APOE,FGF13,FGF1
IL-8 Signaling	2,75E-01	1,52E-02	NaN	MYL9,RAC2,EIF4EBP1
FcγRIIB Signaling in B Lymphocytes	2,75E-01	1,89E-02	NaN	FCGR2B
Phototransduction Pathway	2,75E-01	1,89E-02	NaN	PDE6A
3-phosphoinositide Biosynthesis	2,7E-01	1,51E-02	NaN	CILP,KIT,PPM1K
ERK/MAPK Signaling	2,7E-01	1,51E-02	NaN	RAC2,PPP2R2C,EIF4EBP1
Melanoma Signaling	2,64E-01	1,82E-02	NaN	CDKN1A
Thrombin Signaling	2,59E-01	1,48E-02	NaN	MYL9,ARHGEF5,ADCY5
p70S6K Signaling	2,55E-01	1,53E-02	NaN	MAPT,PPP2R2C
Regulation of Cellular Mechanics by Calpain Protease	2,54E-01	1,75E-02	NaN	CAPN6
Adipogenesis pathway	2,45E-01	1,49E-02	NaN	AGPAT2,FGF1
Phospholipases	2,31E-01	1,61E-02	NaN	PLA2G7
ERK5 Signaling	2,27E-01	1,59E-02	NaN	SGK1
Pyridoxal 5'-phosphate Salvage Pathway	2,18E-01	1,54E-02	NaN	SGK1
Hypoxia Signaling in the Cardiovascular System	2,18E-01	1,54E-02	NaN	NOS3
Mitotic Roles of Polo-Like Kinase	2,14E-01	1,52E-02	NaN	PPP2R2C
UVB-Induced MAPK Signaling	2,14E-01	1,52E-02	NaN	EIF4EBP1
Role of IL-17A in Arthritis	2,1E-01	1,49E-02	NaN	CXCL5
IL-10 Signaling	2,06E-01	1,47E-02	NaN	FCGR2B
Agrin Interactions at Neuromuscular Junction	2,03E-01	1,45E-02	NaN	RAC2
