# Supplementary material for: Long-term effects of prior diets, dietary transition and pregnancy on adipose gene expression in dairy heifers
Source: PLoS One. 2019 Jul 3;14(7):e0218723. doi: 10.1371/journal.pone.0218723 (PMC6609222; doi:10.1371/journal.pone.0218723)
Supplement: S11 Table — (XLSX) [file pone.0218723.s011.xlsx]

## Sheet: Common DEG 12MO-PREG
		Log Fold Change				False Discovery Rate
Ensembl Gene ID	Gene Name	LPHE	HPHE	LPLE	HPLE	LPHE FDR	HPHE FDR	LPLE FDR	HPLE FDR	Description
ENSBTAG00000026497	A4GALT	1.74266	1.92768	1.05381	1.70262	1.78716e-14	1.7198e-07	0.0151445	2.60946e-12	alpha 1,4-galactosyltransferase
ENSBTAG00000014162	ACKR2	1.35973	1.38394	1.09595	1.14396	1.32082e-06	0.000206018	8.88134e-05	0.0248416	atypical chemokine receptor 2
ENSBTAG00000018777	ADCY5	1.3344	1.25082	1.3172	1.27247	1.44473e-09	1.58734e-09	6.85689e-09	0.000413875	adenylate cyclase type 5
ENSBTAG00000020319	ALOX5	1.3983	1.51089	1.25694	1.13523	3.21566e-07	3.90054e-18	0.000118326	0.00104919	arachidonate 5-lipoxygenase
ENSBTAG00000013201	ALOX5AP	1.3658	1.36451	1.37236	1.66014	0.00281525	5.50372e-05	0.000826424	5.52579e-06	arachidonate 5-lipoxygenase-activating protein
ENSBTAG00000016881	ANPEP	1.77656	1.95347	0.780229	0.830018	5.17377e-14	6.41929e-22	0.00305701	0.00629388	alanyl (membrane) aminopeptidase
ENSBTAG00000005419	AOC1	2.2141	1.80259	1.39456	1.53256	2.98565e-11	2.95966e-12	0.000475329	0.00414649	amine oxidase, copper containing 1
ENSBTAG00000001815	ARHGEF5	1.14631	1.83692	1.0694	1.21596	0.0222287	0.000372923	0.013594	0.00574495	Rho guanine nucleotide exchange factor (GEF) 5
ENSBTAG00000030162	AXIN2	1.10407	1.31691	0.783453	0.98213	0.000791431	1.42231e-07	0.0172432	0.00114333	axin 2
ENSBTAG00000011982	BATF3	1.52228	1.31975	1.57708	1.31063	0.000234198	6.39089e-05	0.00106432	0.000482845	basic leucine zipper transcription factor, ATF-like 3
ENSBTAG00000014046	BPI	1.30427	1.52679	2.28755	1.74676	0.00351214	0.000150094	1.06734e-05	0.0123008	bactericidal permeability-increasing protein precursor
ENSBTAG00000004950	BRN	1.98779	1.90815	1.00254	1.36375	1.28424e-11	1.25651e-21	0.000507223	0.000365975	Brain ribonuclease
ENSBTAG00000007153	C1QA	1.1687	1.46514	1.22063	0.915086	0.00011152	1.23538e-15	0.000345644	0.0360846	complement component 1, q subcomponent, A chain
ENSBTAG00000011196	C1QB	0.830032	1.48237	1.14626	0.815011	0.00784903	9.23974e-19	0.00294663	0.0211165	complement component 1, q subcomponent, B chain
ENSBTAG00000011193	C1QC	0.957489	1.45359	1.27672	0.848924	0.00154052	2.3059e-14	0.000530156	0.0351199	complement component 1, q subcomponent, C chain
ENSBTAG00000026275	CCL24	2.0849	1.77857	1.72294	2.00801	1.1082e-12	1.48556e-20	1.9469e-07	1.17416e-05	chemokine (C-C motif) ligand 24
ENSBTAG00000019669	CD163	2.00407	1.99159	1.22191	1.42499	1.70134e-09	4.38617e-40	0.00263821	0.00182158	CD163 molecule
ENSBTAG00000004690	CD300E	1.95634	1.23241	1.1903	1.45976	7.47688e-07	0.000197918	0.0293119	0.0368448	CD300e molecule
ENSBTAG00000022514	CD5L	2.0102	2.81304	1.52405	1.45779	2.07676e-14	4.61118e-26	0.00454524	4.20404e-05	CD5 molecule-like
ENSBTAG00000005728	CDHR4	1.98698	2.29016	1.05212	1.23981	4.83511e-17	2.49083e-15	0.00294168	0.00128076	cadherin-related family member 4
ENSBTAG00000048122	CFD	0.824194	1.41973	1.01618	0.88688	0.000215132	2.16987e-11	2.31495e-07	0.00573839	Complement factor D
ENSBTAG00000003130	CHRNA3	1.09955	1.35596	1.34636	1.85802	0.0305485	0.00142438	0.000173063	0.0266696	neuronal acetylcholine receptor subunit alpha-3 precursor
ENSBTAG00000003721	CHST1	1.23195	1.22785	0.518653	1.08866	1.13079e-10	5.34343e-05	0.0293119	0.000298986	carbohydrate (keratan sulfate Gal-6) sulfotransferase 1
ENSBTAG00000012771	CSF1R	1.71324	1.79529	1.17124	1.26598	6.67279e-09	3.83181e-19	0.000233418	0.0297365	colony stimulating factor 1 receptor
ENSBTAG00000009064	CSF2RB	1.23507	1.38997	1.44344	0.94955	1.72605e-05	1.94404e-06	1.06734e-05	0.0444507	colony stimulating factor 2 receptor, beta, low-affinity (granulocyte-macrophage)
ENSBTAG00000000598	CST3	0.770573	0.775069	0.766855	0.717284	0.000413791	0.000819485	0.00377188	0.00457497	Cystatin-C
ENSBTAG00000001021	CYP1A1	-4.00125	-3.57685	-1.52016	-2.74332	9.88528e-31	1.0156e-15	0.0325194	2.57377e-05	cytochrome P450, family 1, subfamily A, polypeptide 1
ENSBTAG00000034776	DDAH1	-1.16156	-0.778532	-1.98822	-1.71492	0.000391113	0.0418906	1.32619e-05	2.70764e-05	dimethylarginine dimethylaminohydrolase 1
ENSBTAG00000037899	DLK1	-6.11871	-7.35584	-5.29419	-5.0236	2.07676e-14	2.82881e-91	6.18675e-06	0.00457497	delta-like 1 homolog
ENSBTAG00000018013	EMP3	0.711636	0.697991	0.743233	0.634932	0.000674129	5.044e-05	0.0435727	0.0442545	epithelial membrane protein 3
ENSBTAG00000007268	F13A1	1.8589	1.55949	1.65353	1.55565	2.99357e-14	3.24993e-14	5.82863e-05	4.92629e-05	coagulation factor XIII, A1 polypeptide
ENSBTAG00000000672	FAM105A	1.44567	1.59269	0.87384	1.19956	2.81623e-09	1.8579e-11	0.000730885	7.18182e-09	family with sequence similarity 105, member A
ENSBTAG00000017427	FAM180A	2.7937	3.1053	1.52774	1.24725	7.8563e-08	3.35604e-13	0.0104659	0.0116232	family with sequence similarity 180, member A
ENSBTAG00000016177	FGL1	0.740413	0.479623	0.639444	0.698021	0.000249703	0.044713	0.0135503	0.0345858	fibrinogen-like 1
ENSBTAG00000018513	FHL1	1.54148	1.36008	0.943125	1.0846	2.91732e-12	7.2014e-07	0.000837068	0.00211791	four and a half LIM domains 1
ENSBTAG00000003018	FSTL3	1.27085	1.42524	1.06436	0.984811	1.5654e-10	3.15547e-07	0.000180923	2.94373e-05	follistatin-like 3 (secreted glycoprotein)
ENSBTAG00000008240	GALNT15	2.89253	2.90885	1.60395	1.79577	2.75082e-34	6.8906e-26	0.00059869	0.00878536	polypeptide N-acetylgalactosaminyltransferase 15
ENSBTAG00000009998	GALNT16	0.954122	0.547799	0.893409	0.905233	3.12349e-05	0.0352851	0.00135301	0.00063748	polypeptide N-acetylgalactosaminyltransferase 16
ENSBTAG00000016770	GAPT	0.952282	1.6058	1.57566	1.28395	0.0443796	3.2571e-06	0.000465826	0.00254861	GRB2-binding adaptor protein, transmembrane
ENSBTAG00000018519	GAS2L2	3.09765	3.0675	1.84004	1.70749	1.70857e-25	8.76138e-31	6.47913e-07	0.000599256	growth arrest-specific 2 like 2
ENSBTAG00000039509	GPRC5A	2.29677	2.47937	1.14939	1.68233	2.35321e-13	4.49267e-11	0.0021708	4.16136e-06	G protein-coupled receptor, class C, group 5, member A
ENSBTAG00000043553	GPX3	2.44568	2.61178	1.69066	1.44604	1.27197e-27	1.47216e-21	6.85689e-09	8.4177e-05	glutathione peroxidase 3 precursor
ENSBTAG00000015402	GREB1	1.26859	1.32746	1.03764	1.9192	6.15484e-08	5.35204e-10	0.000346275	1.99879e-12	growth regulation by estrogen in breast cancer 1
ENSBTAG00000014898	HK3	1.32753	1.33988	1.20119	1.06671	0.00773003	0.00362211	0.00760159	0.000452644	hexokinase 3 (white cell)
ENSBTAG00000001447	HRH1	1.88043	1.59862	0.951996	1.12497	2.69484e-15	2.12306e-11	0.00587098	0.000119008	histamine receptor H1
ENSBTAG00000047613	HTRA3	1.94847	1.30228	1.12064	0.915447	1.54601e-11	0.000177501	0.016177	0.00310579	HtrA serine peptidase 3
ENSBTAG00000005596	IGFBP2	3.08895	2.78536	1.4729	3.0478	1.50985e-29	5.15744e-16	0.0411156	9.39545e-15	insulin-like growth factor binding protein 2, 36kDa
ENSBTAG00000010833	IL17RE	1.10523	1.24934	0.987583	0.913034	1.60888e-06	1.10319e-11	1.24186e-05	0.00149626	interleukin 17 receptor E
ENSBTAG00000013004	ITIH5	1.20206	0.922644	1.17696	1.12007	1.35145e-06	4.51088e-06	1.9469e-07	0.000679795	inter-alpha-trypsin inhibitor heavy chain family, member 5
ENSBTAG00000002699	KIT	1.32964	1.17485	1.27059	1.02546	5.91601e-14	1.86125e-11	4.50542e-09	0.000355605	v-kit Hardy-Zuckerman 4 feline sarcoma viral oncogene homolog
ENSBTAG00000002326	LGALS3	1.05419	1.08469	1.09017	0.951412	4.17898e-06	3.40822e-06	1.58821e-07	0.0382671	lectin, galactoside-binding, soluble, 3
ENSBTAG00000039196	LOC510860	1.23891	1.74624	1.1457	1.42078	2.15472e-05	2.05905e-13	0.00403237	0.000284794	C4b-binding protein alpha-like; Uncharacterized protein
ENSBTAG00000020895	LOXL4	0.752318	0.606934	0.616846	1.11233	0.00215922	0.00973902	0.0175906	0.00144298	lysyl oxidase-like 4
ENSBTAG00000008429	LRP4	1.4432	1.53392	0.774421	1.09788	3.18536e-11	9.83479e-12	0.00120994	2.1759e-05	low-density lipoprotein receptor-related protein 4 precursor
ENSBTAG00000009737	LTC4S	1.12763	1.56533	1.10454	1.05696	2.08273e-05	1.06226e-11	0.00300068	0.00491151	leukotriene C4 synthase
ENSBTAG00000017040	LY6E	-2.61398	-3.68383	-0.97493	-2.49824	2.66622e-43	3.41337e-38	0.000345644	1.52779e-08	lymphocyte antigen 6 complex, locus E
ENSBTAG00000017369	MAMDC2	1.58485	1.65596	0.951873	1.21235	1.58954e-15	3.32395e-16	0.000510687	6.42341e-05	MAM domain containing 2
ENSBTAG00000000246	ME3	0.955939	1.25307	0.708777	1.33127	5.46058e-05	2.33742e-07	0.0178379	8.32504e-07	malic enzyme 3, NADP(+)-dependent, mitochondrial
ENSBTAG00000008271	MEDAG	0.876612	1.26345	0.808985	1.11504	0.000546575	1.17145e-09	0.0279462	0.00414649	mesenteric estrogen-dependent adipogenesis
ENSBTAG00000038048	MRC1	1.67895	1.51519	1.35499	1.27488	1.23107e-06	2.39529e-13	0.00031745	0.0140517	mannose receptor, C type 1
ENSBTAG00000001388	NMB	2.29869	2.92798	1.31375	2.48543	0.000320892	4.12575e-07	0.0134041	6.66647e-08	neuromedin B
ENSBTAG00000018016	NUPR1	0.71601	0.871701	0.51582	0.689418	1.52678e-05	0.00305032	0.00641008	0.0043586	nuclear protein, transcriptional regulator, 1
ENSBTAG00000031397	P2RY13	1.38729	1.53408	1.14213	1.39027	0.00250673	9.27845e-09	0.00587098	0.00638707	purinergic receptor P2Y, G-protein coupled, 13
ENSBTAG00000010672	PCCA	-1.09904	-1.19385	-0.49079	-1.01719	1.80585e-10	3.19871e-10	0.0440135	0.000173937	propionyl-CoA carboxylase alpha chain, mitochondrial
ENSBTAG00000016026	PCOLCE2	1.39703	1.01321	1.00922	0.731273	5.86973e-10	3.50828e-08	2.32387e-05	0.0118005	procollagen C-endopeptidase enhancer 2
ENSBTAG00000001788	PDPN	1.49666	1.76921	0.942877	0.904906	9.25554e-07	1.08286e-08	0.00765697	0.0362826	podoplanin precursor
ENSBTAG00000000717	PLPP2	1.45535	1.69805	1.02963	0.977386	3.63561e-07	1.90771e-13	0.00295167	0.00165615	phospholipid phosphatase 2
ENSBTAG00000000559	PLTP	1.34586	1.36687	0.684834	0.623645	1.26851e-09	6.00769e-11	0.00767213	0.0140517	phospholipid transfer protein
ENSBTAG00000014543	PLXNA4	2.02401	1.68406	0.898248	1.44987	3.35094e-20	3.86188e-08	0.000606729	3.18813e-06	plexin A4
ENSBTAG00000012409	POSTN	-2.02758	-1.15549	-1.67529	-1.57061	5.33145e-08	2.41332e-10	0.000262303	4.53646e-05	periostin, osteoblast specific factor
ENSBTAG00000020535	PYCARD	1.57361	1.79916	0.928707	0.828784	2.30065e-10	1.133e-18	0.00402361	0.0331495	Apoptosis-associated speck-like protein-containing a CARD
ENSBTAG00000013923	QPCT	1.00875	1.04215	0.706956	0.768297	3.25888e-06	4.51363e-08	0.00011982	0.0105817	glutaminyl-peptide cyclotransferase
ENSBTAG00000005337	RAB3B	1.03118	0.964904	1.81881	1.47808	0.00144146	0.000486929	1.68469e-27	0.000102478	RAB3B, member RAS oncogene family
ENSBTAG00000011043	RAC2	1.19982	1.1709	1.3584	0.659986	1.14216e-05	1.55892e-09	8.98107e-06	0.0439554	Ras-related C3 botulinum toxin substrate 2
ENSBTAG00000014713	RARRES1	1.27031	2.01344	1.12001	1.53447	4.55478e-07	9.65315e-07	9.11944e-06	2.27784e-08	retinoic acid receptor responder (tazarotene induced) 1
ENSBTAG00000006998	RASGRP4	1.3075	1.29774	1.15515	0.909611	1.37638e-06	1.60828e-10	0.000157091	0.0236958	RAS guanyl releasing protein 4
ENSBTAG00000008792	RNASE6	1.75928	1.79745	1.07216	1.18242	2.08888e-10	6.657e-27	0.00146395	0.00477903	ribonuclease, RNase A family, k6
ENSBTAG00000019203	S100A4	1.13395	1.6442	0.627813	1.13556	7.18481e-05	1.02654e-13	0.00977296	4.16136e-06	S100 calcium binding protein A4
ENSBTAG00000019636	SCARA5	1.42253	1.59932	0.726136	1.03969	2.48999e-08	7.30593e-05	0.0115925	0.000371975	scavenger receptor class A, member 5
ENSBTAG00000018566	SFRP5	1.1845	0.672277	1.51102	1.45476	3.87598e-06	0.00118109	8.29043e-06	2.06642e-05	secreted frizzled-related protein 5
ENSBTAG00000033441	SHCBP1	-1.3159	-1.79931	-1.21714	-1.4383	2.63861e-05	2.94859e-10	0.000173063	1.92799e-06	SHC SH2-domain binding protein 1
ENSBTAG00000013167	SIGLEC1	1.25093	1.25078	1.28754	1.08285	8.45391e-08	2.7599e-08	3.20969e-11	0.00159143	sialic acid binding Ig-like lectin 1, sialoadhesin
ENSBTAG00000003515	SNCG	3.45538	2.92939	2.85881	3.42659	1.26065e-58	4.92907e-34	3.51286e-19	4.57692e-31	synuclein, gamma (breast cancer-specific protein 1)
ENSBTAG00000015351	STYK1	1.78459	1.86062	1.91743	1.84889	4.71325e-06	4.50377e-06	3.42441e-06	7.13477e-07	Bos taurus serine/threonine/tyrosine kinase 1 (STYK1), mRNA.
ENSBTAG00000018810	THBS2	1.19671	1.35254	0.824138	1.13523	1.50915e-08	2.37973e-08	0.0119684	2.48785e-05	thrombospondin-2 precursor
ENSBTAG00000020985	TYRP1	-3.39247	-4.07784	-2.23709	-2.16862	5.26601e-16	1.15946e-13	3.64815e-09	0.00746225	tyrosinase-related protein 1
ENSBTAG00000005078	UCHL1	1.44225	1.92347	1.01999	2.10697	1.93472e-05	3.71184e-10	0.0303156	0.0118005	ubiquitin carboxyl-terminal esterase L1
ENSBTAG00000016357	VNN2	1.5513	1.53781	1.36207	1.10513	2.83871e-07	6.96184e-10	0.000517465	0.00366567	vanin 2
ENSBTAG00000006037	WISP2	1.88191	1.655	1.269	1.16875	3.16051e-18	5.33459e-11	0.00151558	4.42405e-05	WNT1 inducible signaling pathway protein 2
ENSBTAG00000013880	WWC1	0.971058	1.20028	1.93994	1.82427	0.00857491	0.00204203	1.25171e-06	0.0288461	WW and C2 domain containing 1
ENSBTAG00000013943	ZNF703	1.03105	0.933136	0.969778	0.991131	0.00013623	0.00348125	0.00189543	0.00214452	zinc finger protein 703
ENSBTAG00000007312		2.37172	2.00265	1.78736	1.6517	6.98811e-13	9.99754e-22	9.63658e-06	0.000102478	DC-SIGN-like protein; Uncharacterized protein
ENSBTAG00000027684		1.69686	1.63261	1.08963	1.08118	5.08498e-10	2.79176e-20	0.000206538	0.0176467	Folate receptor 2 (Fetal); Uncharacterized protein
ENSBTAG00000008793		0.918512	1.3849	0.883064	0.762225	3.8105e-07	2.121e-15	4.81057e-05	0.0116232	Ribonuclease pancreatic
ENSBTAG00000025258		1.67947	3.61092	3.914	2.159	0.000604436	1.64812e-06	1.06936e-24	7.4464e-05	Uncharacterized protein
ENSBTAG00000047621		2.16981	2.16701	1.73	1.78313	1.53772e-15	5.53538e-28	4.81057e-05	2.30371e-07	Uncharacterized protein
ENSBTAG00000007807		1.29481	0.860048	1.18203	1.03376	2.0025e-13	7.8089e-08	2.32703e-07	0.000732116	Pseudogene
